# Supplementary material for: A Causal Model of Ion Interference Enables Assessment and Correction of Ratio Compression in Multiplex Proteomics
Source: Mol Cell Proteomics. 2023 Dec 12;23(1):100694. doi: 10.1016/j.mcpro.2023.100694 (PMC10828822; doi:10.1016/j.mcpro.2023.100694)
Supplement: Table S3 [file mmc2.xlsx]

## Sheet: TableS3_proteinGroups
Protein IDs	Majority protein IDs	Peptide counts (all)	Peptide counts (razor+unique)	Peptide counts (unique)	Protein names	Gene names	Fasta headers	Number of proteins	Peptides	Razor + unique peptides	Unique peptides	Peptides MS2_acet	Peptides MS2_phos	Peptides MS2_prot	Peptides MS3_prot	Razor + unique peptides MS2_acet	Razor + unique peptides MS2_phos	Razor + unique peptides MS2_prot	Razor + unique peptides MS3_prot	Unique peptides MS2_acet	Unique peptides MS2_phos	Unique peptides MS2_prot	Unique peptides MS3_prot	Sequence coverage [%]	Unique + razor sequence coverage [%]	Unique sequence coverage [%]	Mol. weight [kDa]	Sequence length	Sequence lengths	Q-value	Score	Reporter intensity corrected 1 MS2_acet	Reporter intensity corrected 2 MS2_acet	Reporter intensity corrected 3 MS2_acet	Reporter intensity corrected 4 MS2_acet	Reporter intensity corrected 5 MS2_acet	Reporter intensity corrected 6 MS2_acet	Reporter intensity corrected 7 MS2_acet	Reporter intensity corrected 8 MS2_acet	Reporter intensity corrected 9 MS2_acet	Reporter intensity corrected 10 MS2_acet	Reporter intensity corrected 11 MS2_acet	Reporter intensity corrected 12 MS2_acet	Reporter intensity corrected 13 MS2_acet	Reporter intensity corrected 14 MS2_acet	Reporter intensity corrected 15 MS2_acet	Reporter intensity corrected 16 MS2_acet	Reporter intensity corrected 1 MS2_phos	Reporter intensity corrected 2 MS2_phos
A0A024R1R8;Q9Y2S6	A0A024R1R8;Q9Y2S6	2;2	2;2	2;2	Translation machinery-associated protein 7	hCG_2014768;TMA7	tr|A0A024R1R8|A0A024R1R8_HUMAN HCG2014768, isoform CRA_a OS=Homo sapiens (Human) OX=9606 GN=ENSG00000225528 PE=4 SV=1;sp|Q9Y2S6|TMA7_HUMAN Translation machinery-associated protein 7 OS=Homo sapiens (Human) OX=9606 GN=TMA7 PE=1 SV=1	2	2	2	2	2	0	0	0	2	0	0	0	2	0	0	0	15.6	15.6	15.6	7.0913	64	64;64	0.00017544	4.8496	0	313.96	1737.7	119420	117430	121350	112980	117950	114040	5219.4	103200	117570	108880	110250	105820	110950	0	0
A0A096LPH7;P48553	A0A096LPH7;P48553	2;2	2;2	2;2	Trafficking protein particle complex subunit 10	LOC102724200;TRAPPC10	tr|A0A096LPH7|A0A096LPH7_HUMAN Uncharacterized protein OS=Homo sapiens (Human) OX=9606 GN=ENSG00000280433 PE=4 SV=1;sp|P48553|TPC10_HUMAN Trafficking protein particle complex subunit 10 OS=Homo sapiens (Human) OX=9606 GN=TRAPPC10 PE=1 SV=2	2	2	2	2	0	2	0	0	0	2	0	0	0	2	0	0	12.8	12.8	12.8	22.212	203	203;1259	0	6.6854	0	0	0	0	0	0	0	0	0	0	0	0	0	0	0	0	0	0
A0A0B4J237;P01737	A0A0B4J237;P01737	1;1	1;1	1;1	T-cell receptor alpha chain V region PY14	TRAV8-2	sp|A0A0B4J237|TVA82_HUMAN T cell receptor alpha variable 8-2 OS=Homo sapiens (Human) OX=9606 GN=TRAV8-2 PE=3 SV=1;sp|P01737|TVA84_HUMAN T cell receptor alpha variable 8-4 OS=Homo sapiens (Human) OX=9606 GN=TRAV8-4 PE=2 SV=2	2	1	1	1	0	0	1	1	0	0	1	1	0	0	1	1	8	8	8	12.429	113	113;113	0.0017072	2.0823	0	0	0	0	0	0	0	0	0	0	0	0	0	0	0	0	0	0
P0DPI2;A0A0B4J2D5	P0DPI2;A0A0B4J2D5	7;7	7;7	7;7			sp|P0DPI2|GAL3A_HUMAN Glutamine amidotransferase-like class 1 domain-containing protein 3A, mitochondrial OS=Homo sapiens (Human) OX=9606 GN=GATD3A PE=1 SV=1;sp|A0A0B4J2D5|GAL3B_HUMAN Glutamine amidotransferase-like class 1 domain-containing protein 3B, mi	2	7	7	7	3	0	3	5	3	0	3	5	3	0	3	5	32.1	32.1	32.1	28.17	268	268;268	0	27.374	0	336.71	1306.1	92579	98880	93250	96017	87159	96804	6145.3	89178	97686	91298	96356	85571	92487	0	0
A0A0B4J2E5;Q15269	A0A0B4J2E5;Q15269	11;11	11;11	10;10	Periodic tryptophan protein 2 homolog	PWP2	tr|A0A0B4J2E5|A0A0B4J2E5_HUMAN Uncharacterized protein OS=Homo sapiens (Human) OX=9606 GN=LOC102724159 PE=1 SV=1;sp|Q15269|PWP2_HUMAN Periodic tryptophan protein 2 homolog OS=Homo sapiens (Human) OX=9606 GN=PWP2 PE=2 SV=2	2	11	11	10	7	0	3	4	7	0	3	4	6	0	3	4	12.1	12.1	11	102.45	919	919;919	0	23.78	0	453.12	3266.4	267200	269960	278720	269400	274860	266290	18832	243160	243200	255550	260580	243970	245920	0	0
P0DPI3;A0A0U1RR11;A0A0U1RRI6	P0DPI3;A0A0U1RR11;A0A0U1RRI6	1;1;1	1;1;1	1;1;1			sp|P0DPI3|CENL2_HUMAN Centromere protein V-like protein 2 OS=Homo sapiens (Human) OX=9606 GN=CENPVL2 PE=3 SV=1;sp|A0A0U1RR11|CENL1_HUMAN Centromere protein V-like protein 1 OS=Homo sapiens (Human) OX=9606 GN=CENPVL1 PE=2 SV=1;sp|A0A0U1RRI6|CENL3_HUMAN Cent	3	1	1	1	1	0	1	0	1	0	1	0	1	0	1	0	2.9	2.9	2.9	29.887	272	272;272;287	0.0052464	1.7861	0	0	0	9481.3	10829	10491	10340	9658.1	10204	678.81	9859.6	10647	10126	11391	9932.8	11624	0	0
A0A0U1RRL7	A0A0U1RRL7	1	1	1			sp|A0A0U1RRL7|MMPOS_HUMAN Protein MMP24OS OS=Homo sapiens (Human) OX=9606 GN=MMP24OS PE=1 SV=1	1	1	1	1	0	0	0	1	0	0	0	1	0	0	0	1	36.6	36.6	36.6	7.6794	71	71	0.00016515	3.8329	0	0	0	0	0	0	0	0	0	0	0	0	0	0	0	0	0	0
A0A3B3IU46;Q9BTL3	A0A3B3IU46;Q9BTL3	2;2	2;2	2;2	RNMT-activating mini protein	FAM103A1	tr|A0A3B3IU46|A0A3B3IU46_HUMAN RNA guanine-7 methyltransferase-activating subunit-like (pseudogene) OS=Homo sapiens (Human) OX=9606 GN=RAMACL PE=4 SV=1;sp|Q9BTL3|RAMAC_HUMAN RNA guanine-N7 methyltransferase activating subunit OS=Homo sapiens (Human) OX=960	2	2	2	2	0	1	1	0	0	1	1	0	0	1	1	0	18.6	18.6	18.6	14.367	118	118;118	0	30.654	0	0	0	0	0	0	0	0	0	0	0	0	0	0	0	0	0	0
A0A590UJ96	A0A590UJ96	1	1	1			tr|A0A590UJ96|A0A590UJ96_HUMAN Uncharacterized protein OS=Homo sapiens (Human) OX=9606 GN=ENSG00000282936 PE=1 SV=1	1	1	1	1	0	1	0	0	0	1	0	0	0	1	0	0	0.8	0.8	0.8	118.63	1178	1178	1	-2	0	0	0	0	0	0	0	0	0	0	0	0	0	0	0	0	0	0
A0AVF1	A0AVF1	1	1	1	Intraflagellar transport protein 56	TTC26	sp|A0AVF1|IFT56_HUMAN Intraflagellar transport protein 56 OS=Homo sapiens (Human) OX=9606 GN=TTC26 PE=2 SV=1	1	1	1	1	1	0	0	0	1	0	0	0	1	0	0	0	1.4	1.4	1.4	64.177	554	554	0.0078442	1.6185	0	0	0	3000.8	3419.5	3283.7	3062.2	3432.5	3181	396.69	2856.9	3606.3	2923.2	2796.2	2757.7	2994	0	0
A0AVK6	A0AVK6	2	2	2	Transcription factor E2F8	E2F8	sp|A0AVK6|E2F8_HUMAN Transcription factor E2F8 OS=Homo sapiens (Human) OX=9606 GN=E2F8 PE=1 SV=1	1	2	2	2	0	2	0	0	0	2	0	0	0	2	0	0	2.8	2.8	2.8	94.165	867	867	0	6.3174	0	0	0	0	0	0	0	0	0	0	0	0	0	0	0	0	0	0
A0AVT1	A0AVT1	13	13	13	Ubiquitin-like modifier-activating enzyme 6	UBA6	sp|A0AVT1|UBA6_HUMAN Ubiquitin-like modifier-activating enzyme 6 OS=Homo sapiens (Human) OX=9606 GN=UBA6 PE=1 SV=1	1	13	13	13	3	0	7	3	3	0	7	3	3	0	7	3	13.5	13.5	13.5	117.97	1052	1052	0	36.142	0	749.38	1364.9	87030	90386	92692	93068	89343	92904	5852	81408	80975	85009	87101	81178	84683	0	0
A0FGR8	A0FGR8	11	11	11	Extended synaptotagmin-2	ESYT2	sp|A0FGR8|ESYT2_HUMAN Extended synaptotagmin-2 OS=Homo sapiens (Human) OX=9606 GN=ESYT2 PE=1 SV=1	1	11	11	11	7	3	1	0	7	3	1	0	7	3	1	0	15.1	15.1	15.1	102.36	921	921	0	63.023	0	309.38	942.97	72625	75759	73138	72484	72725	74715	3556.9	67020	67651	68108	71699	64048	70670	0	0
A0JLT2	A0JLT2	1	1	1	Mediator of RNA polymerase II transcription subunit 19	MED19	sp|A0JLT2|MED19_HUMAN Mediator of RNA polymerase II transcription subunit 19 OS=Homo sapiens (Human) OX=9606 GN=MED19 PE=1 SV=2	1	1	1	1	0	1	0	0	0	1	0	0	0	1	0	0	6.6	6.6	6.6	26.273	244	244	0	6.7596	0	0	0	0	0	0	0	0	0	0	0	0	0	0	0	0	0	0
A0JNW5	A0JNW5	7	7	7	UHRF1-binding protein 1-like	UHRF1BP1L	sp|A0JNW5|UH1BL_HUMAN UHRF1-binding protein 1-like OS=Homo sapiens (Human) OX=9606 GN=UHRF1BP1L PE=1 SV=2	1	7	7	7	0	6	0	1	0	6	0	1	0	6	0	1	4.4	4.4	4.4	164.2	1464	1464	0	35.263	0	0	0	0	0	0	0	0	0	0	0	0	0	0	0	0	0	0
A0MZ66	A0MZ66	3	3	3	Shootin-1	KIAA1598	sp|A0MZ66|SHOT1_HUMAN Shootin-1 OS=Homo sapiens (Human) OX=9606 GN=SHTN1 PE=1 SV=4	1	3	3	3	1	1	0	2	1	1	0	2	1	1	0	2	6.2	6.2	6.2	71.639	631	631	0	7.9695	0	0	0	0	0	0	0	0	0	0	0	0	0	0	0	0	0	0
A0PJZ3;Q4G148	A0PJZ3;Q4G148	2;1	2;1	2;1	Glucoside xylosyltransferase 2;Glucoside xylosyltransferase 1	GXYLT2;GXYLT1	sp|A0PJZ3|GXLT2_HUMAN Glucoside xylosyltransferase 2 OS=Homo sapiens (Human) OX=9606 GN=GXYLT2 PE=2 SV=2;sp|Q4G148|GXLT1_HUMAN Glucoside xylosyltransferase 1 OS=Homo sapiens (Human) OX=9606 GN=GXYLT1 PE=1 SV=2	2	2	2	2	1	0	1	0	1	0	1	0	1	0	1	0	4.3	4.3	4.3	51.055	443	443;440	0.00016119	3.4987	0	0	0	9472.6	8769.8	8869	9439.6	8400.1	10297	444.5	9152.1	9213.8	8770.7	9464	8878.6	9348.7	0	0
A1A4S6	A1A4S6	1	1	1	Rho GTPase-activating protein 10	ARHGAP10	sp|A1A4S6|RHG10_HUMAN Rho GTPase-activating protein 10 OS=Homo sapiens (Human) OX=9606 GN=ARHGAP10 PE=1 SV=1	1	1	1	1	1	0	0	0	1	0	0	0	1	0	0	0	1.3	1.3	1.3	89.374	786	786	0.0015802	2.1835	271.7	281.88	480.06	34637	31182	35558	32533	32572	33799	2862.9	27324	30442	31322	30978	29235	31137	0	0
A1L020	A1L020	1	1	1	RNA-binding protein MEX3A	MEX3A	sp|A1L020|MEX3A_HUMAN RNA-binding protein MEX3A OS=Homo sapiens (Human) OX=9606 GN=MEX3A PE=1 SV=1	1	1	1	1	0	1	0	0	0	1	0	0	0	1	0	0	3.8	3.8	3.8	54.173	520	520	0	12.221	0	0	0	0	0	0	0	0	0	0	0	0	0	0	0	0	0	0
A1L0T0	A1L0T0	3	3	3	Acetolactate synthase-like protein	ILVBL	sp|A1L0T0|ILVBL_HUMAN Acetolactate synthase-like protein OS=Homo sapiens (Human) OX=9606 GN=ILVBL PE=1 SV=2	1	3	3	3	1	0	0	2	1	0	0	2	1	0	0	2	6.6	6.6	6.6	67.867	632	632	0	10.227	0	346.52	1194.2	42384	42495	45306	40759	42226	42634	2679.5	37222	37736	38519	38982	36709	37736	0	0
A1L170	A1L170	2	2	2	Uncharacterized protein C1orf226	C1orf226	sp|A1L170|CA226_HUMAN Uncharacterized protein C1orf226 OS=Homo sapiens (Human) OX=9606 GN=C1orf226 PE=1 SV=1	1	2	2	2	0	2	0	0	0	2	0	0	0	2	0	0	9.6	9.6	9.6	29.057	272	272	0.00031279	3.1235	0	0	0	0	0	0	0	0	0	0	0	0	0	0	0	0	0	0
A1X283	A1X283	3	3	3	SH3 and PX domain-containing protein 2B	SH3PXD2B	sp|A1X283|SPD2B_HUMAN SH3 and PX domain-containing protein 2B OS=Homo sapiens (Human) OX=9606 GN=SH3PXD2B PE=1 SV=3	1	3	3	3	1	2	0	0	1	2	0	0	1	2	0	0	4.2	4.2	4.2	101.58	911	911	0	6.6099	0	500.9	1156.9	57504	56534	59996	57499	56787	59071	3850.7	49774	48409	55159	54004	49909	48559	0	0
A2A3K4	A2A3K4	2	2	2	Protein tyrosine phosphatase domain-containing protein 1	PTPDC1	sp|A2A3K4|PTPC1_HUMAN Protein tyrosine phosphatase domain-containing protein 1 OS=Homo sapiens (Human) OX=9606 GN=PTPDC1 PE=1 SV=1	1	2	2	2	0	2	0	0	0	2	0	0	0	2	0	0	1.3	1.3	1.3	84.456	754	754	0.00017966	5.3591	0	0	0	0	0	0	0	0	0	0	0	0	0	0	0	0	0	0
A2AJT9	A2AJT9	4	4	4	Uncharacterized protein CXorf23	CXorf23	sp|A2AJT9|BCLA3_HUMAN BCLAF1 and THRAP3 family member 3 OS=Homo sapiens (Human) OX=9606 GN=BCLAF3 PE=1 SV=1	1	4	4	4	0	4	0	0	0	4	0	0	0	4	0	0	5.6	5.6	5.6	83.87	711	711	0	13.524	0	0	0	0	0	0	0	0	0	0	0	0	0	0	0	0	0	0
A2RRD8	A2RRD8	4	3	0	Zinc finger protein 320	ZNF320	sp|A2RRD8|ZN320_HUMAN Zinc finger protein 320 OS=Homo sapiens (Human) OX=9606 GN=ZNF320 PE=1 SV=1	1	4	3	0	3	1	0	0	2	1	0	0	0	0	0	0	5.7	3.9	0	59.326	509	509	0	5.8726	0	0	0	0	0	0	0	0	0	0	0	0	0	0	0	0	0	0
A2RRP1	A2RRP1	15	15	15	Neuroblastoma-amplified sequence	NBAS	sp|A2RRP1|NBAS_HUMAN Neuroblastoma-amplified sequence OS=Homo sapiens (Human) OX=9606 GN=NBAS PE=1 SV=2	1	15	15	15	3	2	5	5	3	2	5	5	3	2	5	5	6.8	6.8	6.8	268.57	2371	2371	0	90.679	0	0	0	47909	52100	50511	51951	50650	55459	5001.5	46570	45753	46787	48954	46652	47863	0	0
A2RU30	A2RU30	3	3	3	Protein TESPA1	TESPA1	sp|A2RU30|TESP1_HUMAN Protein TESPA1 OS=Homo sapiens (Human) OX=9606 GN=TESPA1 PE=1 SV=2	1	3	3	3	0	3	0	0	0	3	0	0	0	3	0	0	9.2	9.2	9.2	59.213	521	521	0	51.257	0	0	0	0	0	0	0	0	0	0	0	0	0	0	0	0	0	0
A2RU67	A2RU67	1	1	1	Uncharacterized protein KIAA1467	KIAA1467	sp|A2RU67|F234B_HUMAN Protein FAM234B OS=Homo sapiens (Human) OX=9606 GN=FAM234B PE=1 SV=1	1	1	1	1	0	1	0	0	0	1	0	0	0	1	0	0	3.2	3.2	3.2	67.038	622	622	0.00016728	4.0557	0	0	0	0	0	0	0	0	0	0	0	0	0	0	0	0	0	0
A2VDJ0	A2VDJ0	4	4	4	Transmembrane protein 131-like	KIAA0922	sp|A2VDJ0|T131L_HUMAN Transmembrane protein 131-like OS=Homo sapiens (Human) OX=9606 GN=TMEM131L PE=1 SV=2	1	4	4	4	1	1	0	2	1	1	0	2	1	1	0	2	3.1	3.1	3.1	179.34	1609	1609	0	11.498	0	248.9	1286.6	83627	84106	82524	81325	80380	83684	5543.6	74252	76455	77070	78524	71308	74317	0	0
A3KMH1	A3KMH1	6	6	6	von Willebrand factor A domain-containing protein 8	VWA8	sp|A3KMH1|VWA8_HUMAN von Willebrand factor A domain-containing protein 8 OS=Homo sapiens (Human) OX=9606 GN=VWA8 PE=1 SV=2	1	6	6	6	2	1	3	1	2	1	3	1	2	1	3	1	3.7	3.7	3.7	214.82	1905	1905	0	25.621	217.31	218.77	1025.1	89483	97924	91592	101030	93955	100390	6805.8	91423	92122	87269	94168	86244	89810	0	0
A3KN83	A3KN83	7	7	7	Protein strawberry notch homolog 1	SBNO1	sp|A3KN83|SBNO1_HUMAN Protein strawberry notch homolog 1 OS=Homo sapiens (Human) OX=9606 GN=SBNO1 PE=1 SV=1	1	7	7	7	0	3	2	4	0	3	2	4	0	3	2	4	7	7	7	154.31	1393	1393	0	91.011	0	0	0	0	0	0	0	0	0	0	0	0	0	0	0	0	0	0
A4D1E9	A4D1E9	1	1	1	GTP-binding protein 10	GTPBP10	sp|A4D1E9|GTPBA_HUMAN GTP-binding protein 10 OS=Homo sapiens (Human) OX=9606 GN=GTPBP10 PE=1 SV=1	1	1	1	1	0	0	0	1	0	0	0	1	0	0	0	1	2.3	2.3	2.3	42.932	387	387	1	-2	0	0	0	0	0	0	0	0	0	0	0	0	0	0	0	0	0	0
A4D1P6	A4D1P6	2	2	2	WD repeat-containing protein 91	WDR91	sp|A4D1P6|WDR91_HUMAN WD repeat-containing protein 91 OS=Homo sapiens (Human) OX=9606 GN=WDR91 PE=1 SV=2	1	2	2	2	1	0	0	1	1	0	0	1	1	0	0	1	2.9	2.9	2.9	83.343	747	747	0	13.522	0	0	363.1	19220	18979	19684	19589	21023	19252	1582.6	18334	17868	17269	19879	17814	17308	0	0
A5PL33	A5PL33	1	1	1	Protein KRBA1	KRBA1	sp|A5PL33|KRBA1_HUMAN Protein KRBA1 OS=Homo sapiens (Human) OX=9606 GN=KRBA1 PE=1 SV=3	1	1	1	1	0	1	0	0	0	1	0	0	0	1	0	0	1.8	1.8	1.8	107.5	1030	1030	0	10.172	0	0	0	0	0	0	0	0	0	0	0	0	0	0	0	0	0	0
A5YKK6	A5YKK6	20	20	20	CCR4-NOT transcription complex subunit 1	CNOT1	sp|A5YKK6|CNOT1_HUMAN CCR4-NOT transcription complex subunit 1 OS=Homo sapiens (Human) OX=9606 GN=CNOT1 PE=1 SV=2	1	20	20	20	7	1	8	12	7	1	8	12	7	1	8	12	9	9	9	266.94	2376	2376	0	99.319	0	1606.7	4710.9	306960	304290	321160	308630	298730	306860	17389	280710	288630	282060	292550	262180	276450	0	0
A6H8Y1	A6H8Y1	2	2	2	Transcription factor TFIIIB component B homolog	BDP1	sp|A6H8Y1|BDP1_HUMAN Transcription factor TFIIIB component B homolog OS=Homo sapiens (Human) OX=9606 GN=BDP1 PE=1 SV=3	1	2	2	2	0	2	0	0	0	2	0	0	0	2	0	0	0.8	0.8	0.8	293.88	2624	2624	0.00030984	3.0409	0	0	0	0	0	0	0	0	0	0	0	0	0	0	0	0	0	0
A6NC98	A6NC98	3	3	3	Coiled-coil domain-containing protein 88B	CCDC88B	sp|A6NC98|CC88B_HUMAN Coiled-coil domain-containing protein 88B OS=Homo sapiens (Human) OX=9606 GN=CCDC88B PE=1 SV=1	1	3	3	3	0	2	0	1	0	2	0	1	0	2	0	1	3.9	3.9	3.9	164.81	1476	1476	0	33.518	0	0	0	0	0	0	0	0	0	0	0	0	0	0	0	0	0	0
A6NCE7;Q9GZQ8;Q9H492	A6NCE7;Q9GZQ8;Q9H492	2;2;1	2;2;1	2;2;1	Microtubule-associated proteins 1A/1B light chain 3 beta 2;Microtubule-associated proteins 1A/1B light chain 3B;Microtubule-associated proteins 1A/1B light chain 3A	MAP1LC3B2;MAP1LC3B;MAP1LC3A	sp|A6NCE7|MP3B2_HUMAN Microtubule-associated proteins 1A/1B light chain 3 beta 2 OS=Homo sapiens (Human) OX=9606 GN=MAP1LC3B2 PE=2 SV=1;sp|Q9GZQ8|MLP3B_HUMAN Microtubule-associated proteins 1A/1B light chain 3B OS=Homo sapiens (Human) OX=9606 GN=MAP1LC3B P	3	2	2	2	1	0	0	1	1	0	0	1	1	0	0	1	18.4	18.4	18.4	14.628	125	125;125;121	0.00030793	2.963	0	0	0	0	0	0	0	0	0	0	0	0	0	0	0	0	0	0
A6NDG6	A6NDG6	3	3	3	Phosphoglycolate phosphatase	PGP	sp|A6NDG6|PGP_HUMAN Glycerol-3-phosphate phosphatase OS=Homo sapiens (Human) OX=9606 GN=PGP PE=1 SV=1	1	3	3	3	1	1	1	1	1	1	1	1	1	1	1	1	7.5	7.5	7.5	34.006	321	321	0	12.246	0	0	0	0	0	0	0	0	0	0	0	0	0	0	0	0	0	0
A6NDU8	A6NDU8	5	5	5	UPF0600 protein C5orf51	C5orf51	sp|A6NDU8|CE051_HUMAN UPF0600 protein C5orf51 OS=Homo sapiens (Human) OX=9606 GN=C5orf51 PE=1 SV=1	1	5	5	5	3	0	2	0	3	0	2	0	3	0	2	0	17.7	17.7	17.7	33.62	294	294	0	8.7079	0	0	0	33992	35632	35693	35603	34471	37769	1621.6	32152	29915	31970	31129	31389	30660	0	0
A6NED2	A6NED2	1	1	1	RCC1 domain-containing protein 1	RCCD1	sp|A6NED2|RCCD1_HUMAN RCC1 domain-containing protein 1 OS=Homo sapiens (Human) OX=9606 GN=RCCD1 PE=1 SV=1	1	1	1	1	0	0	1	0	0	0	1	0	0	0	1	0	2.9	2.9	2.9	40.078	376	376	0.00031221	3.1128	0	0	0	0	0	0	0	0	0	0	0	0	0	0	0	0	0	0
A6NFI3;Q8N9L1;Q14872	A6NFI3	3;1;1	2;0;0	2;0;0	Zinc finger protein 316	ZNF316	sp|A6NFI3|ZN316_HUMAN Zinc finger protein 316 OS=Homo sapiens (Human) OX=9606 GN=ZNF316 PE=1 SV=1	3	3	2	2	1	2	0	0	0	2	0	0	0	2	0	0	2.1	1.2	1.2	108.44	1004	1004;334;753	0.00016485	3.8073	0	0	0	0	0	0	0	0	0	0	0	0	0	0	0	0	0	0
A6NG13	A6NG13	1	1	1	Alpha-1,3-mannosyl-glycoprotein 4-beta-N-acetylglucosaminyltransferase-like protein MGAT4D	MGAT4D	sp|A6NG13|MGT4D_HUMAN Alpha-1,3-mannosyl-glycoprotein 4-beta-N-acetylglucosaminyltransferase-like protein MGAT4D OS=Homo sapiens (Human) OX=9606 GN=MGAT4D PE=2 SV=3	1	1	1	1	1	0	0	0	1	0	0	0	1	0	0	0	4.5	4.5	4.5	43.743	374	374	1	-2	0	0	0	0	0	0	0	0	0	0	0	0	0	0	0	0	0	0
A6NGE7	A6NGE7	1	1	1	Putative 2-oxo-4-hydroxy-4-carboxy-5-ureidoimidazoline decarboxylase	URAD	sp|A6NGE7|URAD_HUMAN Putative 2-oxo-4-hydroxy-4-carboxy-5-ureidoimidazoline decarboxylase OS=Homo sapiens (Human) OX=9606 GN=URAD PE=5 SV=2	1	1	1	1	0	1	0	0	0	1	0	0	0	1	0	0	5.2	5.2	5.2	19.13	173	173	1	-2	0	0	0	0	0	0	0	0	0	0	0	0	0	0	0	0	0	0
P30046;A6NHG4	P30046;A6NHG4	4;4	4;4	4;4	D-dopachrome decarboxylase;D-dopachrome decarboxylase-like protein	DDT;DDTL	sp|P30046|DOPD_HUMAN D-dopachrome decarboxylase OS=Homo sapiens (Human) OX=9606 GN=DDT PE=1 SV=3;sp|A6NHG4|DDTL_HUMAN D-dopachrome decarboxylase-like protein OS=Homo sapiens (Human) OX=9606 GN=DDTL PE=2 SV=1	2	4	4	4	4	0	0	0	4	0	0	0	4	0	0	0	22.9	22.9	22.9	12.712	118	118;134	0	8.7933	0	1013.1	2400.1	156660	161770	159200	166630	159330	157530	8898.2	145680	144760	145000	151660	136450	141740	0	0
A6NHQ2	A6NHQ2	4	1	1	rRNA/tRNA 2-O-methyltransferase fibrillarin-like protein 1	FBLL1	sp|A6NHQ2|FBLL1_HUMAN rRNA/tRNA 2-O-methyltransferase fibrillarin-like protein 1 OS=Homo sapiens (Human) OX=9606 GN=FBLL1 PE=3 SV=2	1	4	1	1	3	0	1	1	1	0	0	0	1	0	0	0	15	3.6	3.6	34.803	334	334	0.00017036	4.323	0	737.29	1201.4	47694	45271	48041	45844	46948	48148	3062.1	44570	43688	47546	45675	44539	45392	0	0
A6NHQ4	A6NHQ4	2	2	2	Uncharacterized protein C17orf96	C17orf96	sp|A6NHQ4|EPOP_HUMAN Elongin BC and Polycomb repressive complex 2-associated protein OS=Homo sapiens (Human) OX=9606 GN=EPOP PE=1 SV=1	1	2	2	2	0	2	0	0	0	2	0	0	0	2	0	0	4.5	4.5	4.5	39.321	379	379	0.0011619	2.2994	0	0	0	0	0	0	0	0	0	0	0	0	0	0	0	0	0	0
A6NHR9	A6NHR9	20	20	20	Structural maintenance of chromosomes flexible hinge domain-containing protein 1	SMCHD1	sp|A6NHR9|SMHD1_HUMAN Structural maintenance of chromosomes flexible hinge domain-containing protein 1 OS=Homo sapiens (Human) OX=9606 GN=SMCHD1 PE=1 SV=2	1	20	20	20	9	2	4	8	9	2	4	8	9	2	4	8	10.9	10.9	10.9	226.37	2005	2005	0	62.261	0	1494	5538.9	438660	426420	445610	443830	432560	436650	26082	389690	389840	400800	404630	384580	394610	0	0
A6NHT5	A6NHT5	3	3	3	Homeobox protein HMX3	HMX3	sp|A6NHT5|HMX3_HUMAN Homeobox protein HMX3 OS=Homo sapiens (Human) OX=9606 GN=HMX3 PE=1 SV=1	1	3	3	3	0	3	0	0	0	3	0	0	0	3	0	0	10.9	10.9	10.9	37.824	357	357	0	13.358	0	0	0	0	0	0	0	0	0	0	0	0	0	0	0	0	0	0
A6NHX0	A6NHX0	1	1	1	GATS-like protein 2	GATSL2	sp|A6NHX0|CAST2_HUMAN Cytosolic arginine sensor for mTORC1 subunit 2 OS=Homo sapiens (Human) OX=9606 GN=CASTOR2 PE=1 SV=3	1	1	1	1	0	0	0	1	0	0	0	1	0	0	0	1	4	4	4	36.056	329	329	0.00030917	3.01	0	0	0	0	0	0	0	0	0	0	0	0	0	0	0	0	0	0
A6NIH7	A6NIH7	1	1	1	Protein unc-119 homolog B	UNC119B	sp|A6NIH7|U119B_HUMAN Protein unc-119 homolog B OS=Homo sapiens (Human) OX=9606 GN=UNC119B PE=1 SV=1	1	1	1	1	0	0	0	1	0	0	0	1	0	0	0	1	9.2	9.2	9.2	28.136	251	251	0	16.942	0	0	0	0	0	0	0	0	0	0	0	0	0	0	0	0	0	0
A6NJL1;Q9BUG6	A6NJL1;Q9BUG6	1;1	1;1	1;1	Zinc finger and SCAN domain-containing protein 5B;Zinc finger and SCAN domain-containing protein 5A	ZSCAN5B;ZSCAN5A	sp|A6NJL1|ZSA5B_HUMAN Zinc finger and SCAN domain-containing protein 5B OS=Homo sapiens (Human) OX=9606 GN=ZSCAN5B PE=3 SV=1;sp|Q9BUG6|ZSA5A_HUMAN Zinc finger and SCAN domain-containing protein 5A OS=Homo sapiens (Human) OX=9606 GN=ZSCAN5A PE=1 SV=1	2	1	1	1	0	1	0	0	0	1	0	0	0	1	0	0	2	2	2	55.825	495	495;496	0.0077183	1.627	0	0	0	0	0	0	0	0	0	0	0	0	0	0	0	0	0	0
Q92617;A8MRT5;C9JG80;A6NJU9;E5RHQ5	Q92617;A8MRT5;C9JG80;A6NJU9;E5RHQ5	1;1;1;1;1	1;1;1;1;1	1;1;1;1;1	Nuclear pore complex-interacting protein family member B3;Nuclear pore complex-interacting protein family member B5;Nuclear pore complex-interacting protein family member B4;Putative NPIP-like protein LOC613037;Nuclear pore complex-interacting protein family member B11	NPIPB3;NPIPB5;NPIPB4;NPIPB11	sp|Q92617|NPIB3_HUMAN Nuclear pore complex-interacting protein family member B3 OS=Homo sapiens (Human) OX=9606 GN=NPIPB3 PE=2 SV=5;sp|A8MRT5|NPIB5_HUMAN Nuclear pore complex-interacting protein family member B5 OS=Homo sapiens (Human) OX=9606 GN=NPIPB5 PE	5	1	1	1	0	1	0	0	0	1	0	0	0	1	0	0	2.3	2.3	2.3	116.85	1050	1050;1133;1138;1138;1161	0.00031187	3.0928	0	0	0	0	0	0	0	0	0	0	0	0	0	0	0	0	0	0
Q9UFD9;A6NNM3;A6NJZ7	Q9UFD9;A6NNM3;A6NJZ7	1;1;1	1;1;1	1;1;1	RIMS-binding protein 3A;RIMS-binding protein 3B;RIMS-binding protein 3C	RIMBP3;RIMBP3B;RIMBP3C	sp|Q9UFD9|RIM3A_HUMAN RIMS-binding protein 3A OS=Homo sapiens (Human) OX=9606 GN=RIMBP3 PE=1 SV=4;sp|A6NNM3|RIM3B_HUMAN RIMS-binding protein 3B OS=Homo sapiens (Human) OX=9606 GN=RIMBP3B PE=3 SV=3;sp|A6NJZ7|RIM3C_HUMAN RIMS-binding protein 3C OS=Homo sapie	3	1	1	1	0	1	0	0	0	1	0	0	0	1	0	0	1	1	1	180.72	1639	1639;1639;1639	0	6.4019	0	0	0	0	0	0	0	0	0	0	0	0	0	0	0	0	0	0
A6NKF1	A6NKF1	2	2	2	SAC3 domain-containing protein 1	SAC3D1	sp|A6NKF1|SAC31_HUMAN SAC3 domain-containing protein 1 OS=Homo sapiens (Human) OX=9606 GN=SAC3D1 PE=1 SV=2	1	2	2	2	0	2	0	0	0	2	0	0	0	2	0	0	7.7	7.7	7.7	43.553	404	404	0	29.578	0	0	0	0	0	0	0	0	0	0	0	0	0	0	0	0	0	0
A6NNY8	A6NNY8	1	1	1	Ubiquitin carboxyl-terminal hydrolase 27	USP27X	sp|A6NNY8|UBP27_HUMAN Ubiquitin carboxyl-terminal hydrolase 27 OS=Homo sapiens (Human) OX=9606 GN=USP27X PE=1 SV=3	1	1	1	1	1	0	0	0	1	0	0	0	1	0	0	0	2.3	2.3	2.3	49.63	438	438	0.00030945	3.0219	0	0	0	3288.9	3383.3	3276.5	3049.7	3193.8	3152.7	199.22	2937.3	2653.1	2874.7	3622.1	2321.7	2378.8	0	0
A6QL64	A6QL64	1	1	1	Ankyrin repeat domain-containing protein 36A	ANKRD36	sp|A6QL64|AN36A_HUMAN Ankyrin repeat domain-containing protein 36A OS=Homo sapiens (Human) OX=9606 GN=ANKRD36 PE=2 SV=4	1	1	1	1	0	1	0	0	0	1	0	0	0	1	0	0	1.5	1.5	1.5	214.5	1915	1915	1	-2	0	0	0	0	0	0	0	0	0	0	0	0	0	0	0	0	0	0
A7E2V4	A7E2V4	1	1	1	Zinc finger SWIM domain-containing protein 8	ZSWIM8	sp|A7E2V4|ZSWM8_HUMAN Zinc finger SWIM domain-containing protein 8 OS=Homo sapiens (Human) OX=9606 GN=ZSWIM8 PE=1 SV=1	1	1	1	1	0	1	0	0	0	1	0	0	0	1	0	0	1.1	1.1	1.1	197.3	1837	1837	0	10.875	0	0	0	0	0	0	0	0	0	0	0	0	0	0	0	0	0	0
A7KAX9	A7KAX9	5	5	5	Rho GTPase-activating protein 32	ARHGAP32	sp|A7KAX9|RHG32_HUMAN Rho GTPase-activating protein 32 OS=Homo sapiens (Human) OX=9606 GN=ARHGAP32 PE=1 SV=1	1	5	5	5	0	5	0	0	0	5	0	0	0	5	0	0	3.5	3.5	3.5	230.53	2087	2087	0	34.628	0	0	0	0	0	0	0	0	0	0	0	0	0	0	0	0	0	0
A8CG34;A6NF01;Q6PJE2	A8CG34;A6NF01	12;6;1	1;0;0	1;0;0	Nuclear envelope pore membrane protein POM 121C;Putative nuclear envelope pore membrane protein POM 121B	POM121C;POM121B	sp|A8CG34|P121C_HUMAN Nuclear envelope pore membrane protein POM 121C OS=Homo sapiens (Human) OX=9606 GN=POM121C PE=1 SV=3;sp|A6NF01|P121B_HUMAN Putative nuclear envelope pore membrane protein POM 121B OS=Homo sapiens (Human) OX=9606 GN=POM121B PE=5 SV=2	3	12	1	1	0	10	1	2	0	1	0	0	0	1	0	0	10.6	0.8	0.8	125.09	1229	1229;834;187	0	6.2175	0	0	0	0	0	0	0	0	0	0	0	0	0	0	0	0	0	0
C4AMC7;Q6VEQ5;A8K0Z3;A8MWX3;Q9NQA3	C4AMC7;Q6VEQ5;A8K0Z3;A8MWX3;Q9NQA3	2;2;2;2;1	2;2;2;2;1	2;2;2;2;1	Putative WAS protein family homolog 3;WAS protein family homolog 2;WAS protein family homolog 1;Putative WAS protein family homolog 4;WAS protein family homolog 6	WASH3P;WASH2P;WASH1;WASH4P;WASH6P	sp|C4AMC7|WASH3_HUMAN Putative WAS protein family homolog 3 OS=Homo sapiens (Human) OX=9606 GN=WASH3P PE=1 SV=2;sp|Q6VEQ5|WASH2_HUMAN WAS protein family homolog 2 OS=Homo sapiens (Human) OX=9606 GN=WASH2P PE=2 SV=2;sp|A8K0Z3|WASH1_HUMAN WASH complex subuni	5	2	2	2	1	1	0	0	1	1	0	0	1	1	0	0	7.1	7.1	7.1	49.994	463	463;465;465;477;447	0	50.092	0	0	0	0	0	0	0	0	0	0	0	0	0	0	0	0	0	0
A8MPP1;Q96FC9;Q92771	A8MPP1;Q96FC9;Q92771	4;4;3	4;4;3	4;4;3	Putative ATP-dependent RNA helicase DDX11-like protein 8;Probable ATP-dependent RNA helicase DDX11;Putative ATP-dependent RNA helicase DDX12	DDX11L8;DDX11;DDX12P	sp|A8MPP1|D11L8_HUMAN Putative ATP-dependent RNA helicase DDX11-like protein 8 OS=Homo sapiens (Human) OX=9606 GN=DDX11L8 PE=1 SV=1;sp|Q96FC9|DDX11_HUMAN ATP-dependent DNA helicase DDX11 OS=Homo sapiens (Human) OX=9606 GN=DDX11 PE=1 SV=1;sp|Q92771|DDX12_HU	3	4	4	4	1	0	1	3	1	0	1	3	1	0	1	3	5.2	5.2	5.2	101.81	907	907;970;950	0	7.395	0	0	0	0	0	0	0	0	0	0	0	0	0	0	0	0	0	0
A8MPS7	A8MPS7	1	1	1	Carbohydrate deacetylase	YDJC	sp|A8MPS7|YDJC_HUMAN Carbohydrate deacetylase OS=Homo sapiens (Human) OX=9606 GN=YDJC PE=1 SV=1	1	1	1	1	1	0	0	0	1	0	0	0	1	0	0	0	9.6	9.6	9.6	34.466	323	323	0.0017121	2.1113	0	0	0	4730.1	4100	4185.7	4429.9	3980.6	4631.1	456.77	3879.2	4127.8	4740.2	4475.5	5161.3	5540.7	0	0
A8MU93	A8MU93	1	1	1	Uncharacterized protein C17orf100	C17orf100	sp|A8MU93|CQ100_HUMAN Uncharacterized protein C17orf100 OS=Homo sapiens (Human) OX=9606 GN=C17orf100 PE=4 SV=2	1	1	1	1	0	1	0	0	0	1	0	0	0	1	0	0	10.2	10.2	10.2	13	118	118	1	-2	0	0	0	0	0	0	0	0	0	0	0	0	0	0	0	0	0	0
A8MVW0	A8MVW0	3	3	3	Protein FAM171A2	FAM171A2	sp|A8MVW0|F1712_HUMAN Protein FAM171A2 OS=Homo sapiens (Human) OX=9606 GN=FAM171A2 PE=1 SV=1	1	3	3	3	0	3	0	0	0	3	0	0	0	3	0	0	3.4	3.4	3.4	87.434	826	826	0	14.602	0	0	0	0	0	0	0	0	0	0	0	0	0	0	0	0	0	0
A8MW92	A8MW92	5	5	5	PHD finger protein 20-like protein 1	PHF20L1	sp|A8MW92|P20L1_HUMAN PHD finger protein 20-like protein 1 OS=Homo sapiens (Human) OX=9606 GN=PHF20L1 PE=1 SV=2	1	5	5	5	0	3	0	2	0	3	0	2	0	3	0	2	5.6	5.6	5.6	115.01	1017	1017	0	9.1555	0	0	0	0	0	0	0	0	0	0	0	0	0	0	0	0	0	0
A8MYU2	A8MYU2	1	1	1	Potassium channel subfamily U member 1	KCNU1	sp|A8MYU2|KCNU1_HUMAN Potassium channel subfamily U member 1 OS=Homo sapiens (Human) OX=9606 GN=KCNU1 PE=1 SV=2	1	1	1	1	1	0	0	0	1	0	0	0	1	0	0	0	0.8	0.8	0.8	129.54	1149	1149	1	-2	0	0	0	0	0	0	0	0	0	0	0	0	0	0	0	0	0	0
A8MZ36	A8MZ36	1	1	1	Envoplakin-like protein	EVPLL	sp|A8MZ36|EVPLL_HUMAN Envoplakin-like protein OS=Homo sapiens (Human) OX=9606 GN=EVPLL PE=2 SV=1	1	1	1	1	0	1	0	0	0	1	0	0	0	1	0	0	3	3	3	33.953	301	301	1	-2	0	0	0	0	0	0	0	0	0	0	0	0	0	0	0	0	0	0
A9UHW6	A9UHW6	2	2	2	MIF4G domain-containing protein	MIF4GD	sp|A9UHW6|MI4GD_HUMAN MIF4G domain-containing protein OS=Homo sapiens (Human) OX=9606 GN=MIF4GD PE=1 SV=1	1	2	2	2	0	1	0	1	0	1	0	1	0	1	0	1	9.5	9.5	9.5	25.423	222	222	0.0011741	2.3886	0	0	0	0	0	0	0	0	0	0	0	0	0	0	0	0	0	0
B0I1T2	B0I1T2	21	21	21	Unconventional myosin-Ig;Minor histocompatibility antigen HA-2	MYO1G	sp|B0I1T2|MYO1G_HUMAN Unconventional myosin-Ig OS=Homo sapiens (Human) OX=9606 GN=MYO1G PE=1 SV=2	1	21	21	21	15	0	1	6	15	0	1	6	15	0	1	6	25	25	25	116.44	1018	1018	0	114.87	0	671.09	6206.7	320940	322300	326980	332000	319140	330680	18023	301940	306200	308850	311750	284910	311980	0	0
B1AK53	B1AK53	1	1	1	Espin	ESPN	sp|B1AK53|ESPN_HUMAN Espin OS=Homo sapiens (Human) OX=9606 GN=ESPN PE=1 SV=1	1	1	1	1	0	0	1	0	0	0	1	0	0	0	1	0	1.3	1.3	1.3	91.732	854	854	0.0065583	1.6895	0	0	0	0	0	0	0	0	0	0	0	0	0	0	0	0	0	0
B2RTY4	B2RTY4	2	2	2	Unconventional myosin-IXa	MYO9A	sp|B2RTY4|MYO9A_HUMAN Unconventional myosin-IXa OS=Homo sapiens (Human) OX=9606 GN=MYO9A PE=1 SV=2	1	2	2	2	0	2	0	0	0	2	0	0	0	2	0	0	0.8	0.8	0.8	292.7	2548	2548	0.00018142	5.5165	0	0	0	0	0	0	0	0	0	0	0	0	0	0	0	0	0	0
C9JLW8	C9JLW8	4	4	4	Protein FAM195B	FAM195B	sp|C9JLW8|MCRI1_HUMAN Mapk-regulated corepressor-interacting protein 1 OS=Homo sapiens (Human) OX=9606 GN=MCRIP1 PE=1 SV=1	1	4	4	4	0	3	2	2	0	3	2	2	0	3	2	2	34	34	34	10.92	97	97	0	88.925	0	0	0	0	0	0	0	0	0	0	0	0	0	0	0	0	0	0
CON__sp|P00330|ADH1_YEAST;P00330;P00331;P38113	CON__sp|P00330|ADH1_YEAST;P00330	20;20;8;1	20;20;8;1	19;19;7;1	Alcohol dehydrogenase 1	ADH1	;sp|P00330|ADH1_YEAST Alcohol dehydrogenase 1 OS=Saccharomyces cerevisiae (strain ATCC 204508 / S288c) (Bakers yeast) OX=559292 GN=ADH1 PE=1 SV=5	4	20	20	19	14	1	8	6	14	1	8	6	13	1	8	6	48.9	48.9	46.8	36.849	348	348;348;348;351	0	170.62	437.24	0	8264.1	240920	884260	256940	877680	248520	882720	36240	1034000	1318800	1051200	1363900	995290	1298300	0	0
CON__sp|P00735|THRB_BOVIN;P00734	CON__sp|P00735|THRB_BOVIN;P00734	2;1	2;1	2;1	Prothrombin;Activation peptide fragment 1;Activation peptide fragment 2;Thrombin light chain;Thrombin heavy chain	F2	;sp|P00734|THRB_HUMAN Prothrombin OS=Homo sapiens (Human) OX=9606 GN=F2 PE=1 SV=2	2	2	2	2	2	0	0	0	2	0	0	0	2	0	0	0	2.6	2.6	2.6	70.505	625	625;622	0.00016678	4.0029	192.44	249.37	1081.8	66642	63922	65566	65627	62838	66740	3524.8	55512	60298	59442	63125	58260	61527	0	0
CON__sp|P00761|TRYP_PIG;CON__sp|P00760|TRY1_BOVIN;P07477;Q9BYE2	CON__sp|P00761|TRYP_PIG	5;1;1;1	5;1;1;1	5;1;1;1				4	5	5	5	5	2	1	1	5	2	1	1	5	2	1	1	28.6	28.6	28.6	24.409	231	231;246;247;586	0	50.852	0	2156.2	6972.4	500850	511210	494000	505090	487260	506150	24942	463670	478970	478170	490220	455970	470710	0	0
CON__sp|P01045|KNG2_BOVIN;CON__sp|P01044|KNG1_BOVIN	CON__sp|P01045|KNG2_BOVIN;CON__sp|P01044|KNG1_BOVIN	3;2	3;2	3;2			;	2	3	3	3	1	1	0	1	1	1	0	1	1	1	0	1	5.5	5.5	5.5	68.709	619	619;621	0.00016385	3.7353	0	0	0	17274	17386	17268	16863	16756	16588	0	15143	14914	13705	15084	15072	16445	0	0
CON__sp|P01966|HBA_BOVIN	CON__sp|P01966|HBA_BOVIN	8	8	8				1	8	8	8	7	0	1	1	7	0	1	1	7	0	1	1	55.6	55.6	55.6	15.184	142	142	0	25.319	0	674.02	2328.9	133550	134410	138990	134160	136970	137280	7173.4	117510	121930	120120	126460	114000	115630	0	0
CON__sp|P02081|HBBF_BOVIN;P68871;P02042;CON__sp|P02070|HBB_BOVIN;P69892;P69891;P02100	CON__sp|P02081|HBBF_BOVIN	5;2;2;1;1;1;1	5;2;2;1;1;1;1	5;2;2;1;1;1;1				7	5	5	5	4	0	1	0	4	0	1	0	4	0	1	0	25.5	25.5	25.5	15.859	145	145;147;147;145;147;147;147	0	7.2773	0	0	0	65805	63539	64335	61750	64041	62764	2305.5	54284	57625	61630	59258	55872	57318	0	0
CON__sp|P02662|CASA1_BOVIN	CON__sp|P02662|CASA1_BOVIN	1	1	1				1	1	1	1	0	1	0	0	0	1	0	0	0	1	0	0	6.5	6.5	6.5	24.529	214	214	0.000174	4.6871	0	0	0	0	0	0	0	0	0	0	0	0	0	0	0	0	0	0
CON__sp|P02663|CASA2_BOVIN	CON__sp|P02663|CASA2_BOVIN	1	1	1				1	1	1	1	0	1	0	0	0	1	0	0	0	1	0	0	5.4	5.4	5.4	26.018	222	222	0.0056443	1.7661	0	0	0	0	0	0	0	0	0	0	0	0	0	0	0	0	0	0
CON__sp|P02666|CASB_BOVIN	CON__sp|P02666|CASB_BOVIN	1	1	1				1	1	1	1	0	1	0	0	0	1	0	0	0	1	0	0	7.1	7.1	7.1	25.107	224	224	0	13.727	0	0	0	0	0	0	0	0	0	0	0	0	0	0	0	0	0	0
CON__sp|P02672|FIBA_BOVIN	CON__sp|P02672|FIBA_BOVIN	2	2	2				1	2	2	2	0	2	0	0	0	2	0	0	0	2	0	0	2.6	2.6	2.6	67.011	615	615	0.0004553	2.7912	0	0	0	0	0	0	0	0	0	0	0	0	0	0	0	0	0	0
CON__sp|P02769|ALBU_BOVIN;CON__sp|P02768|ALBU_HUMAN;P02768	CON__sp|P02769|ALBU_BOVIN	56;4;4	56;4;4	56;4;4				3	56	56	56	47	1	15	14	47	1	15	14	47	1	15	14	69.9	69.9	69.9	69.293	607	607;609;609	0	323.31	980.91	6542.9	27468	1697600	1717500	1748800	1741800	1724700	1751200	103040	1538500	1556000	1591800	1634800	1509900	1564000	0	0
CON__sp|P04264|K2C1_HUMAN;P04264	CON__sp|P04264|K2C1_HUMAN;P04264	21;21	21;21	14;14	Keratin, type II cytoskeletal 1	KRT1	;sp|P04264|K2C1_HUMAN Keratin, type II cytoskeletal 1 OS=Homo sapiens (Human) OX=9606 GN=KRT1 PE=1 SV=6	2	21	21	14	11	1	8	8	11	1	8	8	9	1	4	4	31.1	31.1	21.3	66.038	644	644;644	0	94.334	467.04	1791.7	4089.5	256550	261320	261830	265670	250870	259570	13569	248340	249360	254200	259140	239000	246100	0	0
CON__sp|P06868|PLMN_BOVIN	CON__sp|P06868|PLMN_BOVIN	5	5	5				1	5	5	5	1	1	1	2	1	1	1	2	1	1	1	2	8.3	8.3	8.3	91.215	812	812	0	30.196	0	0	0	0	0	0	0	0	0	0	0	0	0	0	0	0	0	0
CON__sp|P12763|FETUA_BOVIN;P02765	CON__sp|P12763|FETUA_BOVIN	15;3	15;3	15;3				2	15	15	15	11	2	4	6	11	2	4	6	11	2	4	6	41.8	41.8	41.8	38.418	359	359;367	0	171.31	0	573.26	2480.4	208210	217280	216250	218330	211230	214990	13372	193260	196890	201030	207050	190280	196480	0	0
P13645;CON__sp|P13645|K1C10_HUMAN;CON__sp|P08730|K1C13_MOUSE;P08779;P02533;CON__sp|P02533|K1C14_HUMAN;CON__sp|P08779|K1C16_HUMAN;CON__sp|P02535|K1C10_MOUSE;CON__sp|P08727|K1C19_HUMAN;CON__sp|Q7Z3Z0|K1C25_HUMAN;CON__sp|P19001|K1C19_MOUSE;CON__sp|Q9QWL7|K1C17_MOUSE;CON__sp|Q7Z3Y8|K1C27_HUMAN;CON__sp|Q7Z3Y7|K1C28_HUMAN;CON__sp|Q148H6|K1C28_BOVIN;CON__sp|Q99456|K1C12_HUMAN;Q7Z3Y7;Q7Z3Z0;CON__sp|P1901…	P13645;CON__sp|P13645|K1C10_HUMAN	14;14;3;3;3;3;3;3;2;2;2;2;2;2;2;2;2;2;2;2;2;2;2;2;2;1;1;1;1;1;1;1;1;1;1	14;14;3;3;3;3;3;3;2;2;2;2;2;2;2;2;2;2;2;2;2;2;2;2;2;1;1;1;1;1;1;1;1;1;1	13;13;2;2;2;2;2;3;1;2;1;1;2;2;2;1;2;2;1;2;1;1;1;1;1;1;1;1;1;1;1;1;1;1;0	Keratin, type I cytoskeletal 10	KRT10	sp|P13645|K1C10_HUMAN Keratin, type I cytoskeletal 10 OS=Homo sapiens (Human) OX=9606 GN=KRT10 PE=1 SV=6;	35	14	14	13	7	1	6	3	7	1	6	3	7	1	5	3	23.8	23.8	23.8	58.826	584	584;584;437;473;472;472;473;570;400;450;403;433;459;464;464;494;464;450;456;459;432;400;456;494;432;458;525;468;453;458;470;468;525;469;423	0	50.743	0	270.54	1936.9	179490	178200	181980	176970	171180	178680	10571	165740	170410	169980	175400	162110	169780	0	0
CON__sp|P13717|NUCA_SERMA	CON__sp|P13717|NUCA_SERMA	8	8	8				1	8	8	8	6	0	3	4	6	0	3	4	6	0	3	4	43.6	43.6	43.6	28.944	266	266	0	77.162	0	0	2802.2	157740	169780	166330	168200	160130	174300	10706	156800	151940	160720	168260	149730	157830	0	0
CON__sp|P15497|APOA1_BOVIN	CON__sp|P15497|APOA1_BOVIN	2	2	2				1	2	2	2	0	0	2	1	0	0	2	1	0	0	2	1	7.2	7.2	7.2	30.276	265	265	0.00016683	4.0118	0	0	0	0	0	0	0	0	0	0	0	0	0	0	0	0	0	0
CON__sp|P15636|API_ACHLY	CON__sp|P15636|API_ACHLY	9	9	9				1	9	9	9	7	0	5	4	7	0	5	4	7	0	5	4	15.9	15.9	15.9	68.124	653	653	0	261.05	1453.7	5572.9	16604	1266800	1310400	1301400	1313100	1254400	1316900	71527	1165300	1226700	1230800	1266500	1155000	1218600	0	0
CON__sp|P17690|APOH_BOVIN	CON__sp|P17690|APOH_BOVIN	2	2	2				1	2	2	2	2	0	0	0	2	0	0	0	2	0	0	0	7.5	7.5	7.5	38.252	345	345	0.00016556	3.8666	0	0	0	9832.7	8699.7	8395.8	8426.1	7469.3	8503.1	322.05	8666.7	7720.1	8039.1	9235.6	7456.9	7943.7	0	0
CON__sp|P34955|A1AT_BOVIN	CON__sp|P34955|A1AT_BOVIN	8	8	8				1	8	8	8	6	0	2	2	6	0	2	2	6	0	2	2	16.6	16.6	16.6	46.103	416	416	0	20.551	0	1057.6	3503.8	223530	215860	216020	213200	212940	215060	9750	188500	186200	192620	197790	183430	185470	0	0
CON__sp|P35527|K1C9_HUMAN;P35527	CON__sp|P35527|K1C9_HUMAN;P35527	10;10	9;9	9;9	Keratin, type I cytoskeletal 9	KRT9	;sp|P35527|K1C9_HUMAN Keratin, type I cytoskeletal 9 OS=Homo sapiens (Human) OX=9606 GN=KRT9 PE=1 SV=3	2	10	9	9	3	1	4	4	3	1	3	4	3	1	3	4	21.5	20.4	20.4	62.064	623	623;623	0	86.808	0	0	256.75	18205	20536	18367	17818	17785	20282	1197.4	19686	17636	19230	18775	19714	20175	0	0
CON__sp|P35908|K22E_HUMAN;P35908;CON__sp|Q3TTY5|K22E_MOUSE	CON__sp|P35908|K22E_HUMAN;P35908	7;7;3	6;6;3	3;3;1	Keratin, type II cytoskeletal 2 epidermal	KRT2	;sp|P35908|K22E_HUMAN Keratin, type II cytoskeletal 2 epidermal OS=Homo sapiens (Human) OX=9606 GN=KRT2 PE=1 SV=2	3	7	6	3	2	0	3	3	2	0	2	2	0	0	2	1	10.5	9.2	5.2	65.432	639	639;639;707	0	31.041	0	0	0	0	0	0	0	0	0	0	0	0	0	0	0	0	0	0
CON__sp|P81644|APOA2_BOVIN	CON__sp|P81644|APOA2_BOVIN	2	2	2				1	2	2	2	1	0	1	0	1	0	1	0	1	0	1	0	17	17	17	11.202	100	100	0.00031182	3.0897	0	0	0	0	0	0	0	0	0	0	0	0	0	0	0	0	0	0
CON__sp|Q29443|TRFE_BOVIN;CON__tr|Q2HJF0|Q2HJF0_BOVIN;P02788	CON__sp|Q29443|TRFE_BOVIN	28;3;1	28;3;1	26;1;1				3	28	28	26	16	2	12	11	16	2	12	11	15	2	11	11	39.3	39.3	37.6	77.752	704	704;622;710	0	135.62	669.95	0	3150.1	202730	202540	197530	204040	195140	197720	7552.9	177410	181300	194760	190140	174330	181960	0	1502
CON__sp|Q2UVX4|CO3_BOVIN	CON__sp|Q2UVX4|CO3_BOVIN	4	4	4				1	4	4	4	1	0	0	3	1	0	0	3	1	0	0	3	3.1	3.1	3.1	187.25	1661	1661	0	11.866	0	0	0	14358	14713	16742	15760	16187	16283	1188.3	12922	13074	14522	13978	12996	15444	0	0
CON__sp|Q3MHN2|CO9_BOVIN	CON__sp|Q3MHN2|CO9_BOVIN	1	1	1				1	1	1	1	0	1	0	0	0	1	0	0	0	1	0	0	4.9	4.9	4.9	61.998	548	548	0.00045005	2.6645	0	0	0	0	0	0	0	0	0	0	0	0	0	0	0	0	0	0
CON__sp|Q3MHN5|VTDB_BOVIN	CON__sp|Q3MHN5|VTDB_BOVIN	4	4	4				1	4	4	4	1	0	1	3	1	0	1	3	1	0	1	3	8.2	8.2	8.2	53.341	474	474	0	7.2281	0	0	0	0	0	0	0	0	0	0	0	0	0	0	0	0	0	0
CON__sp|Q3SX14|GELS_BOVIN;P06396	CON__sp|Q3SX14|GELS_BOVIN;P06396	1;1	1;1	1;1	Gelsolin	GSN	;sp|P06396|GELS_HUMAN Gelsolin OS=Homo sapiens (Human) OX=9606 GN=GSN PE=1 SV=1	2	1	1	1	0	0	1	1	0	0	1	1	0	0	1	1	1.5	1.5	1.5	80.73	731	731;782	0.0011675	2.3334	0	0	0	0	0	0	0	0	0	0	0	0	0	0	0	0	0	0
CON__sp|Q3SZ57|FETA_BOVIN	CON__sp|Q3SZ57|FETA_BOVIN	2	2	2				1	2	2	2	0	0	1	1	0	0	1	1	0	0	1	1	4.9	4.9	4.9	68.587	610	610	0	22.224	0	0	0	0	0	0	0	0	0	0	0	0	0	0	0	0	0	0
CON__sp|Q58D62|FETUB_BOVIN	CON__sp|Q58D62|FETUB_BOVIN	3	3	3				1	3	3	3	1	0	1	2	1	0	1	2	1	0	1	2	9.6	9.6	9.6	42.663	387	387	0	14.269	0	0	0	11992	13005	12072	13261	14516	14219	803.08	11329	11931	11376	15335	12215	11009	0	0
CON__sp|Q5KR48|TPM2_BOVIN;P07951;P09493	CON__sp|Q5KR48|TPM2_BOVIN;P07951;P09493	9;9;5	1;1;0	1;1;0	Tropomyosin beta chain;Tropomyosin alpha-1 chain	TPM2;TPM1	;sp|P07951|TPM2_HUMAN Tropomyosin beta chain OS=Homo sapiens (Human) OX=9606 GN=TPM2 PE=1 SV=1;sp|P09493|TPM1_HUMAN Tropomyosin alpha-1 chain OS=Homo sapiens (Human) OX=9606 GN=TPM1 PE=1 SV=2	3	9	1	1	6	0	2	2	0	0	1	0	0	0	1	0	22.5	3.2	3.2	32.836	284	284;284;284	1	-2	0	0	0	0	0	0	0	0	0	0	0	0	0	0	0	0	0	0
CON__sp|Q922U2|K2C5_MOUSE;CON__sp|Q5XQN5|K2C5_BOVIN;CON__sp|P50446|K2C6A_MOUSE;CON__sp|Q8BGZ7|K2C75_MOUSE	CON__sp|Q922U2|K2C5_MOUSE;CON__sp|Q5XQN5|K2C5_BOVIN;CON__sp|P50446|K2C6A_MOUSE	7;7;5;3	3;3;2;0	0;0;0;0			;;	4	7	3	0	3	0	2	2	1	0	1	1	0	0	0	0	11.4	5.3	0	61.766	580	580;601;553;551	0.00017376	4.6575	0	0	0	0	0	0	0	0	0	0	0	0	0	0	0	0	0	0
CON__sp|Q7SIH1|A2MG_BOVIN;P01023	CON__sp|Q7SIH1|A2MG_BOVIN	7;1	7;1	7;1				2	7	7	7	1	0	3	5	1	0	3	5	1	0	3	5	5.9	5.9	5.9	167.57	1510	1510;1474	0	23.774	0	0	0	40222	45058	40704	39656	40500	41245	1100.1	38458	38111	37193	36872	37936	35476	0	0
CON__sp|Q86YZ3|HORN_HUMAN;Q86YZ3	CON__sp|Q86YZ3|HORN_HUMAN;Q86YZ3	1;1	1;1	1;1	Hornerin	HRNR	;sp|Q86YZ3|HORN_HUMAN Hornerin OS=Homo sapiens (Human) OX=9606 GN=HRNR PE=1 SV=2	2	1	1	1	0	1	0	0	0	1	0	0	0	1	0	0	1.9	1.9	1.9	282.39	2850	2850;2850	0.00017156	4.4803	0	0	0	0	0	0	0	0	0	0	0	0	0	0	0	0	0	0
CON__tr|E1BNR0|E1BNR0_BOVIN;P04114	CON__tr|E1BNR0|E1BNR0_BOVIN	11;1	11;1	10;1				2	11	11	10	3	1	2	6	3	1	2	6	3	1	1	6	2.9	2.9	2.7	515.75	4567	4567;4563	0	43.608	0	519.53	1453.1	74127	69618	65871	70514	64503	67039	3969.1	64953	64112	65727	64565	60648	62449	0	192.21
CON__tr|G3N0S9|G3N0S9_BOVIN	CON__tr|G3N0S9|G3N0S9_BOVIN	2	2	2				1	2	2	2	1	0	1	1	1	0	1	1	1	0	1	1	9.5	9.5	9.5	22.336	199	199	0.00015758	3.2205	0	0	1225.2	51264	53616	54528	52053	52217	50431	2848.4	43715	45462	45481	47771	42359	44921	0	0
CON__tr|G3N0V2|G3N0V2_BOVIN	CON__tr|G3N0V2|G3N0V2_BOVIN	4	1	1				1	4	1	1	2	0	3	2	0	0	1	0	0	0	1	0	5	1.2	1.2	63.151	606	606	1	-2	0	0	0	0	0	0	0	0	0	0	0	0	0	0	0	0	0	0
CON__tr|Q2KIF2|Q2KIF2_BOVIN	CON__tr|Q2KIF2|Q2KIF2_BOVIN	1	1	1				1	1	1	1	0	0	0	1	0	0	0	1	0	0	0	1	3.2	3.2	3.2	38.348	346	346	0.0086207	1.5769	0	0	0	0	0	0	0	0	0	0	0	0	0	0	0	0	0	0
CON__tr|Q3SZH5|Q3SZH5_BOVIN	CON__tr|Q3SZH5|Q3SZH5_BOVIN	3	3	3				1	3	3	3	1	0	0	2	1	0	0	2	1	0	0	2	9.4	9.4	9.4	45.456	424	424	0	28.826	0	0	0	17335	14398	17553	15163	15809	15707	942.99	15112	14650	15099	15784	14886	14493	0	0
CON__tr|Q9TRI1|Q9TRI1_BOVIN	CON__tr|Q9TRI1|Q9TRI1_BOVIN	1	1	1				1	1	1	1	0	1	0	0	0	1	0	0	0	1	0	0	45	45	45	2.1993	20	20	0.0026768	1.992	0	0	0	0	0	0	0	0	0	0	0	0	0	0	0	0	0	0
D6VTK4	D6VTK4	4	4	4	Pheromone alpha factor receptor	STE2	sp|D6VTK4|STE2_YEAST Pheromone alpha factor receptor OS=Saccharomyces cerevisiae (strain ATCC 204508 / S288c) (Bakers yeast) OX=559292 GN=STE2 PE=1 SV=2	1	4	4	4	0	4	0	0	0	4	0	0	0	4	0	0	12.3	12.3	12.3	47.848	431	431	0	18.663	0	0	0	0	0	0	0	0	0	0	0	0	0	0	0	0	0	0
E9PAV3;Q9BZK3	E9PAV3	7;1	7;1	7;1	Nascent polypeptide-associated complex subunit alpha, muscle-specific form	NACA	sp|E9PAV3|NACAM_HUMAN Nascent polypeptide-associated complex subunit alpha, muscle-specific form OS=Homo sapiens (Human) OX=9606 GN=NACA PE=1 SV=1	2	7	7	7	5	1	1	1	5	1	1	1	5	1	1	1	4.8	4.8	4.8	205.42	2078	2078;213	0	117.14	0	0	0	68927	72103	69089	70538	72702	70762	3081.9	62678	61400	63893	68631	63445	62821	0	0
E9PRG8	E9PRG8	1	1	1	Uncharacterized protein C11orf98	C11orf98	sp|E9PRG8|CK098_HUMAN Uncharacterized protein C11orf98 OS=Homo sapiens (Human) OX=9606 GN=C11orf98 PE=4 SV=2	1	1	1	1	0	0	1	1	0	0	1	1	0	0	1	1	8.1	8.1	8.1	14.234	123	123	0.00044823	2.6144	0	0	0	0	0	0	0	0	0	0	0	0	0	0	0	0	0	0
G9CGD6;Q8WWN9	G9CGD6;Q8WWN9	2;2	2;2	2;2	Interactor protein for cytohesin exchange factors 1	CNKSR3;IPCEF1	sp|G9CGD6|CNIPF_HUMAN CNK3/IPCEF1 fusion protein OS=Homo sapiens (Human) OX=9606 GN=CNK3/IPCEF1 PE=1 SV=1;sp|Q8WWN9|ICEF1_HUMAN Interactor protein for cytohesin exchange factors 1 OS=Homo sapiens (Human) OX=9606 GN=IPCEF1 PE=1 SV=1	2	2	2	2	1	1	0	0	1	1	0	0	1	1	0	0	2.6	2.6	2.6	100.36	899	899;437	0.0065565	1.6889	0	0	511.58	28086	27429	29087	27827	25714	27578	1525.8	23472	24483	23507	26464	23548	27590	0	0
L0R819	L0R819	1	1	1		ASNSD1	sp|L0R819|ASURF_HUMAN ASNSD1 upstream open reading frame protein OS=Homo sapiens (Human) OX=9606 GN=ASDURF PE=1 SV=1	1	1	1	1	0	0	0	1	0	0	0	1	0	0	0	1	13.5	13.5	13.5	11.25	96	96	0	6.3448	0	0	0	0	0	0	0	0	0	0	0	0	0	0	0	0	0	0
O00115	O00115	2	2	2	Deoxyribonuclease-2-alpha	DNASE2	sp|O00115|DNS2A_HUMAN Deoxyribonuclease-2-alpha OS=Homo sapiens (Human) OX=9606 GN=DNASE2 PE=1 SV=2	1	2	2	2	1	0	1	0	1	0	1	0	1	0	1	0	5.3	5.3	5.3	39.58	360	360	0.00015718	3.1812	0	0	0	18504	18597	17958	17953	17512	17918	997.45	17608	18458	18281	17747	17349	18018	0	0
O00116	O00116	12	12	12	Alkyldihydroxyacetonephosphate synthase, peroxisomal	AGPS	sp|O00116|ADAS_HUMAN Alkyldihydroxyacetonephosphate synthase, peroxisomal OS=Homo sapiens (Human) OX=9606 GN=AGPS PE=1 SV=1	1	12	12	12	5	0	2	8	5	0	2	8	5	0	2	8	18.8	18.8	18.8	72.911	658	658	0	49.904	903	403.82	1457.5	70341	75224	76398	73557	72928	71716	4824	64952	66038	67360	67325	62421	60872	0	0
O00139;Q8N4N8	O00139	12;1	10;1	10;1	Kinesin-like protein KIF2A	KIF2A	sp|O00139|KIF2A_HUMAN Kinesin-like protein KIF2A OS=Homo sapiens (Human) OX=9606 GN=KIF2A PE=1 SV=3	2	12	10	10	4	0	6	4	2	0	6	4	2	0	6	4	16.9	14.2	14.2	79.954	706	706;673	0	25.634	0	0	288.04	74230	72551	75573	75472	72007	76166	3723.5	67465	68089	69079	69631	64418	67654	0	0
O00148	O00148	18	6	6	ATP-dependent RNA helicase DDX39A	DDX39A	sp|O00148|DX39A_HUMAN ATP-dependent RNA helicase DDX39A OS=Homo sapiens (Human) OX=9606 GN=DDX39A PE=1 SV=2	1	18	6	6	16	1	4	2	5	1	1	1	5	1	1	1	36.5	15.5	15.5	49.129	427	427	0	50.22	0	294.65	1398.7	111650	110870	117080	109750	110950	114250	4809.5	94894	102620	101180	103550	98870	95776	0	0
O00151	O00151	9	9	9	PDZ and LIM domain protein 1	PDLIM1	sp|O00151|PDLI1_HUMAN PDZ and LIM domain protein 1 OS=Homo sapiens (Human) OX=9606 GN=PDLIM1 PE=1 SV=4	1	9	9	9	6	1	5	5	6	1	5	5	6	1	5	5	26.4	26.4	26.4	36.071	329	329	0	43.762	0	339.76	1057	97074	101290	102690	101820	97656	100350	6226.6	97897	92667	96950	94096	91454	89741	0	0
O00154	O00154	15	15	15	Cytosolic acyl coenzyme A thioester hydrolase	ACOT7	sp|O00154|BACH_HUMAN Cytosolic acyl coenzyme A thioester hydrolase OS=Homo sapiens (Human) OX=9606 GN=ACOT7 PE=1 SV=3	1	15	15	15	14	0	4	2	14	0	4	2	14	0	4	2	39.5	39.5	39.5	41.796	380	380	0	107.93	0	1012.4	8092.4	476320	483140	485780	482670	477290	488550	26643	425840	435490	453260	464060	428970	439200	0	0
O00161	O00161	5	5	5	Synaptosomal-associated protein 23	SNAP23	sp|O00161|SNP23_HUMAN Synaptosomal-associated protein 23 OS=Homo sapiens (Human) OX=9606 GN=SNAP23 PE=1 SV=1	1	5	5	5	0	2	2	1	0	2	2	1	0	2	2	1	34.1	34.1	34.1	23.354	211	211	0	92.934	0	0	0	0	0	0	0	0	0	0	0	0	0	0	0	0	0	0
O00170	O00170	11	11	11	AH receptor-interacting protein	AIP	sp|O00170|AIP_HUMAN AH receptor-interacting protein OS=Homo sapiens (Human) OX=9606 GN=AIP PE=1 SV=2	1	11	11	11	6	1	5	3	6	1	5	3	6	1	5	3	35.2	35.2	35.2	37.636	330	330	0	43.207	0	0	404.93	41078	43256	41298	44263	43976	45212	2434	37737	38508	39528	40032	38816	37169	0	0
O00178	O00178	6	6	6	GTP-binding protein 1	GTPBP1	sp|O00178|GTPB1_HUMAN GTP-binding protein 1 OS=Homo sapiens (Human) OX=9606 GN=GTPBP1 PE=1 SV=3	1	6	6	6	1	3	2	2	1	3	2	2	1	3	2	2	14.5	14.5	14.5	72.453	669	669	0	65.408	0	0	0	11148	12023	12088	11857	13338	12939	1062.6	12920	11323	11187	12700	10984	10257	0	0
O00180	O00180	1	1	1	Potassium channel subfamily K member 1	KCNK1	sp|O00180|KCNK1_HUMAN Potassium channel subfamily K member 1 OS=Homo sapiens (Human) OX=9606 GN=KCNK1 PE=1 SV=1	1	1	1	1	1	0	0	0	1	0	0	0	1	0	0	0	2.7	2.7	2.7	38.143	336	336	0.009108	1.5368	0	0	0	3102.1	3031	2929.2	2648.2	2569	2819.9	260.29	2305.1	2297.5	2878.1	2848.8	2470.5	2867.7	0	0
O00182;Q6DKI2;Q3B8N2	O00182;Q6DKI2;Q3B8N2	3;2;2	3;2;2	3;2;2	Galectin-9;Galectin-9C;Galectin-9B	LGALS9;LGALS9C;LGALS9B	sp|O00182|LEG9_HUMAN Galectin-9 OS=Homo sapiens (Human) OX=9606 GN=LGALS9 PE=1 SV=2;sp|Q6DKI2|LEG9C_HUMAN Galectin-9C OS=Homo sapiens (Human) OX=9606 GN=LGALS9C PE=1 SV=2;sp|Q3B8N2|LEG9B_HUMAN Galectin-9B OS=Homo sapiens (Human) OX=9606 GN=LGALS9B PE=1 SV=	3	3	3	3	3	0	1	0	3	0	1	0	3	0	1	0	11.3	11.3	11.3	39.518	355	355;356;356	0	29.782	0	383.77	709	61186	58602	60794	60978	57896	63642	2270.9	53901	56579	54509	56184	50234	52684	0	0
O00186	O00186	4	4	4	Syntaxin-binding protein 3	STXBP3	sp|O00186|STXB3_HUMAN Syntaxin-binding protein 3 OS=Homo sapiens (Human) OX=9606 GN=STXBP3 PE=1 SV=2	1	4	4	4	1	0	3	0	1	0	3	0	1	0	3	0	6.8	6.8	6.8	67.764	592	592	0	9.5134	0	0	0	0	0	0	0	0	0	0	0	0	0	0	0	0	0	0
O00189	O00189	1	1	1	AP-4 complex subunit mu-1	AP4M1	sp|O00189|AP4M1_HUMAN AP-4 complex subunit mu-1 OS=Homo sapiens (Human) OX=9606 GN=AP4M1 PE=1 SV=2	1	1	1	1	0	0	0	1	0	0	0	1	0	0	0	1	3.3	3.3	3.3	49.976	453	453	0.00016625	3.9374	0	0	0	0	0	0	0	0	0	0	0	0	0	0	0	0	0	0
O00192	O00192	3	3	3	Armadillo repeat protein deleted in velo-cardio-facial syndrome	ARVCF	sp|O00192|ARVC_HUMAN Armadillo repeat protein deleted in velo-cardio-facial syndrome OS=Homo sapiens (Human) OX=9606 GN=ARVCF PE=1 SV=1	1	3	3	3	0	3	0	0	0	3	0	0	0	3	0	0	3.1	3.1	3.1	104.64	962	962	0	23.884	0	0	0	0	0	0	0	0	0	0	0	0	0	0	0	0	0	0
O00193	O00193	5	5	5	Small acidic protein	SMAP	sp|O00193|SMAP_HUMAN Small acidic protein OS=Homo sapiens (Human) OX=9606 GN=SMAP PE=1 SV=1	1	5	5	5	1	3	2	1	1	3	2	1	1	3	2	1	21.9	21.9	21.9	20.332	183	183	0	323.31	0	167.4	380.92	42500	41802	42635	41776	41268	42034	2466.1	37128	35330	38045	38567	36754	39049	0	0
O00194;P51159	O00194;P51159	1;1	1;1	1;1	Ras-related protein Rab-27B;Ras-related protein Rab-27A	RAB27B;RAB27A	sp|O00194|RB27B_HUMAN Ras-related protein Rab-27B OS=Homo sapiens (Human) OX=9606 GN=RAB27B PE=1 SV=4;sp|P51159|RB27A_HUMAN Ras-related protein Rab-27A OS=Homo sapiens (Human) OX=9606 GN=RAB27A PE=1 SV=3	2	1	1	1	1	0	0	0	1	0	0	0	1	0	0	0	4.6	4.6	4.6	24.608	218	218;221	0.0014436	2.2314	0	0	1860.4	77125	74738	79367	81030	76748	72766	5062.3	68217	70979	72091	74904	67463	70085	0	0
O00203	O00203	17	17	15	AP-3 complex subunit beta-1	AP3B1	sp|O00203|AP3B1_HUMAN AP-3 complex subunit beta-1 OS=Homo sapiens (Human) OX=9606 GN=AP3B1 PE=1 SV=3	1	17	17	15	5	3	9	5	5	3	9	5	4	3	8	5	15.8	15.8	14.4	121.32	1094	1094	0	62.766	189.95	270.51	1641.2	126730	134990	128490	133690	126710	132650	5577.9	112340	115930	124170	124070	113540	116960	0	0
O00214	O00214	3	3	3	Galectin-8	LGALS8	sp|O00214|LEG8_HUMAN Galectin-8 OS=Homo sapiens (Human) OX=9606 GN=LGALS8 PE=1 SV=4	1	3	3	3	1	0	1	2	1	0	1	2	1	0	1	2	8.5	8.5	8.5	35.808	317	317	0.00018054	5.4537	0	0	0	10812	10170	11290	10361	10245	10380	648.2	9139	9461.8	10026	9530.5	8941.1	9754.3	0	0
O00217	O00217	3	3	3	NADH dehydrogenase [ubiquinone] iron-sulfur protein 8, mitochondrial	NDUFS8	sp|O00217|NDUS8_HUMAN NADH dehydrogenase [ubiquinone] iron-sulfur protein 8, mitochondrial OS=Homo sapiens (Human) OX=9606 GN=NDUFS8 PE=1 SV=1	1	3	3	3	1	0	1	1	1	0	1	1	1	0	1	1	17.6	17.6	17.6	23.705	210	210	0	14.935	0	0	0	21899	21652	20818	21077	21269	20861	640.31	19580	20219	19449	20394	17316	19258	0	0
O00231	O00231	18	18	18	26S proteasome non-ATPase regulatory subunit 11	PSMD11	sp|O00231|PSD11_HUMAN 26S proteasome non-ATPase regulatory subunit 11 OS=Homo sapiens (Human) OX=9606 GN=PSMD11 PE=1 SV=3	1	18	18	18	12	1	4	7	12	1	4	7	12	1	4	7	42.4	42.4	42.4	47.463	422	422	0	78.869	0	2204.9	8135.1	422460	426430	435460	435840	420160	428660	23128	387420	388930	397230	406020	383420	380970	0	0
O00232	O00232	14	14	14	26S proteasome non-ATPase regulatory subunit 12	PSMD12	sp|O00232|PSD12_HUMAN 26S proteasome non-ATPase regulatory subunit 12 OS=Homo sapiens (Human) OX=9606 GN=PSMD12 PE=1 SV=3	1	14	14	14	11	0	5	4	11	0	5	4	11	0	5	4	28.3	28.3	28.3	52.904	456	456	0	65.147	0	346.87	2175.8	148740	137130	142640	145760	155140	140570	7220.7	129890	131830	132520	137680	122800	125930	0	0
O00233	O00233	6	6	6	26S proteasome non-ATPase regulatory subunit 9	PSMD9	sp|O00233|PSMD9_HUMAN 26S proteasome non-ATPase regulatory subunit 9 OS=Homo sapiens (Human) OX=9606 GN=PSMD9 PE=1 SV=3	1	6	6	6	5	0	3	3	5	0	3	3	5	0	3	3	22.4	22.4	22.4	24.682	223	223	0	20.548	0	0	451.85	24089	30703	25529	29838	24606	31024	1432.6	31945	33156	30246	33815	28499	32007	0	0
O00244	O00244	4	4	4	Copper transport protein ATOX1	ATOX1	sp|O00244|ATOX1_HUMAN Copper transport protein ATOX1 OS=Homo sapiens (Human) OX=9606 GN=ATOX1 PE=1 SV=1	1	4	4	4	4	0	0	0	4	0	0	0	4	0	0	0	26.5	26.5	26.5	7.4016	68	68	0.00017953	5.3472	0	0	572.25	34790	32941	35050	33919	34591	35485	2427.9	32853	31038	33117	34528	30488	31413	0	0
O00255	O00255	3	3	3	Menin	MEN1	sp|O00255|MEN1_HUMAN Menin OS=Homo sapiens (Human) OX=9606 GN=MEN1 PE=1 SV=4	1	3	3	3	1	1	0	1	1	1	0	1	1	1	0	1	7	7	7	68.023	615	615	0	24.503	0	0	0	0	0	0	0	0	0	0	0	0	0	0	0	0	0	0
O00257	O00257	8	8	8	E3 SUMO-protein ligase CBX4	CBX4	sp|O00257|CBX4_HUMAN E3 SUMO-protein ligase CBX4 OS=Homo sapiens (Human) OX=9606 GN=CBX4 PE=1 SV=3	1	8	8	8	1	6	0	2	1	6	0	2	1	6	0	2	12.3	12.3	12.3	61.367	560	560	0	25.655	0	0	0	30418	33124	32807	31598	31162	30482	1481.2	28638	28286	28960	28964	25909	27511	0	0
O00258	O00258	2	2	2	Tail-anchored protein insertion receptor WRB	WRB	sp|O00258|WRB_HUMAN Tail-anchored protein insertion receptor WRB OS=Homo sapiens (Human) OX=9606 GN=WRB PE=1 SV=2	1	2	2	2	1	0	0	1	1	0	0	1	1	0	0	1	10.9	10.9	10.9	19.779	174	174	0.00016139	3.5059	0	0	272.08	26088	23370	24917	25617	24297	25896	896.67	22220	21778	24276	25811	22380	21730	0	0
O00264	O00264	9	9	8	Membrane-associated progesterone receptor component 1	PGRMC1	sp|O00264|PGRC1_HUMAN Membrane-associated progesterone receptor component 1 OS=Homo sapiens (Human) OX=9606 GN=PGRMC1 PE=1 SV=3	1	9	9	8	3	5	3	2	3	5	3	2	2	5	3	2	39.5	39.5	34.9	21.671	195	195	0	320.88	0	0	0	34271	37097	37420	35986	31604	35423	885.04	34452	32514	34137	34259	31429	36167	0	0
O00267	O00267	16	16	16	Transcription elongation factor SPT5	SUPT5H	sp|O00267|SPT5H_HUMAN Transcription elongation factor SPT5 OS=Homo sapiens (Human) OX=9606 GN=SUPT5H PE=1 SV=1	1	16	16	16	4	2	7	7	4	2	7	7	4	2	7	7	14.7	14.7	14.7	121	1087	1087	0	43.634	348.06	934.39	3850.9	166070	166130	166840	165140	162050	161200	9424	144310	153210	158470	151530	146680	145160	0	0
O00268	O00268	5	5	5	Transcription initiation factor TFIID subunit 4	TAF4	sp|O00268|TAF4_HUMAN Transcription initiation factor TFIID subunit 4 OS=Homo sapiens (Human) OX=9606 GN=TAF4 PE=1 SV=2	1	5	5	5	0	0	0	5	0	0	0	5	0	0	0	5	6	6	6	110.11	1085	1085	0	13.201	0	0	0	0	0	0	0	0	0	0	0	0	0	0	0	0	0	0
O00273	O00273	5	5	5	DNA fragmentation factor subunit alpha	DFFA	sp|O00273|DFFA_HUMAN DNA fragmentation factor subunit alpha OS=Homo sapiens (Human) OX=9606 GN=DFFA PE=1 SV=1	1	5	5	5	0	2	2	2	0	2	2	2	0	2	2	2	17.8	17.8	17.8	36.521	331	331	0	24.853	0	0	0	0	0	0	0	0	0	0	0	0	0	0	0	0	0	0
O00287	O00287	1	1	1	Regulatory factor X-associated protein	RFXAP	sp|O00287|RFXAP_HUMAN Regulatory factor X-associated protein OS=Homo sapiens (Human) OX=9606 GN=RFXAP PE=1 SV=1	1	1	1	1	0	0	1	1	0	0	1	1	0	0	1	1	7.4	7.4	7.4	28.232	272	272	0.00017569	4.88	0	0	0	0	0	0	0	0	0	0	0	0	0	0	0	0	0	0
O00294	O00294	1	1	1	Tubby-related protein 1	TULP1	sp|O00294|TULP1_HUMAN Tubby-related protein 1 OS=Homo sapiens (Human) OX=9606 GN=TULP1 PE=1 SV=3	1	1	1	1	0	1	0	0	0	1	0	0	0	1	0	0	1.8	1.8	1.8	60.609	542	542	1	-2	0	0	0	0	0	0	0	0	0	0	0	0	0	0	0	0	0	0
O00299	O00299	10	10	10	Chloride intracellular channel protein 1	CLIC1	sp|O00299|CLIC1_HUMAN Chloride intracellular channel protein 1 OS=Homo sapiens (Human) OX=9606 GN=CLIC1 PE=1 SV=4	1	10	10	10	7	1	2	1	7	1	2	1	7	1	2	1	44	44	44	26.922	241	241	0	47	270.21	842.73	4140.1	250430	253780	259250	258680	251510	249460	13927	229750	225020	234870	239420	211020	222640	0	705.11
O00303	O00303	6	6	6	Eukaryotic translation initiation factor 3 subunit F	EIF3F	sp|O00303|EIF3F_HUMAN Eukaryotic translation initiation factor 3 subunit F OS=Homo sapiens (Human) OX=9606 GN=EIF3F PE=1 SV=1	1	6	6	6	4	1	0	1	4	1	0	1	4	1	0	1	21.6	21.6	21.6	37.563	357	357	0	25.456	0	0	263.19	22707	26114	25650	25589	25376	25729	1723.3	24810	23038	24003	23707	23594	24128	0	0
O00308	O00308	4	2	2	NEDD4-like E3 ubiquitin-protein ligase WWP2	WWP2	sp|O00308|WWP2_HUMAN NEDD4-like E3 ubiquitin-protein ligase WWP2 OS=Homo sapiens (Human) OX=9606 GN=WWP2 PE=1 SV=2	1	4	2	2	1	2	1	1	0	2	0	1	0	2	0	1	4.6	2.6	2.6	98.911	870	870	0	27.638	0	0	0	0	0	0	0	0	0	0	0	0	0	0	0	0	0	0
O00311	O00311	3	3	3	Cell division cycle 7-related protein kinase	CDC7	sp|O00311|CDC7_HUMAN Cell division cycle 7-related protein kinase OS=Homo sapiens (Human) OX=9606 GN=CDC7 PE=1 SV=1	1	3	3	3	0	0	1	2	0	0	1	2	0	0	1	2	5.4	5.4	5.4	63.887	574	574	0.00017581	4.8924	0	0	0	0	0	0	0	0	0	0	0	0	0	0	0	0	0	0
O00327	O00327	1	1	1	Aryl hydrocarbon receptor nuclear translocator-like protein 1	ARNTL	sp|O00327|BMAL1_HUMAN Aryl hydrocarbon receptor nuclear translocator-like protein 1 OS=Homo sapiens (Human) OX=9606 GN=ARNTL PE=1 SV=2	1	1	1	1	1	0	0	0	1	0	0	0	1	0	0	0	1.3	1.3	1.3	68.761	626	626	1	-2	0	0	0	0	0	0	0	0	0	0	0	0	0	0	0	0	0	0
O00329	O00329	2	2	2	Phosphatidylinositol 4,5-bisphosphate 3-kinase catalytic subunit delta isoform	PIK3CD	sp|O00329|PK3CD_HUMAN Phosphatidylinositol 4,5-bisphosphate 3-kinase catalytic subunit delta isoform OS=Homo sapiens (Human) OX=9606 GN=PIK3CD PE=1 SV=2	1	2	2	2	1	0	0	1	1	0	0	1	1	0	0	1	2.6	2.6	2.6	119.48	1044	1044	0	8.1416	0	0	0	8476.1	8974.6	9144.3	9109.9	8078.1	8402.2	149.93	7328.1	7667.2	7951.7	8019.8	6892	7343.6	0	0
O00330	O00330	2	2	2	Pyruvate dehydrogenase protein X component, mitochondrial	PDHX	sp|O00330|ODPX_HUMAN Pyruvate dehydrogenase protein X component, mitochondrial OS=Homo sapiens (Human) OX=9606 GN=PDHX PE=1 SV=3	1	2	2	2	1	0	1	1	1	0	1	1	1	0	1	1	5.8	5.8	5.8	54.122	501	501	0	20.658	0	0	0	0	0	0	0	0	0	0	0	0	0	0	0	0	0	0
O00399	O00399	3	3	3	Dynactin subunit 6	DCTN6	sp|O00399|DCTN6_HUMAN Dynactin subunit 6 OS=Homo sapiens (Human) OX=9606 GN=DCTN6 PE=1 SV=1	1	3	3	3	1	1	2	0	1	1	2	0	1	1	2	0	14.2	14.2	14.2	20.747	190	190	0.00017525	4.8273	0	0	0	14793	14972	16384	15941	15567	15191	958.54	13132	14400	15091	14832	13261	13095	0	0
O00400	O00400	1	1	1	Acetyl-coenzyme A transporter 1	SLC33A1	sp|O00400|ACATN_HUMAN Acetyl-coenzyme A transporter 1 OS=Homo sapiens (Human) OX=9606 GN=SLC33A1 PE=1 SV=1	1	1	1	1	0	1	0	0	0	1	0	0	0	1	0	0	1.3	1.3	1.3	60.908	549	549	0.002264	2.0293	0	0	0	0	0	0	0	0	0	0	0	0	0	0	0	0	0	0
O00409	O00409	3	3	3	Forkhead box protein N3	FOXN3	sp|O00409|FOXN3_HUMAN Forkhead box protein N3 OS=Homo sapiens (Human) OX=9606 GN=FOXN3 PE=1 SV=1	1	3	3	3	0	3	0	0	0	3	0	0	0	3	0	0	10.8	10.8	10.8	53.834	490	490	0	8.923	0	0	0	0	0	0	0	0	0	0	0	0	0	0	0	0	0	0
O00410	O00410	27	27	25	Importin-5	IPO5	sp|O00410|IPO5_HUMAN Importin-5 OS=Homo sapiens (Human) OX=9606 GN=IPO5 PE=1 SV=4	1	27	27	25	15	1	9	8	15	1	9	8	14	1	9	7	26.7	26.7	25	123.63	1097	1097	0	95.281	0	0	3609.2	357350	363000	359780	368650	358030	364970	20042	319340	328660	329570	340320	307610	325340	0	0
O00411	O00411	4	4	4	DNA-directed RNA polymerase, mitochondrial	POLRMT	sp|O00411|RPOM_HUMAN DNA-directed RNA polymerase, mitochondrial OS=Homo sapiens (Human) OX=9606 GN=POLRMT PE=1 SV=2	1	4	4	4	1	0	0	3	1	0	0	3	1	0	0	3	4.4	4.4	4.4	138.62	1230	1230	0	17.55	0	0	376.55	19846	19498	21212	20147	19722	19399	1591.6	18002	21766	18310	19797	17369	15656	0	0
O00418	O00418	8	8	8	Eukaryotic elongation factor 2 kinase	EEF2K	sp|O00418|EF2K_HUMAN Eukaryotic elongation factor 2 kinase OS=Homo sapiens (Human) OX=9606 GN=EEF2K PE=1 SV=2	1	8	8	8	2	6	0	0	2	6	0	0	2	6	0	0	10.2	10.2	10.2	82.143	725	725	0	114.46	0	0	283.02	25956	23702	25166	24495	23435	23589	1803.6	23805	22069	24716	23401	21224	22659	0	0
O00422	O00422	7	7	7	Histone deacetylase complex subunit SAP18	SAP18	sp|O00422|SAP18_HUMAN Histone deacetylase complex subunit SAP18 OS=Homo sapiens (Human) OX=9606 GN=SAP18 PE=1 SV=1	1	7	7	7	4	1	2	3	4	1	2	3	4	1	2	3	34	34	34	17.561	153	153	0	18.255	0	0	3884.1	201720	202000	204180	204530	199030	202200	12579	184730	183040	188730	184420	179760	183420	0	0
O00425	O00425	11	11	11	Insulin-like growth factor 2 mRNA-binding protein 3	IGF2BP3	sp|O00425|IF2B3_HUMAN Insulin-like growth factor 2 mRNA-binding protein 3 OS=Homo sapiens (Human) OX=9606 GN=IGF2BP3 PE=1 SV=2	1	11	11	11	5	2	4	2	5	2	4	2	5	2	4	2	20.4	20.4	20.4	63.704	579	579	0	34.763	0	0	476.09	46102	53641	48163	53515	46494	53061	3145	54040	53556	51836	57975	49633	53684	0	0
O00429	O00429	13	13	13	Dynamin-1-like protein	DNM1L	sp|O00429|DNM1L_HUMAN Dynamin-1-like protein OS=Homo sapiens (Human) OX=9606 GN=DNM1L PE=1 SV=2	1	13	13	13	2	2	7	6	2	2	7	6	2	2	7	6	19.2	19.2	19.2	81.876	736	736	0	29.664	0	0	0	17008	15391	16010	16814	16110	16547	916	13796	12550	15587	15459	13095	15607	0	0
O00442	O00442	4	4	4	RNA 3-terminal phosphate cyclase	RTCA	sp|O00442|RTCA_HUMAN RNA 3-terminal phosphate cyclase OS=Homo sapiens (Human) OX=9606 GN=RTCA PE=1 SV=1	1	4	4	4	3	0	2	2	3	0	2	2	3	0	2	2	10.4	10.4	10.4	39.336	366	366	0	6.6788	464.3	274.06	673.39	60013	61755	62543	63270	63550	66170	4374.4	59204	59392	59689	59108	55385	59825	0	0
O00443	O00443	4	4	4	Phosphatidylinositol 4-phosphate 3-kinase C2 domain-containing subunit alpha	PIK3C2A	sp|O00443|P3C2A_HUMAN Phosphatidylinositol 4-phosphate 3-kinase C2 domain-containing subunit alpha OS=Homo sapiens (Human) OX=9606 GN=PIK3C2A PE=1 SV=2	1	4	4	4	0	3	0	1	0	3	0	1	0	3	0	1	2.7	2.7	2.7	190.68	1686	1686	0	19.805	0	0	0	0	0	0	0	0	0	0	0	0	0	0	0	0	0	0
O00444	O00444	1	1	1	Serine/threonine-protein kinase PLK4	PLK4	sp|O00444|PLK4_HUMAN Serine/threonine-protein kinase PLK4 OS=Homo sapiens (Human) OX=9606 GN=PLK4 PE=1 SV=3	1	1	1	1	0	1	0	0	0	1	0	0	0	1	0	0	0.7	0.7	0.7	108.97	970	970	1	-2	0	0	0	0	0	0	0	0	0	0	0	0	0	0	0	0	0	0
O00461	O00461	1	1	1	Golgi integral membrane protein 4	GOLIM4	sp|O00461|GOLI4_HUMAN Golgi integral membrane protein 4 OS=Homo sapiens (Human) OX=9606 GN=GOLIM4 PE=1 SV=1	1	1	1	1	0	1	0	0	0	1	0	0	0	1	0	0	1	1	1	81.879	696	696	0.0072079	1.6609	0	0	0	0	0	0	0	0	0	0	0	0	0	0	0	0	0	0
O00470	O00470	1	1	1	Homeobox protein Meis1	MEIS1	sp|O00470|MEIS1_HUMAN Homeobox protein Meis1 OS=Homo sapiens (Human) OX=9606 GN=MEIS1 PE=1 SV=1	1	1	1	1	0	1	0	0	0	1	0	0	0	1	0	0	3.3	3.3	3.3	43.016	390	390	0.00017188	4.5107	0	0	0	0	0	0	0	0	0	0	0	0	0	0	0	0	0	0
O00471	O00471	11	11	11	Exocyst complex component 5	EXOC5	sp|O00471|EXOC5_HUMAN Exocyst complex component 5 OS=Homo sapiens (Human) OX=9606 GN=EXOC5 PE=1 SV=1	1	11	11	11	3	0	1	7	3	0	1	7	3	0	1	7	15.7	15.7	15.7	81.852	708	708	0	29.235	0	0	223.21	34154	35402	35552	34424	34437	33958	1534.3	30722	30898	29726	31946	29388	28528	0	0
O00483	O00483	3	3	3	Cytochrome c oxidase subunit NDUFA4	NDUFA4	sp|O00483|NDUA4_HUMAN Cytochrome c oxidase subunit NDUFA4 OS=Homo sapiens (Human) OX=9606 GN=NDUFA4 PE=1 SV=1	1	3	3	3	1	0	3	1	1	0	3	1	1	0	3	1	30.9	30.9	30.9	9.3697	81	81	0.00017319	4.6079	0	0	624.98	68698	71790	76466	68692	71496	66449	3999.5	61133	62202	62603	61353	60923	61270	0	0
O00487	O00487	10	10	7	26S proteasome non-ATPase regulatory subunit 14	PSMD14	sp|O00487|PSDE_HUMAN 26S proteasome non-ATPase regulatory subunit 14 OS=Homo sapiens (Human) OX=9606 GN=PSMD14 PE=1 SV=1	1	10	10	7	9	0	2	0	9	0	2	0	6	0	2	0	24.2	24.2	17.1	34.577	310	310	0	52.71	885.41	1099.5	4954.2	362710	375330	381090	373440	375310	375570	21066	345190	342930	351020	358690	320610	344180	0	0
O00488	O00488	3	3	3	Zinc finger protein 593	ZNF593	sp|O00488|ZN593_HUMAN Zinc finger protein 593 OS=Homo sapiens (Human) OX=9606 GN=ZNF593 PE=1 SV=2	1	3	3	3	0	1	1	2	0	1	1	2	0	1	1	2	30.6	30.6	30.6	15.199	134	134	0	23.024	0	0	0	0	0	0	0	0	0	0	0	0	0	0	0	0	0	0
O00499	O00499	1	1	1	Myc box-dependent-interacting protein 1	BIN1	sp|O00499|BIN1_HUMAN Myc box-dependent-interacting protein 1 OS=Homo sapiens (Human) OX=9606 GN=BIN1 PE=1 SV=1	1	1	1	1	0	1	0	0	0	1	0	0	0	1	0	0	2.7	2.7	2.7	64.699	593	593	0.00045614	2.8187	0	0	0	0	0	0	0	0	0	0	0	0	0	0	0	0	0	0
O00505	O00505	8	8	6	Importin subunit alpha-4	KPNA3	sp|O00505|IMA4_HUMAN Importin subunit alpha-4 OS=Homo sapiens (Human) OX=9606 GN=KPNA3 PE=1 SV=2	1	8	8	6	6	2	2	3	6	2	2	3	4	2	2	2	17.3	17.3	12.7	57.81	521	521	0	134.89	0	417.39	2651.6	167170	163770	168420	172720	166420	167310	8401.8	146210	151310	150830	157420	141960	147930	0	0
O00507	O00507	10	1	1	Probable ubiquitin carboxyl-terminal hydrolase FAF-Y	USP9Y	sp|O00507|USP9Y_HUMAN Probable ubiquitin carboxyl-terminal hydrolase FAF-Y OS=Homo sapiens (Human) OX=9606 GN=USP9Y PE=2 SV=2	1	10	1	1	2	1	7	2	0	1	0	0	0	1	0	0	3.9	0.5	0.5	291.07	2555	2555	0.00016617	3.9361	0	0	0	0	0	0	0	0	0	0	0	0	0	0	0	0	0	0
O00512	O00512	9	9	9	B-cell CLL/lymphoma 9 protein	BCL9	sp|O00512|BCL9_HUMAN B-cell CLL/lymphoma 9 protein OS=Homo sapiens (Human) OX=9606 GN=BCL9 PE=1 SV=4	1	9	9	9	0	9	0	0	0	9	0	0	0	9	0	0	8.6	8.6	8.6	149.29	1426	1426	0	92.569	0	0	0	0	0	0	0	0	0	0	0	0	0	0	0	0	0	0
O00522	O00522	2	2	2	Krev interaction trapped protein 1	KRIT1	sp|O00522|KRIT1_HUMAN Krev interaction trapped protein 1 OS=Homo sapiens (Human) OX=9606 GN=KRIT1 PE=1 SV=2	1	2	2	2	0	2	0	0	0	2	0	0	0	2	0	0	2.3	2.3	2.3	84.347	736	736	0.00016189	3.5419	0	0	0	0	0	0	0	0	0	0	0	0	0	0	0	0	0	0
O00534	O00534	2	2	2	von Willebrand factor A domain-containing protein 5A	VWA5A	sp|O00534|VMA5A_HUMAN von Willebrand factor A domain-containing protein 5A OS=Homo sapiens (Human) OX=9606 GN=VWA5A PE=2 SV=2	1	2	2	2	1	0	0	1	1	0	0	1	1	0	0	1	2.4	2.4	2.4	86.488	786	786	0.0015726	2.1276	0	0	0	2205.1	1776.2	1662.7	1762.4	1981.9	1612.4	223.94	1553.4	1982.5	1759.2	1783	1610	1449.7	0	0
O00541	O00541	23	23	23	Pescadillo homolog	PES1	sp|O00541|PESC_HUMAN Pescadillo homolog OS=Homo sapiens (Human) OX=9606 GN=PES1 PE=1 SV=1	1	23	23	23	12	2	9	4	12	2	9	4	12	2	9	4	37.8	37.8	37.8	68.002	588	588	0	73.171	0	245.03	1581.6	177780	182110	181670	178900	177160	183480	9691.4	159330	167140	169900	174830	159870	167090	0	0
O00559	O00559	1	1	1	Receptor-binding cancer antigen expressed on SiSo cells	EBAG9	sp|O00559|RCAS1_HUMAN Receptor-binding cancer antigen expressed on SiSo cells OS=Homo sapiens (Human) OX=9606 GN=EBAG9 PE=1 SV=1	1	1	1	1	0	1	0	0	0	1	0	0	0	1	0	0	9.4	9.4	9.4	24.377	213	213	0	13.06	0	0	0	0	0	0	0	0	0	0	0	0	0	0	0	0	0	0
O00560	O00560	2	2	2	Syntenin-1	SDCBP	sp|O00560|SDCB1_HUMAN Syntenin-1 OS=Homo sapiens (Human) OX=9606 GN=SDCBP PE=1 SV=1	1	2	2	2	1	0	1	0	1	0	1	0	1	0	1	0	9.4	9.4	9.4	32.444	298	298	0	18.891	0	0	505.04	15371	15776	17001	17771	15837	17234	1649.1	14794	16628	16103	16502	14771	13413	0	0
O00566	O00566	5	5	5	U3 small nucleolar ribonucleoprotein protein MPP10	MPHOSPH10	sp|O00566|MPP10_HUMAN U3 small nucleolar ribonucleoprotein protein MPP10 OS=Homo sapiens (Human) OX=9606 GN=MPHOSPH10 PE=1 SV=2	1	5	5	5	2	1	1	2	2	1	1	2	2	1	1	2	8.8	8.8	8.8	78.863	681	681	0	24.511	0	0	318.54	29399	29793	27656	28503	28458	30788	1672.1	24304	25581	27320	27432	26082	26814	0	0
O00567	O00567	19	19	19	Nucleolar protein 56	NOP56	sp|O00567|NOP56_HUMAN Nucleolar protein 56 OS=Homo sapiens (Human) OX=9606 GN=NOP56 PE=1 SV=4	1	19	19	19	12	6	2	2	12	6	2	2	12	6	2	2	36.2	36.2	36.2	66.049	594	594	0	235.15	0	1766.5	5973.4	361320	364750	354740	352540	355700	347470	18255	317030	320730	327170	325360	307370	308050	0	0
O00571;O15523;Q9NQI0	O00571;O15523	26;16;2	25;15;2	22;12;0	ATP-dependent RNA helicase DDX3X;ATP-dependent RNA helicase DDX3Y	DDX3X;DDX3Y	sp|O00571|DDX3X_HUMAN ATP-dependent RNA helicase DDX3X OS=Homo sapiens (Human) OX=9606 GN=DDX3X PE=1 SV=3;sp|O15523|DDX3Y_HUMAN ATP-dependent RNA helicase DDX3Y OS=Homo sapiens (Human) OX=9606 GN=DDX3Y PE=1 SV=2	3	26	25	22	17	6	8	4	17	6	7	3	16	6	6	1	38.2	36.6	31.7	73.243	662	662;660;724	0	141.24	0	2236.2	7994.9	589880	592270	599870	595040	587680	590970	31085	524030	535240	551470	564980	517030	536750	0	0
O00623	O00623	1	1	1	Peroxisome assembly protein 12	PEX12	sp|O00623|PEX12_HUMAN Peroxisome assembly protein 12 OS=Homo sapiens (Human) OX=9606 GN=PEX12 PE=1 SV=1	1	1	1	1	0	0	0	1	0	0	0	1	0	0	0	1	3.3	3.3	3.3	40.797	359	359	0.008107	1.6089	0	0	0	0	0	0	0	0	0	0	0	0	0	0	0	0	0	0
O00629	O00629	5	3	3	Importin subunit alpha-3	KPNA4	sp|O00629|IMA3_HUMAN Importin subunit alpha-3 OS=Homo sapiens (Human) OX=9606 GN=KPNA4 PE=1 SV=1	1	5	3	3	4	1	1	2	2	1	1	1	2	1	1	1	12.9	8.3	8.3	57.886	521	521	0	38.936	0	0	904.4	70788	67017	73896	70623	72401	72420	4176	64282	64266	64073	68129	63219	65447	0	0
O00635	O00635	1	1	1	E3 ubiquitin-protein ligase TRIM38	TRIM38	sp|O00635|TRI38_HUMAN E3 ubiquitin-protein ligase TRIM38 OS=Homo sapiens (Human) OX=9606 GN=TRIM38 PE=1 SV=1	1	1	1	1	0	1	1	0	0	1	1	0	0	1	1	0	1.5	1.5	1.5	53.415	465	465	0.0086103	1.5716	0	0	0	0	0	0	0	0	0	0	0	0	0	0	0	0	0	0
O00716	O00716	2	1	1	Transcription factor E2F3	E2F3	sp|O00716|E2F3_HUMAN Transcription factor E2F3 OS=Homo sapiens (Human) OX=9606 GN=E2F3 PE=1 SV=1	1	2	1	1	0	1	0	1	0	1	0	0	0	1	0	0	4.3	2.2	2.2	49.161	465	465	0.0026745	1.9854	0	0	0	0	0	0	0	0	0	0	0	0	0	0	0	0	0	0
O00743	O00743	10	10	10	Serine/threonine-protein phosphatase 6 catalytic subunit;Serine/threonine-protein phosphatase 6 catalytic subunit, N-terminally processed	PPP6C	sp|O00743|PPP6_HUMAN Serine/threonine-protein phosphatase 6 catalytic subunit OS=Homo sapiens (Human) OX=9606 GN=PPP6C PE=1 SV=1	1	10	10	10	6	0	3	1	6	0	3	1	6	0	3	1	38.4	38.4	38.4	35.144	305	305	0	37.623	0	674.38	1296.3	104000	97398	99731	105830	102330	98162	5940.8	88641	85989	93916	95454	86209	90341	0	0
O00754	O00754	3	3	3	Lysosomal alpha-mannosidase;Lysosomal alpha-mannosidase A peptide;Lysosomal alpha-mannosidase B peptide;Lysosomal alpha-mannosidase C peptide;Lysosomal alpha-mannosidase D peptide;Lysosomal alpha-mannosidase E peptide	MAN2B1	sp|O00754|MA2B1_HUMAN Lysosomal alpha-mannosidase OS=Homo sapiens (Human) OX=9606 GN=MAN2B1 PE=1 SV=3	1	3	3	3	3	0	0	0	3	0	0	0	3	0	0	0	3.5	3.5	3.5	113.74	1011	1011	0	7.8434	0	402.59	1407.4	108930	107620	108730	112120	110110	107170	4825.1	96788	97612	96333	103670	95142	97023	0	0
O00764	O00764	2	2	2	Pyridoxal kinase	PDXK	sp|O00764|PDXK_HUMAN Pyridoxal kinase OS=Homo sapiens (Human) OX=9606 GN=PDXK PE=1 SV=1	1	2	2	2	1	0	0	1	1	0	0	1	1	0	0	1	6.7	6.7	6.7	35.102	312	312	0	6.7282	0	0	0	0	0	0	0	0	0	0	0	0	0	0	0	0	0	0
O00767	O00767	3	3	3	Acyl-CoA desaturase	SCD	sp|O00767|ACOD_HUMAN Acyl-CoA desaturase OS=Homo sapiens (Human) OX=9606 GN=SCD PE=1 SV=2	1	3	3	3	3	1	0	0	3	1	0	0	3	1	0	0	9.5	9.5	9.5	41.522	359	359	0	16.129	0	563.8	1983.6	95893	91205	96631	91679	91556	91109	4983.8	79702	88206	84791	88201	79892	84071	0	0
O13297	O13297	1	1	1	mRNA-capping enzyme subunit beta	CET1	sp|O13297|CET1_YEAST mRNA-capping enzyme subunit beta OS=Saccharomyces cerevisiae (strain ATCC 204508 / S288c) (Bakers yeast) OX=559292 GN=CET1 PE=1 SV=2	1	1	1	1	1	0	0	0	1	0	0	0	1	0	0	0	1.3	1.3	1.3	61.849	549	549	1	-2	0	0	0	0	0	0	0	0	0	0	0	0	0	0	0	0	0	0
P05755;O13516	P05755;O13516	15;15	15;15	15;15	40S ribosomal protein S9-B;40S ribosomal protein S9-A	RPS9B;RPS9A	sp|P05755|RS9B_YEAST 40S ribosomal protein S9-B OS=Saccharomyces cerevisiae (strain ATCC 204508 / S288c) (Bakers yeast) OX=559292 GN=RPS9B PE=1 SV=4;sp|O13516|RS9A_YEAST 40S ribosomal protein S9-A OS=Saccharomyces cerevisiae (strain ATCC 204508 / S288c) (	2	15	15	15	12	0	5	4	12	0	5	4	12	0	5	4	52.8	52.8	52.8	22.298	195	195;197	0	28.741	0	297.54	7220.9	150150	632070	156140	626080	148970	627030	25968	722730	916810	751670	976550	701550	929630	0	0
O13563	O13563	4	4	4	26S proteasome regulatory subunit RPN13	RPN13	sp|O13563|RPN13_YEAST 26S proteasome regulatory subunit RPN13 OS=Saccharomyces cerevisiae (strain ATCC 204508 / S288c) (Bakers yeast) OX=559292 GN=RPN13 PE=1 SV=1	1	4	4	4	0	2	1	2	0	2	1	2	0	2	1	2	34.6	34.6	34.6	17.902	156	156	0	47.851	0	0	0	0	0	0	0	0	0	0	0	0	0	0	0	0	0	0
O13585	O13585	1	1	1	Dilute domain-containing protein YPR089W		sp|O13585|YP089_YEAST Dilute domain-containing protein YPR089W OS=Saccharomyces cerevisiae (strain ATCC 204508 / S288c) (Bakers yeast) OX=559292 GN=SGD:S000006293 PE=1 SV=2	1	1	1	1	0	1	0	0	0	1	0	0	0	1	0	0	1.6	1.6	1.6	102.58	888	888	0.0014411	2.2113	0	0	0	0	0	0	0	0	0	0	0	0	0	0	0	0	0	0
O14455	O14455	7	7	2	60S ribosomal protein L36-B	RPL36B	sp|O14455|RL36B_YEAST 60S ribosomal protein L36-B OS=Saccharomyces cerevisiae (strain ATCC 204508 / S288c) (Bakers yeast) OX=559292 GN=RPL36B PE=1 SV=3	1	7	7	2	3	0	4	3	3	0	4	3	0	0	2	1	55	55	10	11.135	100	100	0	17.57	0	0	2817.8	34933	233980	34160	230860	35969	239530	8865.8	284700	388970	284750	376440	270300	378660	0	0
O14467	O14467	5	5	5	Multiprotein-bridging factor 1	MBF1	sp|O14467|MBF1_YEAST Multiprotein-bridging factor 1 OS=Saccharomyces cerevisiae (strain ATCC 204508 / S288c) (Bakers yeast) OX=559292 GN=MBF1 PE=1 SV=2	1	5	5	5	3	0	1	1	3	0	1	1	3	0	1	1	30.5	30.5	30.5	16.403	151	151	0	35.423	0	0	601.83	24790	36456	23452	36245	24157	37264	2326	37276	43443	39942	45664	37542	41822	0	0
O14492	O14492	1	1	1	SH2B adapter protein 2	SH2B2	sp|O14492|SH2B2_HUMAN SH2B adapter protein 2 OS=Homo sapiens (Human) OX=9606 GN=SH2B2 PE=1 SV=2	1	1	1	1	0	1	0	0	0	1	0	0	0	1	0	0	1.9	1.9	1.9	67.737	632	632	0.00015728	3.1973	0	0	0	0	0	0	0	0	0	0	0	0	0	0	0	0	0	0
O14497	O14497	33	33	32	AT-rich interactive domain-containing protein 1A	ARID1A	sp|O14497|ARI1A_HUMAN AT-rich interactive domain-containing protein 1A OS=Homo sapiens (Human) OX=9606 GN=ARID1A PE=1 SV=3	1	33	33	32	7	11	14	15	7	11	14	15	6	11	14	15	22.9	22.9	22.1	242.04	2285	2285	0	289.45	0	295.51	965.61	51562	49096	52499	50983	51845	51611	4430.9	45384	45736	48164	48207	46609	46888	0	0
O14523	O14523	3	3	3	C2 domain-containing protein 2-like	C2CD2L	sp|O14523|C2C2L_HUMAN Phospholipid transfer protein C2CD2L OS=Homo sapiens (Human) OX=9606 GN=C2CD2L PE=1 SV=3	1	3	3	3	0	3	0	0	0	3	0	0	0	3	0	0	7.9	7.9	7.9	76.18	706	706	0	77.025	0	0	0	0	0	0	0	0	0	0	0	0	0	0	0	0	0	0
O14526	O14526	3	3	3	F-BAR domain only protein 1	FCHO1	sp|O14526|FCHO1_HUMAN F-BAR domain only protein 1 OS=Homo sapiens (Human) OX=9606 GN=FCHO1 PE=1 SV=2	1	3	3	3	0	3	0	0	0	3	0	0	0	3	0	0	3.1	3.1	3.1	96.86	889	889	0	6.4028	0	0	0	0	0	0	0	0	0	0	0	0	0	0	0	0	0	0
O14530	O14530	3	3	3	Thioredoxin domain-containing protein 9	TXNDC9	sp|O14530|TXND9_HUMAN Thioredoxin domain-containing protein 9 OS=Homo sapiens (Human) OX=9606 GN=TXNDC9 PE=1 SV=2	1	3	3	3	1	0	2	1	1	0	2	1	1	0	2	1	11.5	11.5	11.5	26.534	226	226	0.00018268	5.6642	0	0	0	0	0	0	0	0	0	0	0	0	0	0	0	0	0	0
O14545	O14545	4	4	4	TRAF-type zinc finger domain-containing protein 1	TRAFD1	sp|O14545|TRAD1_HUMAN TRAF-type zinc finger domain-containing protein 1 OS=Homo sapiens (Human) OX=9606 GN=TRAFD1 PE=1 SV=1	1	4	4	4	0	2	0	2	0	2	0	2	0	2	0	2	7.9	7.9	7.9	64.84	582	582	0	76.735	0	0	0	0	0	0	0	0	0	0	0	0	0	0	0	0	0	0
O14561	O14561	1	1	1	Acyl carrier protein, mitochondrial	NDUFAB1	sp|O14561|ACPM_HUMAN Acyl carrier protein, mitochondrial OS=Homo sapiens (Human) OX=9606 GN=NDUFAB1 PE=1 SV=3	1	1	1	1	1	0	0	0	1	0	0	0	1	0	0	0	5.8	5.8	5.8	17.417	156	156	0.0036323	1.9161	0	931.68	1521.9	81947	75675	81273	79138	76587	76157	4767.4	71272	73761	77367	75211	72007	69522	0	0
O14562	O14562	1	1	1	Ubiquitin domain-containing protein UBFD1	UBFD1	sp|O14562|UBFD1_HUMAN Ubiquitin domain-containing protein UBFD1 OS=Homo sapiens (Human) OX=9606 GN=UBFD1 PE=1 SV=2	1	1	1	1	0	0	0	1	0	0	0	1	0	0	0	1	3.6	3.6	3.6	33.382	309	309	0.0069473	1.6729	0	0	0	0	0	0	0	0	0	0	0	0	0	0	0	0	0	0
O14578	O14578	8	8	8	Citron Rho-interacting kinase	CIT	sp|O14578|CTRO_HUMAN Citron Rho-interacting kinase OS=Homo sapiens (Human) OX=9606 GN=CIT PE=1 SV=2	1	8	8	8	0	3	2	3	0	3	2	3	0	3	2	3	4	4	4	231.43	2027	2027	0	20.732	0	0	0	0	0	0	0	0	0	0	0	0	0	0	0	0	0	0
O14579	O14579	5	5	5	Coatomer subunit epsilon	COPE	sp|O14579|COPE_HUMAN Coatomer subunit epsilon OS=Homo sapiens (Human) OX=9606 GN=COPE PE=1 SV=3	1	5	5	5	1	1	2	1	1	1	2	1	1	1	2	1	15.3	15.3	15.3	34.482	308	308	0	10.917	0	0	0	0	0	0	0	0	0	0	0	0	0	0	0	0	0	0
O14595	O14595	1	1	1	Carboxy-terminal domain RNA polymerase II polypeptide A small phosphatase 2	CTDSP2	sp|O14595|CTDS2_HUMAN Carboxy-terminal domain RNA polymerase II polypeptide A small phosphatase 2 OS=Homo sapiens (Human) OX=9606 GN=CTDSP2 PE=1 SV=2	1	1	1	1	0	1	0	0	0	1	0	0	0	1	0	0	6.3	6.3	6.3	30.664	271	271	0.00046048	2.9281	0	0	0	0	0	0	0	0	0	0	0	0	0	0	0	0	0	0
P47813;O14602	P47813;O14602	4;4	4;4	4;4	Eukaryotic translation initiation factor 1A, X-chromosomal;Eukaryotic translation initiation factor 1A, Y-chromosomal	EIF1AX;EIF1AY	sp|P47813|IF1AX_HUMAN Eukaryotic translation initiation factor 1A, X-chromosomal OS=Homo sapiens (Human) OX=9606 GN=EIF1AX PE=1 SV=2;sp|O14602|IF1AY_HUMAN Eukaryotic translation initiation factor 1A, Y-chromosomal OS=Homo sapiens (Human) OX=9606 GN=EIF1AY	2	4	4	4	4	0	1	1	4	0	1	1	4	0	1	1	27.8	27.8	27.8	16.46	144	144;144	0	15.086	0	749.38	1313.5	59457	57790	63164	60730	58900	60911	4092.9	53651	54041	55052	55679	52291	53612	0	0
O14617	O14617	13	13	13	AP-3 complex subunit delta-1	AP3D1	sp|O14617|AP3D1_HUMAN AP-3 complex subunit delta-1 OS=Homo sapiens (Human) OX=9606 GN=AP3D1 PE=1 SV=1	1	13	13	13	2	2	6	6	2	2	6	6	2	2	6	6	12	12	12	130.16	1153	1153	0	70.434	0	0	0	21966	23685	25219	23998	23680	24875	1788	21965	21111	21135	23439	21608	22974	0	0
O14639	O14639	11	11	11	Actin-binding LIM protein 1	ABLIM1	sp|O14639|ABLM1_HUMAN Actin-binding LIM protein 1 OS=Homo sapiens (Human) OX=9606 GN=ABLIM1 PE=1 SV=3	1	11	11	11	0	9	1	1	0	9	1	1	0	9	1	1	13.6	13.6	13.6	87.687	778	778	0	113.56	0	0	0	0	0	0	0	0	0	0	0	0	0	0	0	0	0	0
O14641	O14641	4	4	3	Segment polarity protein dishevelled homolog DVL-2	DVL2	sp|O14641|DVL2_HUMAN Segment polarity protein dishevelled homolog DVL-2 OS=Homo sapiens (Human) OX=9606 GN=DVL2 PE=1 SV=1	1	4	4	3	0	3	2	1	0	3	2	1	0	2	1	0	6.9	6.9	5.3	78.947	736	736	0	20.262	0	0	0	0	0	0	0	0	0	0	0	0	0	0	0	0	0	0
O14646	O14646	32	32	28	Chromodomain-helicase-DNA-binding protein 1	CHD1	sp|O14646|CHD1_HUMAN Chromodomain-helicase-DNA-binding protein 1 OS=Homo sapiens (Human) OX=9606 GN=CHD1 PE=1 SV=2	1	32	32	28	6	16	5	9	6	16	5	9	5	16	3	6	18.8	18.8	16.5	196.69	1710	1710	0	177.94	0	0	322.43	52906	49250	53462	55164	51642	51807	3474.3	50527	47097	51575	55060	48629	48156	0	0
O14647	O14647	13	9	9	Chromodomain-helicase-DNA-binding protein 2	CHD2	sp|O14647|CHD2_HUMAN Chromodomain-helicase-DNA-binding protein 2 OS=Homo sapiens (Human) OX=9606 GN=CHD2 PE=1 SV=2	1	13	9	9	2	6	3	4	1	6	1	1	1	6	1	1	6.9	4.8	4.8	211.34	1828	1828	0	32.217	0	459.4	969.07	61000	53129	55399	55075	54739	54306	2487.3	49046	51232	50858	51058	48084	51702	0	0
O14656	O14656	5	5	5	Torsin-1A	TOR1A	sp|O14656|TOR1A_HUMAN Torsin-1A OS=Homo sapiens (Human) OX=9606 GN=TOR1A PE=1 SV=1	1	5	5	5	3	0	1	1	3	0	1	1	3	0	1	1	11.7	11.7	11.7	37.808	332	332	0.00017528	4.8324	0	0	0	0	0	0	0	0	0	0	0	0	0	0	0	0	0	0
O14657	O14657	2	2	2	Torsin-1B	TOR1B	sp|O14657|TOR1B_HUMAN Torsin-1B OS=Homo sapiens (Human) OX=9606 GN=TOR1B PE=1 SV=2	1	2	2	2	2	0	0	0	2	0	0	0	2	0	0	0	9.2	9.2	9.2	37.978	336	336	0	8.1149	0	0	0	26364	27824	28747	27213	27411	30115	2469.4	29651	27742	24770	25218	25905	27639	0	0
O14662	O14662	2	2	2	Syntaxin-16	STX16	sp|O14662|STX16_HUMAN Syntaxin-16 OS=Homo sapiens (Human) OX=9606 GN=STX16 PE=1 SV=3	1	2	2	2	1	0	0	1	1	0	0	1	1	0	0	1	3.1	3.1	3.1	37.031	325	325	0.0010308	2.4182	0	0	0	5577.1	5309	5678.1	5921	4828.7	5471.7	275.49	5514.7	4996.2	5638.4	6028.2	4900.5	5157.1	0	0
O14672	O14672	5	5	5	Disintegrin and metalloproteinase domain-containing protein 10	ADAM10	sp|O14672|ADA10_HUMAN Disintegrin and metalloproteinase domain-containing protein 10 OS=Homo sapiens (Human) OX=9606 GN=ADAM10 PE=1 SV=1	1	5	5	5	3	0	1	2	3	0	1	2	3	0	1	2	7.8	7.8	7.8	84.141	748	748	0	18.446	0	0	0	24413	27897	26835	28150	28399	29346	2302.4	26218	25649	25189	27716	25285	25519	0	0
O14681	O14681	2	2	2	Etoposide-induced protein 2.4 homolog	EI24	sp|O14681|EI24_HUMAN Etoposide-induced protein 2.4 homolog OS=Homo sapiens (Human) OX=9606 GN=EI24 PE=1 SV=4	1	2	2	2	0	2	0	0	0	2	0	0	0	2	0	0	5	5	5	38.964	340	340	0.00046083	2.9335	0	0	0	0	0	0	0	0	0	0	0	0	0	0	0	0	0	0
O14683	O14683	3	3	3	Tumor protein p53-inducible protein 11	TP53I11	sp|O14683|P5I11_HUMAN Tumor protein p53-inducible protein 11 OS=Homo sapiens (Human) OX=9606 GN=TP53I11 PE=1 SV=2	1	3	3	3	0	2	1	0	0	2	1	0	0	2	1	0	10.6	10.6	10.6	21.054	189	189	0	12.817	0	0	0	0	0	0	0	0	0	0	0	0	0	0	0	0	0	0
O14686	O14686	17	17	17	Histone-lysine N-methyltransferase 2D	KMT2D	sp|O14686|KMT2D_HUMAN Histone-lysine N-methyltransferase 2D OS=Homo sapiens (Human) OX=9606 GN=KMT2D PE=1 SV=2	1	17	17	17	2	14	0	1	2	14	0	1	2	14	0	1	4.5	4.5	4.5	593.38	5537	5537	0	84.273	0	0	0	0	0	0	0	0	0	0	0	0	0	0	0	0	0	0
O14713	O14713	3	3	3	Integrin beta-1-binding protein 1	ITGB1BP1	sp|O14713|ITBP1_HUMAN Integrin beta-1-binding protein 1 OS=Homo sapiens (Human) OX=9606 GN=ITGB1BP1 PE=1 SV=1	1	3	3	3	1	2	0	0	1	2	0	0	1	2	0	0	18.5	18.5	18.5	21.782	200	200	0	45.676	0	0	0	6987.3	8176	8490.8	7513.9	6547.5	7340.7	0	6343.7	6035.8	6001.6	7344.7	5601.1	6018.3	0	0
O14727	O14727	2	2	2	Apoptotic protease-activating factor 1	APAF1	sp|O14727|APAF_HUMAN Apoptotic protease-activating factor 1 OS=Homo sapiens (Human) OX=9606 GN=APAF1 PE=1 SV=2	1	2	2	2	0	0	0	2	0	0	0	2	0	0	0	2	2.5	2.5	2.5	141.84	1248	1248	0.00016742	4.0666	0	0	0	0	0	0	0	0	0	0	0	0	0	0	0	0	0	0
O14730	O14730	3	3	3	Serine/threonine-protein kinase RIO3	RIOK3	sp|O14730|RIOK3_HUMAN Serine/threonine-protein kinase RIO3 OS=Homo sapiens (Human) OX=9606 GN=RIOK3 PE=1 SV=2	1	3	3	3	0	0	1	2	0	0	1	2	0	0	1	2	6	6	6	59.092	519	519	0.00015681	3.1484	0	0	0	0	0	0	0	0	0	0	0	0	0	0	0	0	0	0
O14733	O14733	3	3	3	Dual specificity mitogen-activated protein kinase kinase 7	MAP2K7	sp|O14733|MP2K7_HUMAN Dual specificity mitogen-activated protein kinase kinase 7 OS=Homo sapiens (Human) OX=9606 GN=MAP2K7 PE=1 SV=2	1	3	3	3	2	0	1	0	2	0	1	0	2	0	1	0	9.8	9.8	9.8	47.484	419	419	0	6.3813	0	0	414.53	15051	14575	13814	14927	14425	14112	742.55	13346	13062	12492	13248	12453	13264	0	0
O14735	O14735	1	1	1	CDP-diacylglycerol--inositol 3-phosphatidyltransferase	CDIPT	sp|O14735|CDIPT_HUMAN CDP-diacylglycerol--inositol 3-phosphatidyltransferase OS=Homo sapiens (Human) OX=9606 GN=CDIPT PE=1 SV=1	1	1	1	1	1	0	0	0	1	0	0	0	1	0	0	0	6.1	6.1	6.1	23.539	213	213	0	10.676	0	0	1469.7	59642	72707	64322	69016	63429	71256	2766.5	60435	59614	56627	68258	58096	65188	0	0
O14737	O14737	8	8	8	Programmed cell death protein 5	PDCD5	sp|O14737|PDCD5_HUMAN Programmed cell death protein 5 OS=Homo sapiens (Human) OX=9606 GN=PDCD5 PE=1 SV=3	1	8	8	8	6	1	2	1	6	1	2	1	6	1	2	1	54.4	54.4	54.4	14.285	125	125	0	43.479	0	0	1338.6	57024	52516	55914	58741	55499	57733	3027.2	49488	50654	52085	53012	49364	53233	0	0
O14744	O14744	18	18	18	Protein arginine N-methyltransferase 5;Protein arginine N-methyltransferase 5, N-terminally processed	PRMT5	sp|O14744|ANM5_HUMAN Protein arginine N-methyltransferase 5 OS=Homo sapiens (Human) OX=9606 GN=PRMT5 PE=1 SV=4	1	18	18	18	13	0	2	4	13	0	2	4	13	0	2	4	29.7	29.7	29.7	72.683	637	637	0	67.363	317.6	1722.8	3953.9	310590	306120	311300	303160	309350	304760	15079	275810	272440	284790	284090	267340	272790	0	0
O14745	O14745	19	19	19	Na(+)/H(+) exchange regulatory cofactor NHE-RF1	SLC9A3R1	sp|O14745|NHRF1_HUMAN Na(+)/H(+) exchange regulatory cofactor NHE-RF1 OS=Homo sapiens (Human) OX=9606 GN=SLC9A3R1 PE=1 SV=4	1	19	19	19	9	6	5	6	9	6	5	6	9	6	5	6	55	55	55	38.868	358	358	0	323.31	0	243.56	1023.1	75758	84823	76230	88589	76386	85338	3911.3	77119	85816	80965	85590	80256	83332	0	0
O14757	O14757	9	9	9	Serine/threonine-protein kinase Chk1	CHEK1	sp|O14757|CHK1_HUMAN Serine/threonine-protein kinase Chk1 OS=Homo sapiens (Human) OX=9606 GN=CHEK1 PE=1 SV=2	1	9	9	9	2	3	2	5	2	3	2	5	2	3	2	5	23.3	23.3	23.3	54.433	476	476	0	113.78	0	0	0	0	0	0	0	0	0	0	0	0	0	0	0	0	0	0
O14776;Q5VWI1	O14776	16;1	16;1	16;1	Transcription elongation regulator 1	TCERG1	sp|O14776|TCRG1_HUMAN Transcription elongation regulator 1 OS=Homo sapiens (Human) OX=9606 GN=TCERG1 PE=1 SV=2	2	16	16	16	3	0	6	9	3	0	6	9	3	0	6	9	15.6	15.6	15.6	123.9	1098	1098;586	0	51.333	0	432.94	678.48	44426	37836	41415	42366	42297	40171	2397.3	38285	37352	40193	40793	35490	39037	0	0
O14777	O14777	2	2	2	Kinetochore protein NDC80 homolog	NDC80	sp|O14777|NDC80_HUMAN Kinetochore protein NDC80 homolog OS=Homo sapiens (Human) OX=9606 GN=NDC80 PE=1 SV=1	1	2	2	2	0	1	1	1	0	1	1	1	0	1	1	1	3	3	3	73.912	642	642	0.00018365	5.7699	0	0	0	0	0	0	0	0	0	0	0	0	0	0	0	0	0	0
O14787	O14787	9	5	5	Transportin-2	TNPO2	sp|O14787|TNPO2_HUMAN Transportin-2 OS=Homo sapiens (Human) OX=9606 GN=TNPO2 PE=1 SV=3	1	9	5	5	5	0	2	3	1	0	2	3	1	0	2	3	12.7	8.7	8.7	101.39	897	897	0	26.314	0	0	0	0	0	0	0	0	0	0	0	0	0	0	0	0	0	0
O14795	O14795	2	2	2	Protein unc-13 homolog B	UNC13B	sp|O14795|UN13B_HUMAN Protein unc-13 homolog B OS=Homo sapiens (Human) OX=9606 GN=UNC13B PE=1 SV=2	1	2	2	2	0	2	0	0	0	2	0	0	0	2	0	0	1.2	1.2	1.2	180.68	1591	1591	0	20.053	0	0	0	0	0	0	0	0	0	0	0	0	0	0	0	0	0	0
O14802	O14802	3	3	3	DNA-directed RNA polymerase III subunit RPC1	POLR3A	sp|O14802|RPC1_HUMAN DNA-directed RNA polymerase III subunit RPC1 OS=Homo sapiens (Human) OX=9606 GN=POLR3A PE=1 SV=2	1	3	3	3	2	0	1	1	2	0	1	1	2	0	1	1	2.1	2.1	2.1	155.64	1390	1390	0	6.2745	0	0	1061	79217	79793	77669	77290	75062	76879	2029.4	71770	71845	71586	73294	66324	73274	0	0
O14818;Q8TAA3	O14818	18;4	18;4	18;4	Proteasome subunit alpha type-7	PSMA7	sp|O14818|PSA7_HUMAN Proteasome subunit alpha type-7 OS=Homo sapiens (Human) OX=9606 GN=PSMA7 PE=1 SV=1	2	18	18	18	13	0	6	4	13	0	6	4	13	0	6	4	60.1	60.1	60.1	27.887	248	248;256	0	52.786	952.9	1867.6	6993.8	425820	444150	440890	446190	437450	444760	23786	399880	395920	405460	428280	390230	409060	0	0
O14828	O14828	7	7	7	Secretory carrier-associated membrane protein 3	SCAMP3	sp|O14828|SCAM3_HUMAN Secretory carrier-associated membrane protein 3 OS=Homo sapiens (Human) OX=9606 GN=SCAMP3 PE=1 SV=3	1	7	7	7	1	2	3	4	1	2	3	4	1	2	3	4	27.7	27.7	27.7	38.287	347	347	0	52.431	0	0	0	0	0	0	0	0	0	0	0	0	0	0	0	0	0	0
O14867	O14867	1	1	1	Transcription regulator protein BACH1	BACH1	sp|O14867|BACH1_HUMAN Transcription regulator protein BACH1 OS=Homo sapiens (Human) OX=9606 GN=BACH1 PE=1 SV=2	1	1	1	1	0	1	0	0	0	1	0	0	0	1	0	0	1.4	1.4	1.4	81.957	736	736	1	-2	0	0	0	0	0	0	0	0	0	0	0	0	0	0	0	0	0	0
O14874	O14874	3	3	3	[3-methyl-2-oxobutanoate dehydrogenase [lipoamide]] kinase, mitochondrial	BCKDK	sp|O14874|BCKD_HUMAN [3-methyl-2-oxobutanoate dehydrogenase [lipoamide]] kinase, mitochondrial OS=Homo sapiens (Human) OX=9606 GN=BCKDK PE=1 SV=2	1	3	3	3	1	1	0	1	1	1	0	1	1	1	0	1	8.5	8.5	8.5	46.36	412	412	0	66.092	0	0	0	0	0	0	0	0	0	0	0	0	0	0	0	0	0	0
O14880	O14880	1	1	1	Microsomal glutathione S-transferase 3	MGST3	sp|O14880|MGST3_HUMAN Microsomal glutathione S-transferase 3 OS=Homo sapiens (Human) OX=9606 GN=MGST3 PE=1 SV=1	1	1	1	1	1	0	0	0	1	0	0	0	1	0	0	0	9.2	9.2	9.2	16.516	152	152	0.00016003	3.4244	0	0	0	10183	8652.6	10430	9441.3	9949.1	9373.1	625.97	9180.9	8338.6	7891.8	9266.2	8160.5	9557	0	0
O14907	O14907	1	1	1	Tax1-binding protein 3	TAX1BP3	sp|O14907|TX1B3_HUMAN Tax1-binding protein 3 OS=Homo sapiens (Human) OX=9606 GN=TAX1BP3 PE=1 SV=2	1	1	1	1	0	0	1	0	0	0	1	0	0	0	1	0	11.3	11.3	11.3	13.735	124	124	0	6.2854	0	0	0	0	0	0	0	0	0	0	0	0	0	0	0	0	0	0
O14908	O14908	2	2	2	PDZ domain-containing protein GIPC1	GIPC1	sp|O14908|GIPC1_HUMAN PDZ domain-containing protein GIPC1 OS=Homo sapiens (Human) OX=9606 GN=GIPC1 PE=1 SV=2	1	2	2	2	1	0	1	1	1	0	1	1	1	0	1	1	8.7	8.7	8.7	36.049	333	333	0	12.085	0	0	290.42	19330	16922	18463	17834	17844	17885	868.47	17290	16895	16551	16171	15876	17970	0	0
O14920	O14920	2	2	2	Inhibitor of nuclear factor kappa-B kinase subunit beta	IKBKB	sp|O14920|IKKB_HUMAN Inhibitor of nuclear factor kappa-B kinase subunit beta OS=Homo sapiens (Human) OX=9606 GN=IKBKB PE=1 SV=1	1	2	2	2	1	1	0	0	1	1	0	0	1	1	0	0	3	3	3	86.563	756	756	0	45.016	0	266.58	290.83	18062	20413	19659	20583	20471	19736	702.77	18698	18986	19301	20437	17966	18279	0	0
O14924	O14924	5	5	5	Regulator of G-protein signaling 12	RGS12	sp|O14924|RGS12_HUMAN Regulator of G-protein signaling 12 OS=Homo sapiens (Human) OX=9606 GN=RGS12 PE=1 SV=1	1	5	5	5	0	5	0	0	0	5	0	0	0	5	0	0	5.1	5.1	5.1	156.36	1447	1447	0	26.523	0	0	0	0	0	0	0	0	0	0	0	0	0	0	0	0	0	0
O14925;Q5SRD1	O14925;Q5SRD1	1;1	1;1	1;1	Mitochondrial import inner membrane translocase subunit Tim23;Putative mitochondrial import inner membrane translocase subunit Tim23B	TIMM23;TIMM23B	sp|O14925|TIM23_HUMAN Mitochondrial import inner membrane translocase subunit Tim23 OS=Homo sapiens (Human) OX=9606 GN=TIMM23 PE=1 SV=1;sp|Q5SRD1|TI23B_HUMAN Putative mitochondrial import inner membrane translocase subunit Tim23B OS=Homo sapiens (Human) OX	2	1	1	1	0	0	0	1	0	0	0	1	0	0	0	1	4.8	4.8	4.8	21.943	209	209;257	0.00018218	5.6187	0	0	0	0	0	0	0	0	0	0	0	0	0	0	0	0	0	0
O14929	O14929	10	10	10	Histone acetyltransferase type B catalytic subunit	HAT1	sp|O14929|HAT1_HUMAN Histone acetyltransferase type B catalytic subunit OS=Homo sapiens (Human) OX=9606 GN=HAT1 PE=1 SV=1	1	10	10	10	8	1	1	0	8	1	1	0	8	1	1	0	24.1	24.1	24.1	49.512	419	419	0	62.549	0	0	1772.3	146360	148830	154300	150720	148780	148350	9308.3	133570	132610	143080	140210	133200	134650	0	0
O14933	O14933	1	1	1	Ubiquitin/ISG15-conjugating enzyme E2 L6	UBE2L6	sp|O14933|UB2L6_HUMAN Ubiquitin/ISG15-conjugating enzyme E2 L6 OS=Homo sapiens (Human) OX=9606 GN=UBE2L6 PE=1 SV=4	1	1	1	1	1	0	0	0	1	0	0	0	1	0	0	0	11.8	11.8	11.8	17.769	153	153	0	28.309	0	794.9	2256.4	83984	88166	88720	84509	86120	88467	6267.5	76645	78364	79924	80458	74629	72828	0	0
P19105;O14950;P24844	P19105;O14950;P24844	8;8;5	8;8;5	8;8;5	Myosin regulatory light chain 12A;Myosin regulatory light chain 12B;Myosin regulatory light polypeptide 9	MYL12A;MYL12B;MYL9	sp|P19105|ML12A_HUMAN Myosin regulatory light chain 12A OS=Homo sapiens (Human) OX=9606 GN=MYL12A PE=1 SV=2;sp|O14950|ML12B_HUMAN Myosin regulatory light chain 12B OS=Homo sapiens (Human) OX=9606 GN=MYL12B PE=1 SV=2;sp|P24844|MYL9_HUMAN Myosin regulatory l	3	8	8	8	4	1	3	5	4	1	3	5	4	1	3	5	55	55	55	19.794	171	171;172;172	0	59.802	0	0	0	38406	39116	37406	39854	39505	41758	1731.3	38183	38738	50515	39360	37377	36248	0	0
O14964	O14964	10	10	10	Hepatocyte growth factor-regulated tyrosine kinase substrate	HGS	sp|O14964|HGS_HUMAN Hepatocyte growth factor-regulated tyrosine kinase substrate OS=Homo sapiens (Human) OX=9606 GN=HGS PE=1 SV=1	1	10	10	10	2	0	6	3	2	0	6	3	2	0	6	3	9.4	9.4	9.4	86.191	777	777	0	25.73	0	0	0	0	0	0	0	0	0	0	0	0	0	0	0	0	0	0
O14965	O14965	4	4	3	Aurora kinase A	AURKA	sp|O14965|AURKA_HUMAN Aurora kinase A OS=Homo sapiens (Human) OX=9606 GN=AURKA PE=1 SV=2	1	4	4	3	1	0	1	2	1	0	1	2	0	0	1	2	13.9	13.9	11.4	45.809	403	403	0	18.474	0	0	0	0	0	0	0	0	0	0	0	0	0	0	0	0	0	0
O14967	O14967	5	4	4	Calmegin	CLGN	sp|O14967|CLGN_HUMAN Calmegin OS=Homo sapiens (Human) OX=9606 GN=CLGN PE=1 SV=1	1	5	4	4	1	3	1	0	0	3	1	0	0	3	1	0	8.7	6.7	6.7	70.038	610	610	0	75.839	0	0	0	0	0	0	0	0	0	0	0	0	0	0	0	0	0	0
O14974	O14974	19	19	19	Protein phosphatase 1 regulatory subunit 12A	PPP1R12A	sp|O14974|MYPT1_HUMAN Protein phosphatase 1 regulatory subunit 12A OS=Homo sapiens (Human) OX=9606 GN=PPP1R12A PE=1 SV=1	1	19	19	19	2	11	5	3	2	11	5	3	2	11	5	3	18.7	18.7	18.7	115.28	1030	1030	0	140.39	0	0	0	15094	19926	16084	20990	16325	18715	900.8	19100	20246	18728	21142	18965	18797	0	2482.5
O14976	O14976	6	6	6	Cyclin-G-associated kinase	GAK	sp|O14976|GAK_HUMAN Cyclin-G-associated kinase OS=Homo sapiens (Human) OX=9606 GN=GAK PE=1 SV=2	1	6	6	6	1	0	3	3	1	0	3	3	1	0	3	3	5	5	5	143.19	1311	1311	0	11.385	0	469.44	1822.4	69422	87714	71637	88791	69961	83478	4565	86003	87877	82846	93418	79815	90259	0	0
O14979	O14979	18	17	16	Heterogeneous nuclear ribonucleoprotein D-like	HNRNPDL	sp|O14979|HNRDL_HUMAN Heterogeneous nuclear ribonucleoprotein D-like OS=Homo sapiens (Human) OX=9606 GN=HNRNPDL PE=1 SV=3	1	18	17	16	15	2	3	1	14	1	3	1	13	1	3	1	32.6	30.7	29.5	46.437	420	420	0	65.81	0	2089.9	5246.4	449890	455710	452020	443300	445440	431610	20349	383720	383430	408120	409000	376290	390130	0	0
O14980	O14980	33	33	32	Exportin-1	XPO1	sp|O14980|XPO1_HUMAN Exportin-1 OS=Homo sapiens (Human) OX=9606 GN=XPO1 PE=1 SV=1	1	33	33	32	24	1	6	10	24	1	6	10	24	1	5	10	31.7	31.7	31.1	123.38	1071	1071	0	146.11	353.33	505.95	3713.5	309030	312170	313060	314730	309690	316530	17598	291920	296120	295540	307220	279900	299860	0	0
O14981	O14981	6	6	6	TATA-binding protein-associated factor 172	BTAF1	sp|O14981|BTAF1_HUMAN TATA-binding protein-associated factor 172 OS=Homo sapiens (Human) OX=9606 GN=BTAF1 PE=1 SV=2	1	6	6	6	4	1	0	1	4	1	0	1	4	1	0	1	4.1	4.1	4.1	206.89	1849	1849	0	28.199	330	0	386.06	51506	51620	49121	50957	50563	50810	3528.3	49623	49082	49498	51032	49301	47182	0	0
O15014	O15014	12	12	12	Zinc finger protein 609	ZNF609	sp|O15014|ZN609_HUMAN Zinc finger protein 609 OS=Homo sapiens (Human) OX=9606 GN=ZNF609 PE=1 SV=2	1	12	12	12	0	12	0	0	0	12	0	0	0	12	0	0	9.5	9.5	9.5	151.19	1411	1411	0	50.166	0	0	0	0	0	0	0	0	0	0	0	0	0	0	0	0	0	0
O15015	O15015	2	2	2	Zinc finger protein 646	ZNF646	sp|O15015|ZN646_HUMAN Zinc finger protein 646 OS=Homo sapiens (Human) OX=9606 GN=ZNF646 PE=1 SV=2	1	2	2	2	0	1	0	1	0	1	0	1	0	1	0	1	1.3	1.3	1.3	200.82	1832	1832	0.00016399	3.7524	0	0	0	0	0	0	0	0	0	0	0	0	0	0	0	0	0	0
O15020	O15020	10	2	2	Spectrin beta chain, non-erythrocytic 2	SPTBN2	sp|O15020|SPTN2_HUMAN Spectrin beta chain, non-erythrocytic 2 OS=Homo sapiens (Human) OX=9606 GN=SPTBN2 PE=1 SV=3	1	10	2	2	5	1	2	4	0	1	0	1	0	1	0	1	4.4	1.7	1.7	271.32	2390	2390	0	14.285	0	0	0	0	0	0	0	0	0	0	0	0	0	0	0	0	0	0
O15021	O15021	5	5	5	Microtubule-associated serine/threonine-protein kinase 4	MAST4	sp|O15021|MAST4_HUMAN Microtubule-associated serine/threonine-protein kinase 4 OS=Homo sapiens (Human) OX=9606 GN=MAST4 PE=1 SV=4	1	5	5	5	1	4	0	0	1	4	0	0	1	4	0	0	1.8	1.8	1.8	284.09	2623	2623	0	6.2942	0	930.8	2567.4	86286	94010	92342	95834	88751	90875	4271.2	85247	78847	77704	82665	78888	82766	0	0
O15027	O15027	20	20	20	Protein transport protein Sec16A	SEC16A	sp|O15027|SC16A_HUMAN Protein transport protein Sec16A OS=Homo sapiens (Human) OX=9606 GN=SEC16A PE=1 SV=4	1	20	20	20	0	13	6	6	0	13	6	6	0	13	6	6	10.4	10.4	10.4	251.89	2357	2357	0	180.27	0	0	0	0	0	0	0	0	0	0	0	0	0	0	0	0	0	0
O15033	O15033	1	1	1	Apoptosis-resistant E3 ubiquitin protein ligase 1	AREL1	sp|O15033|AREL1_HUMAN Apoptosis-resistant E3 ubiquitin protein ligase 1 OS=Homo sapiens (Human) OX=9606 GN=AREL1 PE=1 SV=3	1	1	1	1	0	1	0	0	0	1	0	0	0	1	0	0	2.7	2.7	2.7	94.222	823	823	0.00044716	2.5822	0	0	0	0	0	0	0	0	0	0	0	0	0	0	0	0	0	0
O15034	O15034	1	1	1	RIMS-binding protein 2	RIMBP2	sp|O15034|RIMB2_HUMAN RIMS-binding protein 2 OS=Homo sapiens (Human) OX=9606 GN=RIMBP2 PE=1 SV=3	1	1	1	1	0	1	0	0	0	1	0	0	0	1	0	0	2	2	2	116.02	1052	1052	0.0014457	2.2391	0	0	0	0	0	0	0	0	0	0	0	0	0	0	0	0	0	0
O15037	O15037	1	1	1	Protein KHNYN	KHNYN	sp|O15037|KHNYN_HUMAN Protein KHNYN OS=Homo sapiens (Human) OX=9606 GN=KHNYN PE=1 SV=3	1	1	1	1	0	1	0	0	0	1	0	0	0	1	0	0	2.4	2.4	2.4	74.533	678	678	0	6.6834	0	0	0	0	0	0	0	0	0	0	0	0	0	0	0	0	0	0
O15042	O15042	25	25	25	U2 snRNP-associated SURP motif-containing protein	U2SURP	sp|O15042|SR140_HUMAN U2 snRNP-associated SURP motif-containing protein OS=Homo sapiens (Human) OX=9606 GN=U2SURP PE=1 SV=2	1	25	25	25	6	15	7	2	6	15	7	2	6	15	7	2	22.9	22.9	22.9	118.29	1029	1029	0	201.4	209.84	180.05	210.29	29462	29648	29186	29313	29772	29832	936.05	27287	26082	27962	27004	26130	26226	0	0
O15047	O15047	9	9	9	Histone-lysine N-methyltransferase SETD1A	SETD1A	sp|O15047|SET1A_HUMAN Histone-lysine N-methyltransferase SETD1A OS=Homo sapiens (Human) OX=9606 GN=SETD1A PE=1 SV=3	1	9	9	9	0	5	1	3	0	5	1	3	0	5	1	3	7.6	7.6	7.6	186.03	1707	1707	0	150.31	0	0	0	0	0	0	0	0	0	0	0	0	0	0	0	0	0	0
O15054	O15054	2	2	2	Lysine-specific demethylase 6B	KDM6B	sp|O15054|KDM6B_HUMAN Lysine-specific demethylase 6B OS=Homo sapiens (Human) OX=9606 GN=KDM6B PE=1 SV=4	1	2	2	2	0	2	0	0	0	2	0	0	0	2	0	0	1.8	1.8	1.8	176.63	1643	1643	0	10.178	0	0	0	0	0	0	0	0	0	0	0	0	0	0	0	0	0	0
O15056	O15056	1	1	1	Synaptojanin-2	SYNJ2	sp|O15056|SYNJ2_HUMAN Synaptojanin-2 OS=Homo sapiens (Human) OX=9606 GN=SYNJ2 PE=1 SV=3	1	1	1	1	0	1	0	0	0	1	0	0	0	1	0	0	0.9	0.9	0.9	165.54	1496	1496	0	58.304	0	0	0	0	0	0	0	0	0	0	0	0	0	0	0	0	0	0
O15062	O15062	3	3	3	Zinc finger and BTB domain-containing protein 5	ZBTB5	sp|O15062|ZBTB5_HUMAN Zinc finger and BTB domain-containing protein 5 OS=Homo sapiens (Human) OX=9606 GN=ZBTB5 PE=1 SV=1	1	3	3	3	0	3	0	0	0	3	0	0	0	3	0	0	5.9	5.9	5.9	74.277	677	677	0	20.985	0	0	0	0	0	0	0	0	0	0	0	0	0	0	0	0	0	0
O15067	O15067	24	24	24	Phosphoribosylformylglycinamidine synthase	PFAS	sp|O15067|PUR4_HUMAN Phosphoribosylformylglycinamidine synthase OS=Homo sapiens (Human) OX=9606 GN=PFAS PE=1 SV=4	1	24	24	24	11	0	7	11	11	0	7	11	11	0	7	11	22.1	22.1	22.1	144.73	1338	1338	0	207.96	1007.8	1423.1	4657.2	312510	309520	337690	328190	312270	320080	19868	280470	277690	294060	291890	272420	279920	0	0
O15068	O15068	1	1	1	Guanine nucleotide exchange factor DBS	MCF2L	sp|O15068|MCF2L_HUMAN Guanine nucleotide exchange factor DBS OS=Homo sapiens (Human) OX=9606 GN=MCF2L PE=1 SV=2	1	1	1	1	0	1	0	0	0	1	0	0	0	1	0	0	1.8	1.8	1.8	128.11	1137	1137	0.0001747	4.7693	0	0	0	0	0	0	0	0	0	0	0	0	0	0	0	0	0	0
O15078	O15078	3	3	3	Centrosomal protein of 290 kDa	CEP290	sp|O15078|CE290_HUMAN Centrosomal protein of 290 kDa OS=Homo sapiens (Human) OX=9606 GN=CEP290 PE=1 SV=2	1	3	3	3	0	1	0	2	0	1	0	2	0	1	0	2	1.4	1.4	1.4	290.38	2479	2479	0	8.9402	0	0	0	0	0	0	0	0	0	0	0	0	0	0	0	0	0	0
O15084	O15084	5	5	5	Serine/threonine-protein phosphatase 6 regulatory ankyrin repeat subunit A	ANKRD28	sp|O15084|ANR28_HUMAN Serine/threonine-protein phosphatase 6 regulatory ankyrin repeat subunit A OS=Homo sapiens (Human) OX=9606 GN=ANKRD28 PE=1 SV=5	1	5	5	5	2	0	0	3	2	0	0	3	2	0	0	3	8.3	8.3	8.3	112.96	1053	1053	0	73.304	241.05	0	0	25112	28452	23725	27252	23570	25946	1754.8	25033	26418	26203	29948	24802	26430	0	0
O15085	O15085	2	2	2	Rho guanine nucleotide exchange factor 11	ARHGEF11	sp|O15085|ARHGB_HUMAN Rho guanine nucleotide exchange factor 11 OS=Homo sapiens (Human) OX=9606 GN=ARHGEF11 PE=1 SV=1	1	2	2	2	0	2	0	0	0	2	0	0	0	2	0	0	1.7	1.7	1.7	167.7	1522	1522	0.00018292	5.6889	0	0	0	0	0	0	0	0	0	0	0	0	0	0	0	0	0	0
O15091	O15091	5	5	5	Mitochondrial ribonuclease P protein 3	KIAA0391	sp|O15091|MRPP3_HUMAN Mitochondrial ribonuclease P catalytic subunit OS=Homo sapiens (Human) OX=9606 GN=PRORP PE=1 SV=2	1	5	5	5	1	0	0	4	1	0	0	4	1	0	0	4	9.3	9.3	9.3	67.315	583	583	0	25.38	0	0	0	23124	23580	25291	25514	22402	23407	1575.6	22417	20778	22744	22169	21262	22347	0	0
O15111	O15111	2	2	1	Inhibitor of nuclear factor kappa-B kinase subunit alpha	CHUK	sp|O15111|IKKA_HUMAN Inhibitor of nuclear factor kappa-B kinase subunit alpha OS=Homo sapiens (Human) OX=9606 GN=CHUK PE=1 SV=2	1	2	2	1	1	0	0	1	1	0	0	1	0	0	0	1	2.6	2.6	1.5	84.639	745	745	0.00046118	2.9401	0	0	330.64	24816	22655	24969	26879	24690	25319	2020.5	25863	24483	24389	24807	22468	23659	0	0
O15117	O15117	25	25	24	FYN-binding protein	FYB	sp|O15117|FYB1_HUMAN FYN-binding protein 1 OS=Homo sapiens (Human) OX=9606 GN=FYB1 PE=1 SV=2	1	25	25	24	12	8	8	6	12	8	8	6	12	8	8	6	35.1	35.1	33.6	85.386	783	783	0	191.96	0	621.91	1874.1	115460	110460	109770	114730	111690	112590	5828.2	102140	102920	104290	106740	96170	103300	0	0
O15126	O15126	2	2	2	Secretory carrier-associated membrane protein 1	SCAMP1	sp|O15126|SCAM1_HUMAN Secretory carrier-associated membrane protein 1 OS=Homo sapiens (Human) OX=9606 GN=SCAMP1 PE=1 SV=2	1	2	2	2	0	0	2	1	0	0	2	1	0	0	2	1	4.7	4.7	4.7	37.92	338	338	0.00088692	2.4704	0	0	0	0	0	0	0	0	0	0	0	0	0	0	0	0	0	0
O15127	O15127	2	2	2	Secretory carrier-associated membrane protein 2	SCAMP2	sp|O15127|SCAM2_HUMAN Secretory carrier-associated membrane protein 2 OS=Homo sapiens (Human) OX=9606 GN=SCAMP2 PE=1 SV=2	1	2	2	2	0	1	1	1	0	1	1	1	0	1	1	1	8.2	8.2	8.2	36.648	329	329	0	27.545	0	0	0	0	0	0	0	0	0	0	0	0	0	0	0	0	0	0
O15143	O15143	11	11	11	Actin-related protein 2/3 complex subunit 1B	ARPC1B	sp|O15143|ARC1B_HUMAN Actin-related protein 2/3 complex subunit 1B OS=Homo sapiens (Human) OX=9606 GN=ARPC1B PE=1 SV=3	1	11	11	11	7	0	6	3	7	0	6	3	7	0	6	3	34.9	34.9	34.9	40.949	372	372	0	75.052	0	1681.6	3907.5	226730	225110	224350	227790	220630	225530	12598	195270	198620	204150	206790	197250	201960	0	0
O15144	O15144	13	13	13	Actin-related protein 2/3 complex subunit 2	ARPC2	sp|O15144|ARPC2_HUMAN Actin-related protein 2/3 complex subunit 2 OS=Homo sapiens (Human) OX=9606 GN=ARPC2 PE=1 SV=1	1	13	13	13	12	0	2	1	12	0	2	1	12	0	2	1	38.3	38.3	38.3	34.333	300	300	0	31.736	0	2203.1	6904.2	464590	467840	486120	470870	465710	466080	26079	420850	416490	430370	441790	413780	425210	0	0
O15145	O15145	8	8	8	Actin-related protein 2/3 complex subunit 3	ARPC3	sp|O15145|ARPC3_HUMAN Actin-related protein 2/3 complex subunit 3 OS=Homo sapiens (Human) OX=9606 GN=ARPC3 PE=1 SV=3	1	8	8	8	7	0	2	1	7	0	2	1	7	0	2	1	34.3	34.3	34.3	20.546	178	178	0	21.869	0	0	1746.3	59050	65041	63422	59929	59283	57543	2159.7	54567	55312	55435	57974	50171	54357	0	0
O15155	O15155	1	1	1	BET1 homolog	BET1	sp|O15155|BET1_HUMAN BET1 homolog OS=Homo sapiens (Human) OX=9606 GN=BET1 PE=1 SV=1	1	1	1	1	0	1	0	0	0	1	0	0	0	1	0	0	9.3	9.3	9.3	13.289	118	118	0.00015733	3.1989	0	0	0	0	0	0	0	0	0	0	0	0	0	0	0	0	0	0
O15160	O15160	2	2	2	DNA-directed RNA polymerases I and III subunit RPAC1	POLR1C	sp|O15160|RPAC1_HUMAN DNA-directed RNA polymerases I and III subunit RPAC1 OS=Homo sapiens (Human) OX=9606 GN=POLR1C PE=1 SV=1	1	2	2	2	1	0	1	1	1	0	1	1	1	0	1	1	8.1	8.1	8.1	39.249	346	346	0	78.921	0	0	278.55	21382	19434	21585	22699	22610	22680	1238.9	20653	22586	20215	19462	18951	21321	0	0
O15162	O15162	1	1	1	Phospholipid scramblase 1	PLSCR1	sp|O15162|PLS1_HUMAN Phospholipid scramblase 1 OS=Homo sapiens (Human) OX=9606 GN=PLSCR1 PE=1 SV=1	1	1	1	1	0	0	0	1	0	0	0	1	0	0	0	1	4.1	4.1	4.1	35.049	318	318	0.00015746	3.2106	0	0	0	0	0	0	0	0	0	0	0	0	0	0	0	0	0	0
O15173	O15173	7	6	6	Membrane-associated progesterone receptor component 2	PGRMC2	sp|O15173|PGRC2_HUMAN Membrane-associated progesterone receptor component 2 OS=Homo sapiens (Human) OX=9606 GN=PGRMC2 PE=1 SV=1	1	7	6	6	1	5	0	1	0	5	0	1	0	5	0	1	34.5	30.5	30.5	23.818	223	223	0	109.47	0	0	0	0	0	0	0	0	0	0	0	0	0	0	0	0	0	0
O15182	O15182	3	3	3	Centrin-3	CETN3	sp|O15182|CETN3_HUMAN Centrin-3 OS=Homo sapiens (Human) OX=9606 GN=CETN3 PE=1 SV=2	1	3	3	3	0	1	1	1	0	1	1	1	0	1	1	1	16.8	16.8	16.8	19.55	167	167	0.00016932	4.2418	0	0	0	0	0	0	0	0	0	0	0	0	0	0	0	0	0	0
O15209	O15209	1	1	1	Zinc finger and BTB domain-containing protein 22	ZBTB22	sp|O15209|ZBT22_HUMAN Zinc finger and BTB domain-containing protein 22 OS=Homo sapiens (Human) OX=9606 GN=ZBTB22 PE=1 SV=1	1	1	1	1	0	1	0	0	0	1	0	0	0	1	0	0	3.6	3.6	3.6	65.602	634	634	0.0017111	2.1046	0	0	0	0	0	0	0	0	0	0	0	0	0	0	0	0	0	0
O15212	O15212	9	9	9	Prefoldin subunit 6	PFDN6	sp|O15212|PFD6_HUMAN Prefoldin subunit 6 OS=Homo sapiens (Human) OX=9606 GN=PFDN6 PE=1 SV=1	1	9	9	9	9	0	1	0	9	0	1	0	9	0	1	0	62.8	62.8	62.8	14.582	129	129	0	19.784	0	271.2	2402.9	122490	121110	130980	122230	121690	124920	7778.7	116310	114650	121090	118450	107400	115210	0	0
O15213	O15213	5	5	5	WD repeat-containing protein 46	WDR46	sp|O15213|WDR46_HUMAN WD repeat-containing protein 46 OS=Homo sapiens (Human) OX=9606 GN=WDR46 PE=1 SV=3	1	5	5	5	3	1	1	1	3	1	1	1	3	1	1	1	9.2	9.2	9.2	68.07	610	610	0	10.309	0	0	468.71	34269	33111	36548	31866	33836	34768	1709.1	30233	29212	30211	28449	28410	30465	0	0
O15226	O15226	9	9	9	NF-kappa-B-repressing factor	NKRF	sp|O15226|NKRF_HUMAN NF-kappa-B-repressing factor OS=Homo sapiens (Human) OX=9606 GN=NKRF PE=1 SV=2	1	9	9	9	2	2	1	4	2	2	1	4	2	2	1	4	13.2	13.2	13.2	77.672	690	690	0	28.056	0	0	957.95	31011	32596	32873	32188	31404	31695	1967.2	30821	28533	31181	31050	28993	29179	0	0
O15228	O15228	5	5	5	Dihydroxyacetone phosphate acyltransferase	GNPAT	sp|O15228|GNPAT_HUMAN Dihydroxyacetone phosphate acyltransferase OS=Homo sapiens (Human) OX=9606 GN=GNPAT PE=1 SV=1	1	5	5	5	2	1	0	2	2	1	0	2	2	1	0	2	9	9	9	77.187	680	680	0	17.997	0	0	798.47	22892	22367	22447	21529	20493	21387	850.99	22962	21763	19305	20556	19171	21036	0	0
O15231	O15231	3	3	3	Zinc finger protein 185	ZNF185	sp|O15231|ZN185_HUMAN Zinc finger protein 185 OS=Homo sapiens (Human) OX=9606 GN=ZNF185 PE=1 SV=3	1	3	3	3	0	3	0	0	0	3	0	0	0	3	0	0	7	7	7	73.525	689	689	0	37.804	0	0	0	0	0	0	0	0	0	0	0	0	0	0	0	0	0	0
O15234	O15234	12	12	12	Protein CASC3	CASC3	sp|O15234|CASC3_HUMAN Protein CASC3 OS=Homo sapiens (Human) OX=9606 GN=CASC3 PE=1 SV=2	1	12	12	12	1	11	0	0	1	11	0	0	1	11	0	0	17.6	17.6	17.6	76.277	703	703	0	302.89	0	0	288.52	21645	21255	24124	22976	21022	22577	2090.1	19426	22088	21042	24836	22152	20405	0	0
O15235	O15235	2	2	2	28S ribosomal protein S12, mitochondrial	MRPS12	sp|O15235|RT12_HUMAN 28S ribosomal protein S12, mitochondrial OS=Homo sapiens (Human) OX=9606 GN=MRPS12 PE=1 SV=1	1	2	2	2	2	0	0	0	2	0	0	0	2	0	0	0	14.5	14.5	14.5	15.173	138	138	0.00031085	3.0613	0	425.71	454.17	54195	50854	54790	54464	53085	53167	3515.2	46807	47125	47556	48536	44629	42703	0	0
O15254	O15254	2	2	2	Peroxisomal acyl-coenzyme A oxidase 3	ACOX3	sp|O15254|ACOX3_HUMAN Peroxisomal acyl-coenzyme A oxidase 3 OS=Homo sapiens (Human) OX=9606 GN=ACOX3 PE=1 SV=2	1	2	2	2	1	0	1	1	1	0	1	1	1	0	1	1	3.6	3.6	3.6	77.628	700	700	0	13.278	0	0	534.91	20101	41322	21037	38404	19810	38283	3054.9	41016	48110	41664	51856	39038	47475	0	0
O15258	O15258	4	4	4	Protein RER1	RER1	sp|O15258|RER1_HUMAN Protein RER1 OS=Homo sapiens (Human) OX=9606 GN=RER1 PE=1 SV=1	1	4	4	4	1	2	1	0	1	2	1	0	1	2	1	0	20.4	20.4	20.4	22.958	196	196	0	15.117	0	0	0	0	0	0	0	0	0	0	0	0	0	0	0	0	0	0
O15260	O15260	1	1	1	Surfeit locus protein 4	SURF4	sp|O15260|SURF4_HUMAN Surfeit locus protein 4 OS=Homo sapiens (Human) OX=9606 GN=SURF4 PE=1 SV=3	1	1	1	1	0	0	0	1	0	0	0	1	0	0	0	1	6.7	6.7	6.7	30.394	269	269	0	21.983	0	0	0	0	0	0	0	0	0	0	0	0	0	0	0	0	0	0
O15269	O15269	8	8	8	Serine palmitoyltransferase 1	SPTLC1	sp|O15269|SPTC1_HUMAN Serine palmitoyltransferase 1 OS=Homo sapiens (Human) OX=9606 GN=SPTLC1 PE=1 SV=1	1	8	8	8	4	0	2	3	4	0	2	3	4	0	2	3	17.3	17.3	17.3	52.743	473	473	0	24.105	0	322.17	1427.6	59321	58835	61178	56516	57547	60364	3095.9	53817	53720	56848	62491	53538	57822	0	0
O15270	O15270	5	5	5	Serine palmitoyltransferase 2	SPTLC2	sp|O15270|SPTC2_HUMAN Serine palmitoyltransferase 2 OS=Homo sapiens (Human) OX=9606 GN=SPTLC2 PE=1 SV=1	1	5	5	5	1	0	2	3	1	0	2	3	1	0	2	3	11.4	11.4	11.4	62.924	562	562	0	23.631	0	0	0	17065	16088	18337	18988	17202	19576	1332.3	17680	17717	16534	18748	17394	20317	0	0
O15294	O15294	8	8	8	UDP-N-acetylglucosamine--peptide N-acetylglucosaminyltransferase 110 kDa subunit	OGT	sp|O15294|OGT1_HUMAN UDP-N-acetylglucosamine--peptide N-acetylglucosaminyltransferase 110 kDa subunit OS=Homo sapiens (Human) OX=9606 GN=OGT PE=1 SV=3	1	8	8	8	5	0	2	4	5	0	2	4	5	0	2	4	7.3	7.3	7.3	116.92	1046	1046	0	19.506	0	0	314.71	43892	45081	44464	43815	44353	45593	2993.7	39300	41745	41630	44817	38154	38909	0	0
O15305	O15305	3	3	3	Phosphomannomutase 2	PMM2	sp|O15305|PMM2_HUMAN Phosphomannomutase 2 OS=Homo sapiens (Human) OX=9606 GN=PMM2 PE=1 SV=1	1	3	3	3	1	0	1	2	1	0	1	2	1	0	1	2	13.8	13.8	13.8	28.082	246	246	0	6.0219	0	0	0	0	0	0	0	0	0	0	0	0	0	0	0	0	0	0
O15318	O15318	2	2	2	DNA-directed RNA polymerase III subunit RPC7	POLR3G	sp|O15318|RPC7_HUMAN DNA-directed RNA polymerase III subunit RPC7 OS=Homo sapiens (Human) OX=9606 GN=POLR3G PE=1 SV=2	1	2	2	2	0	2	0	0	0	2	0	0	0	2	0	0	6.3	6.3	6.3	25.914	223	223	0	26.448	0	0	0	0	0	0	0	0	0	0	0	0	0	0	0	0	0	0
O15344	O15344	1	1	1	E3 ubiquitin-protein ligase Midline-1	MID1	sp|O15344|TRI18_HUMAN E3 ubiquitin-protein ligase Midline-1 OS=Homo sapiens (Human) OX=9606 GN=MID1 PE=1 SV=1	1	1	1	1	0	1	0	0	0	1	0	0	0	1	0	0	1.9	1.9	1.9	75.25	667	667	0.00018116	5.508	0	0	0	0	0	0	0	0	0	0	0	0	0	0	0	0	0	0
O15347;P11632	O15347	12;2	10;0	10;0	High mobility group protein B3	HMGB3	sp|O15347|HMGB3_HUMAN High mobility group protein B3 OS=Homo sapiens (Human) OX=9606 GN=HMGB3 PE=1 SV=4	2	12	10	10	9	1	1	2	7	1	1	2	7	1	1	2	53	49	49	22.98	200	200;93	0	64.001	0	3302.3	8881.8	604120	612420	628770	611050	609050	610720	37201	548740	551450	559390	583140	521920	548100	0	0
O15355	O15355	14	14	14	Protein phosphatase 1G	PPM1G	sp|O15355|PPM1G_HUMAN Protein phosphatase 1G OS=Homo sapiens (Human) OX=9606 GN=PPM1G PE=1 SV=1	1	14	14	14	8	3	4	2	8	3	4	2	8	3	4	2	33.2	33.2	33.2	59.271	546	546	0	93.857	355.87	223.83	3933.1	193770	193250	191390	191070	192200	196630	10155	175050	178250	181660	188910	171240	179300	0	0
O15360	O15360	1	1	1	Fanconi anemia group A protein	FANCA	sp|O15360|FANCA_HUMAN Fanconi anemia group A protein OS=Homo sapiens (Human) OX=9606 GN=FANCA PE=1 SV=2	1	1	1	1	1	0	0	0	1	0	0	0	1	0	0	0	0.6	0.6	0.6	162.77	1455	1455	0.0049834	1.8158	0	0	0	4578.9	4803.6	4881.8	5125.3	4615.8	5232.5	391.55	4217.8	3859.7	4060.1	4521.9	3925.3	4017.1	0	0
O15371	O15371	15	15	15	Eukaryotic translation initiation factor 3 subunit D	EIF3D	sp|O15371|EIF3D_HUMAN Eukaryotic translation initiation factor 3 subunit D OS=Homo sapiens (Human) OX=9606 GN=EIF3D PE=1 SV=1	1	15	15	15	7	3	4	5	7	3	4	5	7	3	4	5	29.4	29.4	29.4	63.972	548	548	0	90.91	0	1128.3	2916.6	254660	302060	271280	312070	263640	316870	17583	293420	321000	297000	325890	291320	306720	0	0
O15372	O15372	12	12	12	Eukaryotic translation initiation factor 3 subunit H	EIF3H	sp|O15372|EIF3H_HUMAN Eukaryotic translation initiation factor 3 subunit H OS=Homo sapiens (Human) OX=9606 GN=EIF3H PE=1 SV=1	1	12	12	12	8	2	3	1	8	2	3	1	8	2	3	1	29.3	29.3	29.3	39.93	352	352	0	51.233	0	1589	3145.2	226930	223820	228980	222460	223410	225000	13322	198790	200650	207910	214080	187020	202020	0	879.73
O15379	O15379	7	6	6	Histone deacetylase 3	HDAC3	sp|O15379|HDAC3_HUMAN Histone deacetylase 3 OS=Homo sapiens (Human) OX=9606 GN=HDAC3 PE=1 SV=2	1	7	6	6	3	1	1	3	2	1	1	3	2	1	1	3	22.7	20.8	20.8	48.847	428	428	0	26.01	0	0	1201.6	100140	93695	95540	93553	95807	91962	2868.4	84583	84359	83496	87883	80162	83695	0	0
O15381	O15381	2	2	2	Nuclear valosin-containing protein-like	NVL	sp|O15381|NVL_HUMAN Nuclear valosin-containing protein-like OS=Homo sapiens (Human) OX=9606 GN=NVL PE=1 SV=1	1	2	2	2	0	0	0	2	0	0	0	2	0	0	0	2	3	3	3	95.05	856	856	0	13.918	0	0	0	0	0	0	0	0	0	0	0	0	0	0	0	0	0	0
O15382	O15382	5	5	5	Branched-chain-amino-acid aminotransferase, mitochondrial	BCAT2	sp|O15382|BCAT2_HUMAN Branched-chain-amino-acid aminotransferase, mitochondrial OS=Homo sapiens (Human) OX=9606 GN=BCAT2 PE=1 SV=2	1	5	5	5	4	0	0	1	4	0	0	1	4	0	0	1	18.4	18.4	18.4	44.287	392	392	0	25.403	0	0	880.47	58800	60700	58248	58511	53914	56251	2381.8	53110	52330	56380	52336	51726	51901	0	0
O15392	O15392	1	1	1	Baculoviral IAP repeat-containing protein 5	BIRC5	sp|O15392|BIRC5_HUMAN Baculoviral IAP repeat-containing protein 5 OS=Homo sapiens (Human) OX=9606 GN=BIRC5 PE=1 SV=3	1	1	1	1	0	0	0	1	0	0	0	1	0	0	0	1	12	12	12	16.389	142	142	0.0077236	1.629	0	0	0	0	0	0	0	0	0	0	0	0	0	0	0	0	0	0
O15397	O15397	8	7	7	Importin-8	IPO8	sp|O15397|IPO8_HUMAN Importin-8 OS=Homo sapiens (Human) OX=9606 GN=IPO8 PE=1 SV=2	1	8	7	7	3	0	3	3	2	0	3	3	2	0	3	3	8.3	7.3	7.3	119.94	1037	1037	0	36.676	0	0	860.39	126480	131980	130820	134590	124700	133100	7046.4	117280	126530	126540	127260	114450	126400	0	0
O15400	O15400	6	6	6	Syntaxin-7	STX7	sp|O15400|STX7_HUMAN Syntaxin-7 OS=Homo sapiens (Human) OX=9606 GN=STX7 PE=1 SV=4	1	6	6	6	1	4	1	1	1	4	1	1	1	4	1	1	29.1	29.1	29.1	29.815	261	261	0	13.484	0	0	0	0	0	0	0	0	0	0	0	0	0	0	0	0	0	0
O15417;Q9P281	O15417	8;1	8;1	8;1	Trinucleotide repeat-containing gene 18 protein	TNRC18	sp|O15417|TNC18_HUMAN Trinucleotide repeat-containing gene 18 protein OS=Homo sapiens (Human) OX=9606 GN=TNRC18 PE=1 SV=3	2	8	8	8	1	7	0	0	1	7	0	0	1	7	0	0	2.9	2.9	2.9	314.52	2968	2968;2639	0	18.552	0	0	0	0	0	0	0	0	0	0	0	0	0	0	0	0	0	0
O15439	O15439	2	2	2	Multidrug resistance-associated protein 4	ABCC4	sp|O15439|MRP4_HUMAN Multidrug resistance-associated protein 4 OS=Homo sapiens (Human) OX=9606 GN=ABCC4 PE=1 SV=3	1	2	2	2	0	2	0	0	0	2	0	0	0	2	0	0	1.8	1.8	1.8	149.52	1325	1325	0	9.684	0	0	0	0	0	0	0	0	0	0	0	0	0	0	0	0	0	0
O15446	O15446	8	8	8	DNA-directed RNA polymerase I subunit RPA34	CD3EAP	sp|O15446|RPA34_HUMAN DNA-directed RNA polymerase I subunit RPA34 OS=Homo sapiens (Human) OX=9606 GN=CD3EAP PE=1 SV=1	1	8	8	8	2	5	0	1	2	5	0	1	2	5	0	1	24.7	24.7	24.7	54.985	510	510	0	62.914	0	0	989.38	37763	41666	37108	43541	37881	43891	2214.2	37728	43293	42671	45178	35114	45259	0	0
O15498	O15498	4	4	4	Synaptobrevin homolog YKT6	YKT6	sp|O15498|YKT6_HUMAN Synaptobrevin homolog YKT6 OS=Homo sapiens (Human) OX=9606 GN=YKT6 PE=1 SV=1	1	4	4	4	0	0	3	1	0	0	3	1	0	0	3	1	18.7	18.7	18.7	22.417	198	198	0	9.1852	0	0	0	0	0	0	0	0	0	0	0	0	0	0	0	0	0	0
O15504	O15504	3	3	3	Nucleoporin-like protein 2	NUPL2	sp|O15504|NUP42_HUMAN Nucleoporin NUP42 OS=Homo sapiens (Human) OX=9606 GN=NUP42 PE=1 SV=1	1	3	3	3	0	2	1	2	0	2	1	2	0	2	1	2	10.2	10.2	10.2	44.871	423	423	0	35.191	0	0	0	0	0	0	0	0	0	0	0	0	0	0	0	0	0	0
O15511	O15511	6	6	6	Actin-related protein 2/3 complex subunit 5	ARPC5	sp|O15511|ARPC5_HUMAN Actin-related protein 2/3 complex subunit 5 OS=Homo sapiens (Human) OX=9606 GN=ARPC5 PE=1 SV=3	1	6	6	6	4	0	2	0	4	0	2	0	4	0	2	0	31.8	31.8	31.8	16.32	151	151	0	31.11	0	0	949.12	84527	90034	89784	85550	88234	87626	1866	76730	75247	78203	76009	74106	71608	0	0
Q6A1A2;O15530	Q6A1A2;O15530	4;4	4;4	4;4	Putative 3-phosphoinositide-dependent protein kinase 2;3-phosphoinositide-dependent protein kinase 1	PDPK2P;PDPK1	sp|Q6A1A2|PDPK2_HUMAN Putative 3-phosphoinositide-dependent protein kinase 2 OS=Homo sapiens (Human) OX=9606 GN=PDPK2P PE=5 SV=1;sp|O15530|PDPK1_HUMAN 3-phosphoinositide-dependent protein kinase 1 OS=Homo sapiens (Human) OX=9606 GN=PDPK1 PE=1 SV=1	2	4	4	4	2	2	0	0	2	2	0	0	2	2	0	0	14.1	14.1	14.1	44.765	396	396;556	0	49.649	0	744.16	2081.5	103900	103920	102130	104750	105950	99641	5533	88284	85688	92525	94222	92407	92045	0	0
O15533	O15533	2	2	2	Tapasin	TAPBP	sp|O15533|TPSN_HUMAN Tapasin OS=Homo sapiens (Human) OX=9606 GN=TAPBP PE=1 SV=1	1	2	2	2	1	0	1	1	1	0	1	1	1	0	1	1	4.7	4.7	4.7	47.625	448	448	0.00018232	5.6374	0	0	262.42	6609.3	8149.4	7057	8186.7	7501.5	7512.1	782.16	6902.4	8244.3	8832.7	8257.3	7076.8	7874.9	0	0
O15534	O15534	1	1	1	Period circadian protein homolog 1	PER1	sp|O15534|PER1_HUMAN Period circadian protein homolog 1 OS=Homo sapiens (Human) OX=9606 GN=PER1 PE=1 SV=2	1	1	1	1	0	1	0	0	0	1	0	0	0	1	0	0	1.2	1.2	1.2	136.21	1290	1290	1	-2	0	0	0	0	0	0	0	0	0	0	0	0	0	0	0	0	0	0
O15541	O15541	2	2	2	RING finger protein 113A	RNF113A	sp|O15541|R113A_HUMAN E3 ubiquitin-protein ligase RNF113A OS=Homo sapiens (Human) OX=9606 GN=RNF113A PE=1 SV=1	1	2	2	2	0	2	0	0	0	2	0	0	0	2	0	0	9.9	9.9	9.9	38.787	343	343	0.00015918	3.3674	0	0	0	0	0	0	0	0	0	0	0	0	0	0	0	0	0	0
O15550	O15550	2	2	2	Lysine-specific demethylase 6A	KDM6A	sp|O15550|KDM6A_HUMAN Lysine-specific demethylase 6A OS=Homo sapiens (Human) OX=9606 GN=KDM6A PE=1 SV=2	1	2	2	2	1	1	0	0	1	1	0	0	1	1	0	0	3.1	3.1	3.1	154.17	1401	1401	0	9.0333	0	0	0	0	0	0	0	0	0	0	0	0	0	0	0	0	0	0
O43143	O43143	33	33	32	Pre-mRNA-splicing factor ATP-dependent RNA helicase DHX15	DHX15	sp|O43143|DHX15_HUMAN Pre-mRNA-splicing factor ATP-dependent RNA helicase DHX15 OS=Homo sapiens (Human) OX=9606 GN=DHX15 PE=1 SV=2	1	33	33	32	23	2	14	12	23	2	14	12	22	2	14	12	37.2	37.2	36.1	90.932	795	795	0	186.15	216.45	2408	10666	625360	624000	626800	628220	620260	631920	31884	557370	559170	561640	587630	541610	568340	0	0
O43148	O43148	7	7	7	mRNA cap guanine-N7 methyltransferase	RNMT	sp|O43148|MCES_HUMAN mRNA cap guanine-N7 methyltransferase OS=Homo sapiens (Human) OX=9606 GN=RNMT PE=1 SV=1	1	7	7	7	0	1	3	4	0	1	3	4	0	1	3	4	16.8	16.8	16.8	54.843	476	476	0	23.364	0	0	0	0	0	0	0	0	0	0	0	0	0	0	0	0	0	0
O43149	O43149	11	11	11	Zinc finger ZZ-type and EF-hand domain-containing protein 1	ZZEF1	sp|O43149|ZZEF1_HUMAN Zinc finger ZZ-type and EF-hand domain-containing protein 1 OS=Homo sapiens (Human) OX=9606 GN=ZZEF1 PE=1 SV=6	1	11	11	11	5	2	1	4	5	2	1	4	5	2	1	4	4.9	4.9	4.9	331.07	2961	2961	0	39.717	191.64	506.34	1955.3	112560	117520	118340	115930	108200	117260	7711.6	113790	117620	115400	145740	105150	139890	0	0
O43150	O43150	2	2	2	Arf-GAP with SH3 domain, ANK repeat and PH domain-containing protein 2	ASAP2	sp|O43150|ASAP2_HUMAN Arf-GAP with SH3 domain, ANK repeat and PH domain-containing protein 2 OS=Homo sapiens (Human) OX=9606 GN=ASAP2 PE=1 SV=3	1	2	2	2	0	2	0	0	0	2	0	0	0	2	0	0	2.4	2.4	2.4	111.65	1006	1006	0	7.3287	0	0	0	0	0	0	0	0	0	0	0	0	0	0	0	0	0	0
O43156	O43156	6	6	6	TELO2-interacting protein 1 homolog	TTI1	sp|O43156|TTI1_HUMAN TELO2-interacting protein 1 homolog OS=Homo sapiens (Human) OX=9606 GN=TTI1 PE=1 SV=3	1	6	6	6	4	1	0	1	4	1	0	1	4	1	0	1	7.4	7.4	7.4	122.07	1089	1089	0	52.611	0	0	1161.1	83708	80459	85478	81227	79493	82405	4784.2	81189	83611	82903	82072	75512	79232	0	0
O43157	O43157	1	1	1	Plexin-B1	PLXNB1	sp|O43157|PLXB1_HUMAN Plexin-B1 OS=Homo sapiens (Human) OX=9606 GN=PLXNB1 PE=1 SV=3	1	1	1	1	1	0	0	0	1	0	0	0	1	0	0	0	0.6	0.6	0.6	232.3	2135	2135	1	-2	0	0	504.9	23626	20209	25868	21045	22409	20643	1034.7	18420	20216	21659	20774	18305	19198	0	0
O43159	O43159	5	5	5	Ribosomal RNA-processing protein 8	RRP8	sp|O43159|RRP8_HUMAN Ribosomal RNA-processing protein 8 OS=Homo sapiens (Human) OX=9606 GN=RRP8 PE=1 SV=2	1	5	5	5	1	3	0	1	1	3	0	1	1	3	0	1	13.2	13.2	13.2	50.714	456	456	0	15.749	0	0	0	0	0	0	0	0	0	0	0	0	0	0	0	0	0	0
O43164;Q8NG27	O43164	5;1	5;1	5;1	E3 ubiquitin-protein ligase Praja-2	PJA2	sp|O43164|PJA2_HUMAN E3 ubiquitin-protein ligase Praja-2 OS=Homo sapiens (Human) OX=9606 GN=PJA2 PE=1 SV=4	2	5	5	5	1	3	0	1	1	3	0	1	1	3	0	1	11.2	11.2	11.2	78.213	708	708;643	0	96.714	0	0	308.73	10107	10667	10519	9141.7	9493.9	10506	910.91	8238.3	8866.4	8540	9650.2	7795.2	10348	0	0
O43166	O43166	14	14	13	Signal-induced proliferation-associated 1-like protein 1	SIPA1L1	sp|O43166|SI1L1_HUMAN Signal-induced proliferation-associated 1-like protein 1 OS=Homo sapiens (Human) OX=9606 GN=SIPA1L1 PE=1 SV=4	1	14	14	13	0	13	1	0	0	13	1	0	0	13	0	0	8.1	8.1	7.5	200.03	1804	1804	0	199	0	0	0	0	0	0	0	0	0	0	0	0	0	0	0	0	0	0
O43167	O43167	2	2	2	Zinc finger and BTB domain-containing protein 24	ZBTB24	sp|O43167|ZBT24_HUMAN Zinc finger and BTB domain-containing protein 24 OS=Homo sapiens (Human) OX=9606 GN=ZBTB24 PE=1 SV=2	1	2	2	2	1	0	1	0	1	0	1	0	1	0	1	0	2.3	2.3	2.3	78.281	697	697	0.0047216	1.8522	0	0	0	0	0	0	0	0	0	0	0	0	0	0	0	0	0	0
O43169	O43169	5	5	5	Cytochrome b5 type B	CYB5B	sp|O43169|CYB5B_HUMAN Cytochrome b5 type B OS=Homo sapiens (Human) OX=9606 GN=CYB5B PE=1 SV=3	1	5	5	5	3	2	2	1	3	2	2	1	3	2	2	1	31.3	31.3	31.3	16.694	150	150	0	30.516	0	0	284.6	45608	42941	44457	45190	45350	44080	3076.9	39742	38797	43178	43680	38684	38811	0	0
O43172	O43172	11	11	11	U4/U6 small nuclear ribonucleoprotein Prp4	PRPF4	sp|O43172|PRP4_HUMAN U4/U6 small nuclear ribonucleoprotein Prp4 OS=Homo sapiens (Human) OX=9606 GN=PRPF4 PE=1 SV=2	1	11	11	11	4	0	5	6	4	0	5	6	4	0	5	6	26.2	26.2	26.2	58.449	522	522	0	43.443	0	0	927.36	75897	85779	76557	85610	72664	86568	5426.8	78011	85652	80511	89941	81336	88868	0	0
O43175	O43175	19	19	19	D-3-phosphoglycerate dehydrogenase	PHGDH	sp|O43175|SERA_HUMAN D-3-phosphoglycerate dehydrogenase OS=Homo sapiens (Human) OX=9606 GN=PHGDH PE=1 SV=4	1	19	19	19	16	0	2	4	16	0	2	4	16	0	2	4	44.1	44.1	44.1	56.65	533	533	0	145.58	548.24	2246.3	9320.4	675770	699100	675840	695360	680210	702270	32873	625400	627060	628610	670110	614570	625350	0	0
O43189	O43189	1	1	1	PHD finger protein 1	PHF1	sp|O43189|PHF1_HUMAN PHD finger protein 1 OS=Homo sapiens (Human) OX=9606 GN=PHF1 PE=1 SV=3	1	1	1	1	1	0	0	0	1	0	0	0	1	0	0	0	2.3	2.3	2.3	62.105	567	567	1	-2	0	0	0	0	0	0	0	0	0	0	0	0	0	0	0	0	0	0
O43237	O43237	6	6	6	Cytoplasmic dynein 1 light intermediate chain 2	DYNC1LI2	sp|O43237|DC1L2_HUMAN Cytoplasmic dynein 1 light intermediate chain 2 OS=Homo sapiens (Human) OX=9606 GN=DYNC1LI2 PE=1 SV=1	1	6	6	6	1	6	0	0	1	6	0	0	1	6	0	0	13.4	13.4	13.4	54.099	492	492	0	72.077	0	0	0	0	0	0	0	0	0	0	0	0	0	0	0	0	0	0
O43242	O43242	22	22	22	26S proteasome non-ATPase regulatory subunit 3	PSMD3	sp|O43242|PSMD3_HUMAN 26S proteasome non-ATPase regulatory subunit 3 OS=Homo sapiens (Human) OX=9606 GN=PSMD3 PE=1 SV=2	1	22	22	22	14	2	10	6	14	2	10	6	14	2	10	6	38.8	38.8	38.8	60.977	534	534	0	120.16	0	2038.3	8013.9	502810	506730	500370	493970	488990	503470	26402	446210	478130	465260	473310	431110	445410	0	0
O43251;Q9NWB1	O43251;Q9NWB1	1;1	1;1	1;1	RNA binding protein fox-1 homolog 2;RNA binding protein fox-1 homolog 1	RBFOX2;RBFOX1	sp|O43251|RFOX2_HUMAN RNA binding protein fox-1 homolog 2 OS=Homo sapiens (Human) OX=9606 GN=RBFOX2 PE=1 SV=3;sp|Q9NWB1|RFOX1_HUMAN RNA binding protein fox-1 homolog 1 OS=Homo sapiens (Human) OX=9606 GN=RBFOX1 PE=1 SV=2	2	1	1	1	0	0	0	1	0	0	0	1	0	0	0	1	3.8	3.8	3.8	41.373	390	390;397	0	9.1385	0	0	0	0	0	0	0	0	0	0	0	0	0	0	0	0	0	0
O43252;O95340	O43252	12;2	12;2	12;2	Bifunctional 3-phosphoadenosine 5-phosphosulfate synthase 1;Sulfate adenylyltransferase;Adenylyl-sulfate kinase	PAPSS1	sp|O43252|PAPS1_HUMAN Bifunctional 3-phosphoadenosine 5-phosphosulfate synthase 1 OS=Homo sapiens (Human) OX=9606 GN=PAPSS1 PE=1 SV=2	2	12	12	12	3	0	6	5	3	0	6	5	3	0	6	5	20.4	20.4	20.4	70.832	624	624;614	0	43.444	0	459.27	1290	93182	96013	99655	101060	92503	99011	6003.9	88566	84874	86941	90613	89118	85028	0	0
O43257	O43257	1	1	1	Zinc finger HIT domain-containing protein 1	ZNHIT1	sp|O43257|ZNHI1_HUMAN Zinc finger HIT domain-containing protein 1 OS=Homo sapiens (Human) OX=9606 GN=ZNHIT1 PE=1 SV=1	1	1	1	1	1	0	0	0	1	0	0	0	1	0	0	0	9.1	9.1	9.1	17.536	154	154	0.00015669	3.1442	0	0	0	0	0	0	0	0	0	0	0	0	0	0	0	0	0	0
O43264	O43264	8	8	8	Centromere/kinetochore protein zw10 homolog	ZW10	sp|O43264|ZW10_HUMAN Centromere/kinetochore protein zw10 homolog OS=Homo sapiens (Human) OX=9606 GN=ZW10 PE=1 SV=3	1	8	8	8	4	0	2	4	4	0	2	4	4	0	2	4	15.1	15.1	15.1	88.828	779	779	0	26.103	0	487.85	4719.9	365440	363610	369320	364060	357820	361430	23308	327100	322750	331900	335050	313710	324890	0	0
O43290	O43290	25	25	25	U4/U6.U5 tri-snRNP-associated protein 1	SART1	sp|O43290|SNUT1_HUMAN U4/U6.U5 tri-snRNP-associated protein 1 OS=Homo sapiens (Human) OX=9606 GN=SART1 PE=1 SV=1	1	25	25	25	9	8	7	5	9	8	7	5	9	8	7	5	35.1	35.1	35.1	90.254	800	800	0	208.27	0	279.19	428.33	26895	29136	29572	28915	26936	26929	1515.9	27498	27560	24023	28017	23755	25323	0	0
O43295	O43295	4	4	4	SLIT-ROBO Rho GTPase-activating protein 3	SRGAP3	sp|O43295|SRGP3_HUMAN SLIT-ROBO Rho GTPase-activating protein 3 OS=Homo sapiens (Human) OX=9606 GN=SRGAP3 PE=1 SV=3	1	4	4	4	0	4	0	0	0	4	0	0	0	4	0	0	3.5	3.5	3.5	124.5	1099	1099	0	6.6553	0	0	0	0	0	0	0	0	0	0	0	0	0	0	0	0	0	0
O43296	O43296	2	1	1	Zinc finger protein 264	ZNF264	sp|O43296|ZN264_HUMAN Zinc finger protein 264 OS=Homo sapiens (Human) OX=9606 GN=ZNF264 PE=1 SV=1	1	2	1	1	1	0	0	1	1	0	0	0	1	0	0	0	4.5	3	3	70.586	627	627	0	10.767	0	0	0	4999.9	6089.2	6248.7	5429.2	5999.4	5493.7	299.9	5932.3	5317.4	5537.6	5682.4	4997.5	5371.2	0	0
O43299	O43299	2	2	2	AP-5 complex subunit zeta-1	AP5Z1	sp|O43299|AP5Z1_HUMAN AP-5 complex subunit zeta-1 OS=Homo sapiens (Human) OX=9606 GN=AP5Z1 PE=1 SV=2	1	2	2	2	0	0	1	1	0	0	1	1	0	0	1	1	2.2	2.2	2.2	88.604	807	807	0.00016895	4.1985	0	0	0	0	0	0	0	0	0	0	0	0	0	0	0	0	0	0
O43303;REV__Q6ZUS5	O43303	6;1	6;1	6;1	Centriolar coiled-coil protein of 110 kDa	CCP110	sp|O43303|CP110_HUMAN Centriolar coiled-coil protein of 110 kDa OS=Homo sapiens (Human) OX=9606 GN=CCP110 PE=1 SV=3	2	6	6	6	1	3	0	2	1	3	0	2	1	3	0	2	5.9	5.9	5.9	113.42	1012	1012;278	0	18.29	0	0	0	0	0	0	0	0	0	0	0	0	0	0	0	0	0	0
O43314	O43314	7	7	7	Inositol hexakisphosphate and diphosphoinositol-pentakisphosphate kinase 2	PPIP5K2	sp|O43314|VIP2_HUMAN Inositol hexakisphosphate and diphosphoinositol-pentakisphosphate kinase 2 OS=Homo sapiens (Human) OX=9606 GN=PPIP5K2 PE=1 SV=3	1	7	7	7	1	2	0	4	1	2	0	4	1	2	0	4	6.2	6.2	6.2	140.41	1243	1243	0	41.029	0	0	0	11193	12715	11615	12240	11913	11030	302.9	10018	10886	12096	11008	10370	11499	0	0
O43318	O43318	4	4	4	Mitogen-activated protein kinase kinase kinase 7	MAP3K7	sp|O43318|M3K7_HUMAN Mitogen-activated protein kinase kinase kinase 7 OS=Homo sapiens (Human) OX=9606 GN=MAP3K7 PE=1 SV=1	1	4	4	4	0	2	0	2	0	2	0	2	0	2	0	2	6.9	6.9	6.9	67.195	606	606	0	87.156	0	0	0	0	0	0	0	0	0	0	0	0	0	0	0	0	0	0
O43324	O43324	7	7	7	Eukaryotic translation elongation factor 1 epsilon-1	EEF1E1	sp|O43324|MCA3_HUMAN Eukaryotic translation elongation factor 1 epsilon-1 OS=Homo sapiens (Human) OX=9606 GN=EEF1E1 PE=1 SV=1	1	7	7	7	5	0	1	2	5	0	1	2	5	0	1	2	48.9	48.9	48.9	19.81	174	174	0	16.468	0	487.46	1014.5	118760	120600	118190	118530	113930	122190	7617.4	113470	118060	112760	118800	108060	117370	0	0
O43379	O43379	9	9	9	WD repeat-containing protein 62	WDR62	sp|O43379|WDR62_HUMAN WD repeat-containing protein 62 OS=Homo sapiens (Human) OX=9606 GN=WDR62 PE=1 SV=4	1	9	9	9	1	8	1	0	1	8	1	0	1	8	1	0	4.3	4.3	4.3	165.95	1518	1518	0	125.53	0	0	403.54	12981	12490	14080	14682	13508	13366	1197	12917	14114	13249	13595	13884	12416	0	0
O43390	O43390	24	24	15	Heterogeneous nuclear ribonucleoprotein R	HNRNPR	sp|O43390|HNRPR_HUMAN Heterogeneous nuclear ribonucleoprotein R OS=Homo sapiens (Human) OX=9606 GN=HNRNPR PE=1 SV=1	1	24	24	15	18	1	5	6	18	1	5	6	11	1	2	2	40.9	40.9	29.9	70.942	633	633	0	106.49	0	5148.8	17494	1258100	1211500	1251900	1217900	1212300	1208900	61314	1116500	1125100	1126100	1150700	1068500	1117200	0	0
O43395;REV__O14782	O43395	7;1	7;1	7;1	U4/U6 small nuclear ribonucleoprotein Prp3	PRPF3	sp|O43395|PRPF3_HUMAN U4/U6 small nuclear ribonucleoprotein Prp3 OS=Homo sapiens (Human) OX=9606 GN=PRPF3 PE=1 SV=2	2	7	7	7	0	2	3	2	0	2	3	2	0	2	3	2	10.4	10.4	10.4	77.528	683	683;793	0	96.097	0	0	0	0	0	0	0	0	0	0	0	0	0	0	0	0	0	0
O43396	O43396	13	13	13	Thioredoxin-like protein 1	TXNL1	sp|O43396|TXNL1_HUMAN Thioredoxin-like protein 1 OS=Homo sapiens (Human) OX=9606 GN=TXNL1 PE=1 SV=3	1	13	13	13	4	1	6	8	4	1	6	8	4	1	6	8	62.6	62.6	62.6	32.251	289	289	0	101.51	0	0	0	23191	22626	23619	25227	22874	24158	1340.4	21709	21919	23514	23036	20013	20874	0	0
O43399	O43399	11	11	11	Tumor protein D54	TPD52L2	sp|O43399|TPD54_HUMAN Tumor protein D54 OS=Homo sapiens (Human) OX=9606 GN=TPD52L2 PE=1 SV=2	1	11	11	11	6	2	3	2	6	2	3	2	6	2	3	2	51.9	51.9	51.9	22.237	206	206	0	108.74	0	269.93	957.4	55983	55398	53466	54765	55795	54799	3011.5	47895	46250	51183	50152	48026	50233	0	0
O43402	O43402	4	4	4	ER membrane protein complex subunit 8	EMC8	sp|O43402|EMC8_HUMAN ER membrane protein complex subunit 8 OS=Homo sapiens (Human) OX=9606 GN=EMC8 PE=1 SV=1	1	4	4	4	1	1	1	1	1	1	1	1	1	1	1	1	17.6	17.6	17.6	23.773	210	210	0	10.586	0	0	0	0	0	0	0	0	0	0	0	0	0	0	0	0	0	0
O43414	O43414	1	1	1	ERI1 exoribonuclease 3	ERI3	sp|O43414|ERI3_HUMAN ERI1 exoribonuclease 3 OS=Homo sapiens (Human) OX=9606 GN=ERI3 PE=1 SV=2	1	1	1	1	1	0	0	0	1	0	0	0	1	0	0	0	2.7	2.7	2.7	37.238	337	337	0.0078474	1.6206	0	0	0	0	0	0	0	0	0	0	0	0	0	0	0	0	0	0
O43422	O43422	2	2	2	52 kDa repressor of the inhibitor of the protein kinase	PRKRIR	sp|O43422|P52K_HUMAN 52 kDa repressor of the inhibitor of the protein kinase OS=Homo sapiens (Human) OX=9606 GN=THAP12 PE=1 SV=2	1	2	2	2	0	1	0	1	0	1	0	1	0	1	0	1	5.7	5.7	5.7	87.703	761	761	0	30.411	0	0	0	0	0	0	0	0	0	0	0	0	0	0	0	0	0	0
O43426;Q12271;P50942	O43426	9;1;1	9;1;1	9;1;1	Synaptojanin-1	SYNJ1	sp|O43426|SYNJ1_HUMAN Synaptojanin-1 OS=Homo sapiens (Human) OX=9606 GN=SYNJ1 PE=1 SV=2	3	9	9	9	1	5	0	3	1	5	0	3	1	5	0	3	6.5	6.5	6.5	173.1	1573	1573;1107;1183	0	55.061	0	0	563.52	64086	65343	63954	61014	61017	62670	2733.1	55720	58105	53885	58020	54260	57424	0	0
O43427	O43427	4	4	4	Acidic fibroblast growth factor intracellular-binding protein	FIBP	sp|O43427|FIBP_HUMAN Acidic fibroblast growth factor intracellular-binding protein OS=Homo sapiens (Human) OX=9606 GN=FIBP PE=1 SV=3	1	4	4	4	2	0	1	1	2	0	1	1	2	0	1	1	11.5	11.5	11.5	41.878	364	364	0	8.0382	0	0	0	10832	10569	12119	12691	10212	11417	1123.2	10105	9323.7	10442	11356	8903	10622	0	0
O43432	O43432	9	7	7	Eukaryotic translation initiation factor 4 gamma 3	EIF4G3	sp|O43432|IF4G3_HUMAN Eukaryotic translation initiation factor 4 gamma 3 OS=Homo sapiens (Human) OX=9606 GN=EIF4G3 PE=1 SV=2	1	9	7	7	2	1	2	4	0	1	2	4	0	1	2	4	6.4	5.5	5.5	176.65	1585	1585	0	41.844	0	0	0	0	0	0	0	0	0	0	0	0	0	0	0	0	0	0
O43439	O43439	4	4	4	Protein CBFA2T2	CBFA2T2	sp|O43439|MTG8R_HUMAN Protein CBFA2T2 OS=Homo sapiens (Human) OX=9606 GN=CBFA2T2 PE=1 SV=1	1	4	4	4	1	3	0	0	1	3	0	0	1	3	0	0	8.6	8.6	8.6	67.132	604	604	0	29.895	0	0	0	0	0	0	0	0	0	0	0	0	0	0	0	0	0	0
O43447	O43447	4	4	4	Peptidyl-prolyl cis-trans isomerase H	PPIH	sp|O43447|PPIH_HUMAN Peptidyl-prolyl cis-trans isomerase H OS=Homo sapiens (Human) OX=9606 GN=PPIH PE=1 SV=1	1	4	4	4	2	0	2	1	2	0	2	1	2	0	2	1	22.6	22.6	22.6	19.208	177	177	0	9.2894	0	364.6	2187.8	103550	98267	101980	99548	101240	97834	5704.1	91899	91605	95118	95252	88386	93942	0	0
O43463	O43463	1	1	1	Histone-lysine N-methyltransferase SUV39H1	SUV39H1	sp|O43463|SUV91_HUMAN Histone-lysine N-methyltransferase SUV39H1 OS=Homo sapiens (Human) OX=9606 GN=SUV39H1 PE=1 SV=1	1	1	1	1	0	1	0	0	0	1	0	0	0	1	0	0	3.6	3.6	3.6	47.907	412	412	0.00045276	2.7294	0	0	0	0	0	0	0	0	0	0	0	0	0	0	0	0	0	0
O43464;P83110	O43464	3;1	3;1	3;1	Serine protease HTRA2, mitochondrial	HTRA2	sp|O43464|HTRA2_HUMAN Serine protease HTRA2, mitochondrial OS=Homo sapiens (Human) OX=9606 GN=HTRA2 PE=1 SV=2	2	3	3	3	1	0	1	1	1	0	1	1	1	0	1	1	7.6	7.6	7.6	48.84	458	458;453	0	6.0029	0	0	0	13505	14528	13120	14968	13394	13121	585.92	12143	11851	12118	12778	12496	12939	0	0
O43482	O43482	2	2	2	Protein Mis18-beta	OIP5	sp|O43482|MS18B_HUMAN Protein Mis18-beta OS=Homo sapiens (Human) OX=9606 GN=OIP5 PE=1 SV=2	1	2	2	2	1	1	1	0	1	1	1	0	1	1	1	0	9.2	9.2	9.2	24.691	229	229	0	8.6355	0	151.73	322.62	10138	9016.4	9815.5	9661.8	10196	9782.8	332.68	9933.9	9283.4	8636.8	9421.9	8401.8	7823.1	0	0
O43488;Q8NHP1	O43488;Q8NHP1	6;4	6;4	6;4	Aflatoxin B1 aldehyde reductase member 2;Aflatoxin B1 aldehyde reductase member 4	AKR7A2;AKR7L	sp|O43488|ARK72_HUMAN Aflatoxin B1 aldehyde reductase member 2 OS=Homo sapiens (Human) OX=9606 GN=AKR7A2 PE=1 SV=3;sp|Q8NHP1|ARK74_HUMAN Aflatoxin B1 aldehyde reductase member 4 OS=Homo sapiens (Human) OX=9606 GN=AKR7L PE=2 SV=7	2	6	6	6	5	0	2	1	5	0	2	1	5	0	2	1	15.9	15.9	15.9	39.589	359	359;331	0	28.445	395.15	510.06	1304.7	126630	119530	129690	129880	129610	124170	7172.2	113780	114600	117400	123370	115260	113730	0	0
O43491	O43491	22	21	20	Band 4.1-like protein 2	EPB41L2	sp|O43491|E41L2_HUMAN Band 4.1-like protein 2 OS=Homo sapiens (Human) OX=9606 GN=EPB41L2 PE=1 SV=1	1	22	21	20	6	10	5	7	6	9	5	7	5	9	4	7	25.3	24.6	23.9	112.59	1005	1005	0	141.59	0	610.67	1929.6	127140	137220	134570	135240	127120	133210	5165.7	115970	122200	126700	128520	114070	115030	0	0
O43493	O43493	4	4	4	Trans-Golgi network integral membrane protein 2	TGOLN2	sp|O43493|TGON2_HUMAN Trans-Golgi network integral membrane protein 2 OS=Homo sapiens (Human) OX=9606 GN=TGOLN2 PE=1 SV=4	1	4	4	4	0	0	1	3	0	0	1	3	0	0	1	3	13	13	13	45.879	437	437	0	13.896	0	0	0	0	0	0	0	0	0	0	0	0	0	0	0	0	0	0
O43502	O43502	1	1	1	DNA repair protein RAD51 homolog 3	RAD51C	sp|O43502|RA51C_HUMAN DNA repair protein RAD51 homolog 3 OS=Homo sapiens (Human) OX=9606 GN=RAD51C PE=1 SV=1	1	1	1	1	0	0	0	1	0	0	0	1	0	0	0	1	2.9	2.9	2.9	42.189	376	376	0.0098732	1.5018	0	0	0	0	0	0	0	0	0	0	0	0	0	0	0	0	0	0
O43504	O43504	1	1	1	Ragulator complex protein LAMTOR5	LAMTOR5	sp|O43504|LTOR5_HUMAN Ragulator complex protein LAMTOR5 OS=Homo sapiens (Human) OX=9606 GN=LAMTOR5 PE=1 SV=1	1	1	1	1	1	0	0	0	1	0	0	0	1	0	0	0	11	11	11	9.6138	91	91	0.0068148	1.6762	0	141.32	588.46	20690	20414	20015	20869	19565	20368	1693.8	17024	17373	18786	18373	16289	17703	0	0
O43513	O43513	1	1	1	Mediator of RNA polymerase II transcription subunit 7	MED7	sp|O43513|MED7_HUMAN Mediator of RNA polymerase II transcription subunit 7 OS=Homo sapiens (Human) OX=9606 GN=MED7 PE=1 SV=1	1	1	1	1	0	1	0	0	0	1	0	0	0	1	0	0	8.6	8.6	8.6	27.245	233	233	0	12.828	0	0	0	0	0	0	0	0	0	0	0	0	0	0	0	0	0	0
O43516	O43516	2	2	2	WAS/WASL-interacting protein family member 1	WIPF1	sp|O43516|WIPF1_HUMAN WAS/WASL-interacting protein family member 1 OS=Homo sapiens (Human) OX=9606 GN=WIPF1 PE=1 SV=3	1	2	2	2	0	2	0	0	0	2	0	0	0	2	0	0	4	4	4	51.258	503	503	0.00017085	4.3898	0	0	0	0	0	0	0	0	0	0	0	0	0	0	0	0	0	0
O43521	O43521	1	1	1	Bcl-2-like protein 11	BCL2L11	sp|O43521|B2L11_HUMAN Bcl-2-like protein 11 OS=Homo sapiens (Human) OX=9606 GN=BCL2L11 PE=1 SV=1	1	1	1	1	0	1	0	0	0	1	0	0	0	1	0	0	3.5	3.5	3.5	22.171	198	198	1	-2	0	0	0	0	0	0	0	0	0	0	0	0	0	0	0	0	0	0
O43524	O43524	5	5	5	Forkhead box protein O3	FOXO3	sp|O43524|FOXO3_HUMAN Forkhead box protein O3 OS=Homo sapiens (Human) OX=9606 GN=FOXO3 PE=1 SV=1	1	5	5	5	0	5	0	1	0	5	0	1	0	5	0	1	8	8	8	71.276	673	673	0	17.205	0	0	0	0	0	0	0	0	0	0	0	0	0	0	0	0	0	0
O43543	O43543	1	1	1	DNA repair protein XRCC2	XRCC2	sp|O43543|XRCC2_HUMAN DNA repair protein XRCC2 OS=Homo sapiens (Human) OX=9606 GN=XRCC2 PE=1 SV=1	1	1	1	1	0	1	0	0	0	1	0	0	0	1	0	0	3.6	3.6	3.6	31.956	280	280	0	8.3596	0	0	0	0	0	0	0	0	0	0	0	0	0	0	0	0	0	0
O43561	O43561	5	5	5	Linker for activation of T-cells family member 1	LAT	sp|O43561|LAT_HUMAN Linker for activation of T-cells family member 1 OS=Homo sapiens (Human) OX=9606 GN=LAT PE=1 SV=1	1	5	5	5	0	5	0	0	0	5	0	0	0	5	0	0	25.6	25.6	25.6	27.929	262	262	0	84.293	0	0	0	0	0	0	0	0	0	0	0	0	0	0	0	0	0	0
O43566	O43566	5	5	5	Regulator of G-protein signaling 14	RGS14	sp|O43566|RGS14_HUMAN Regulator of G-protein signaling 14 OS=Homo sapiens (Human) OX=9606 GN=RGS14 PE=1 SV=4	1	5	5	5	0	4	0	2	0	4	0	2	0	4	0	2	11.3	11.3	11.3	61.446	566	566	0	36.702	0	0	0	0	0	0	0	0	0	0	0	0	0	0	0	0	0	0
O43572	O43572	2	2	2	A-kinase anchor protein 10, mitochondrial	AKAP10	sp|O43572|AKA10_HUMAN A-kinase anchor protein 10, mitochondrial OS=Homo sapiens (Human) OX=9606 GN=AKAP10 PE=1 SV=2	1	2	2	2	0	2	0	0	0	2	0	0	0	2	0	0	3	3	3	73.817	662	662	0.00016731	4.056	0	0	0	0	0	0	0	0	0	0	0	0	0	0	0	0	0	0
O43583	O43583	9	9	9	Density-regulated protein	DENR	sp|O43583|DENR_HUMAN Density-regulated protein OS=Homo sapiens (Human) OX=9606 GN=DENR PE=1 SV=2	1	9	9	9	2	3	3	2	2	3	3	2	2	3	3	2	53.5	53.5	53.5	22.092	198	198	0	140.4	0	0	0	0	0	0	0	0	0	0	0	0	0	0	0	0	0	0
O43592	O43592	14	14	14	Exportin-T	XPOT	sp|O43592|XPOT_HUMAN Exportin-T OS=Homo sapiens (Human) OX=9606 GN=XPOT PE=1 SV=2	1	14	14	14	8	0	4	4	8	0	4	4	8	0	4	4	14.7	14.7	14.7	109.96	962	962	0	47.216	0	1190.4	1916.6	106660	111800	104780	110650	106270	105450	5406.2	92176	90638	96271	92847	92293	94193	0	0
O43598	O43598	6	6	6	2-deoxynucleoside 5-phosphate N-hydrolase 1	DNPH1	sp|O43598|DNPH1_HUMAN 2-deoxynucleoside 5-phosphate N-hydrolase 1 OS=Homo sapiens (Human) OX=9606 GN=DNPH1 PE=1 SV=1	1	6	6	6	4	1	2	1	4	1	2	1	4	1	2	1	44.3	44.3	44.3	19.108	174	174	0	37.756	0	1415.1	2362.1	212280	207500	216930	214070	203500	207200	11316	186220	188880	190010	201100	179380	184470	0	0
O43615	O43615	11	11	11	Mitochondrial import inner membrane translocase subunit TIM44	TIMM44	sp|O43615|TIM44_HUMAN Mitochondrial import inner membrane translocase subunit TIM44 OS=Homo sapiens (Human) OX=9606 GN=TIMM44 PE=1 SV=2	1	11	11	11	4	0	4	6	4	0	4	6	4	0	4	6	27.2	27.2	27.2	51.355	452	452	0	50.877	0	719.12	1218.5	97947	98674	99616	97452	104430	100360	5596.6	92464	92770	91953	94991	89127	90126	0	0
O43617	O43617	4	4	4	Trafficking protein particle complex subunit 3	TRAPPC3	sp|O43617|TPPC3_HUMAN Trafficking protein particle complex subunit 3 OS=Homo sapiens (Human) OX=9606 GN=TRAPPC3 PE=1 SV=1	1	4	4	4	2	2	0	0	2	2	0	0	2	2	0	0	18.3	18.3	18.3	20.274	180	180	0	6.3562	0	0	268.42	22875	24059	22950	24786	24342	20981	934.41	21034	22245	21785	20528	20363	21052	0	0
O43633	O43633	3	3	3	Charged multivesicular body protein 2a	CHMP2A	sp|O43633|CHM2A_HUMAN Charged multivesicular body protein 2a OS=Homo sapiens (Human) OX=9606 GN=CHMP2A PE=1 SV=1	1	3	3	3	1	0	1	2	1	0	1	2	1	0	1	2	10.8	10.8	10.8	25.104	222	222	0	8.4857	0	0	0	0	0	0	0	0	0	0	0	0	0	0	0	0	0	0
O43660	O43660	7	7	7	Pleiotropic regulator 1	PLRG1	sp|O43660|PLRG1_HUMAN Pleiotropic regulator 1 OS=Homo sapiens (Human) OX=9606 GN=PLRG1 PE=1 SV=1	1	7	7	7	4	0	2	2	4	0	2	2	4	0	2	2	14.6	14.6	14.6	57.193	514	514	0	13.663	626.78	520.88	1297	77529	79924	84774	80975	77045	79374	5364.9	75586	74759	76552	77993	69629	75068	0	0
O43663	O43663	5	5	5	Protein regulator of cytokinesis 1	PRC1	sp|O43663|PRC1_HUMAN Protein regulator of cytokinesis 1 OS=Homo sapiens (Human) OX=9606 GN=PRC1 PE=1 SV=2	1	5	5	5	0	1	3	1	0	1	3	1	0	1	3	1	7.7	7.7	7.7	71.606	620	620	0	7.2286	0	0	0	0	0	0	0	0	0	0	0	0	0	0	0	0	0	0
O43665	O43665	3	3	3	Regulator of G-protein signaling 10	RGS10	sp|O43665|RGS10_HUMAN Regulator of G-protein signaling 10 OS=Homo sapiens (Human) OX=9606 GN=RGS10 PE=1 SV=3	1	3	3	3	0	1	1	2	0	1	1	2	0	1	1	2	16	16	16	21.21	181	181	0	10.669	0	0	0	0	0	0	0	0	0	0	0	0	0	0	0	0	0	0
O43670	O43670	10	10	10	BUB3-interacting and GLEBS motif-containing protein ZNF207	ZNF207	sp|O43670|ZN207_HUMAN BUB3-interacting and GLEBS motif-containing protein ZNF207 OS=Homo sapiens (Human) OX=9606 GN=ZNF207 PE=1 SV=1	1	10	10	10	7	0	3	4	7	0	3	4	7	0	3	4	18.4	18.4	18.4	50.75	478	478	0	42.078	0	565.64	2029.7	90641	100610	100780	104650	94333	102280	6054.3	92049	90687	93182	93384	89258	88642	0	0
O43674	O43674	2	2	2	NADH dehydrogenase [ubiquinone] 1 beta subcomplex subunit 5, mitochondrial	NDUFB5	sp|O43674|NDUB5_HUMAN NADH dehydrogenase [ubiquinone] 1 beta subcomplex subunit 5, mitochondrial OS=Homo sapiens (Human) OX=9606 GN=NDUFB5 PE=1 SV=1	1	2	2	2	1	0	0	1	1	0	0	1	1	0	0	1	8.5	8.5	8.5	21.75	189	189	0.00059471	2.5456	0	0	0	7714	8521.8	7304.7	7338.6	7381.6	7243	436.53	6943.2	6983.5	7571.3	7140.8	7545.6	5389	0	0
O43676	O43676	3	3	2	NADH dehydrogenase [ubiquinone] 1 beta subcomplex subunit 3	NDUFB3	sp|O43676|NDUB3_HUMAN NADH dehydrogenase [ubiquinone] 1 beta subcomplex subunit 3 OS=Homo sapiens (Human) OX=9606 GN=NDUFB3 PE=1 SV=3	1	3	3	2	1	0	1	1	1	0	1	1	1	0	1	1	24.5	24.5	12.2	11.402	98	98	0.0001621	3.5572	0	0	0	0	0	0	0	0	0	0	0	0	0	0	0	0	0	0
O43678	O43678	3	3	3	NADH dehydrogenase [ubiquinone] 1 alpha subcomplex subunit 2	NDUFA2	sp|O43678|NDUA2_HUMAN NADH dehydrogenase [ubiquinone] 1 alpha subcomplex subunit 2 OS=Homo sapiens (Human) OX=9606 GN=NDUFA2 PE=1 SV=3	1	3	3	3	2	0	1	1	2	0	1	1	2	0	1	1	40.4	40.4	40.4	10.921	99	99	0	20.77	0	0	276.38	7244.9	8645.9	7917.1	7142	7397.7	9488.8	574.08	7208.6	7017.7	7405.5	7571.8	8144.8	8127.3	0	0
O43681	O43681	6	6	6	ATPase ASNA1	ASNA1	sp|O43681|ASNA_HUMAN ATPase ASNA1 OS=Homo sapiens (Human) OX=9606 GN=ASNA1 PE=1 SV=2	1	6	6	6	4	0	2	2	4	0	2	2	4	0	2	2	16.4	16.4	16.4	38.792	348	348	0	20.069	0	316.72	1267.6	101180	102830	101990	100830	102810	103110	4597.2	90109	93978	98913	97371	94158	93048	0	0
O43683	O43683	4	4	4	Mitotic checkpoint serine/threonine-protein kinase BUB1	BUB1	sp|O43683|BUB1_HUMAN Mitotic checkpoint serine/threonine-protein kinase BUB1 OS=Homo sapiens (Human) OX=9606 GN=BUB1 PE=1 SV=1	1	4	4	4	0	3	0	1	0	3	0	1	0	3	0	1	3.8	3.8	3.8	122.37	1085	1085	0	13.562	0	0	0	0	0	0	0	0	0	0	0	0	0	0	0	0	0	0
O43684	O43684	11	11	11	Mitotic checkpoint protein BUB3	BUB3	sp|O43684|BUB3_HUMAN Mitotic checkpoint protein BUB3 OS=Homo sapiens (Human) OX=9606 GN=BUB3 PE=1 SV=1	1	11	11	11	7	1	3	4	7	1	3	4	7	1	3	4	34.8	34.8	34.8	37.154	328	328	0	67.207	451	0	332.75	66647	67147	66854	73089	68462	67996	4269.9	58700	60734	66634	63387	60493	65735	0	0
O43707	O43707	25	25	16	Alpha-actinin-4	ACTN4	sp|O43707|ACTN4_HUMAN Alpha-actinin-4 OS=Homo sapiens (Human) OX=9606 GN=ACTN4 PE=1 SV=2	1	25	25	16	14	0	9	11	14	0	9	11	9	0	6	7	31.2	31.2	20.7	104.85	911	911	0	143.36	0	1030.9	4220	288490	292260	297000	297750	283130	286100	20523	260440	261590	267550	279400	250320	265370	0	0
O43708	O43708	4	4	4	Maleylacetoacetate isomerase	GSTZ1	sp|O43708|MAAI_HUMAN Maleylacetoacetate isomerase OS=Homo sapiens (Human) OX=9606 GN=GSTZ1 PE=1 SV=3	1	4	4	4	3	0	1	1	3	0	1	1	3	0	1	1	13.4	13.4	13.4	24.212	216	216	0	22.226	0	0	604.09	26638	26081	26872	28622	26777	27756	1723.9	23872	25800	25550	26207	22185	24884	0	0
O43715	O43715	1	1	1	TP53-regulated inhibitor of apoptosis 1	TRIAP1	sp|O43715|TRIA1_HUMAN TP53-regulated inhibitor of apoptosis 1 OS=Homo sapiens (Human) OX=9606 GN=TRIAP1 PE=1 SV=1	1	1	1	1	0	0	1	1	0	0	1	1	0	0	1	1	11.8	11.8	11.8	8.7858	76	76	0.00044984	2.6602	0	0	0	0	0	0	0	0	0	0	0	0	0	0	0	0	0	0
O43716	O43716	1	1	1	Glutamyl-tRNA(Gln) amidotransferase subunit C, mitochondrial	GATC	sp|O43716|GATC_HUMAN Glutamyl-tRNA(Gln) amidotransferase subunit C, mitochondrial OS=Homo sapiens (Human) OX=9606 GN=GATC PE=1 SV=1	1	1	1	1	0	0	1	1	0	0	1	1	0	0	1	1	14	14	14	15.086	136	136	0	16.507	0	0	0	0	0	0	0	0	0	0	0	0	0	0	0	0	0	0
O43719	O43719	54	54	54	HIV Tat-specific factor 1	HTATSF1	sp|O43719|HTSF1_HUMAN HIV Tat-specific factor 1 OS=Homo sapiens (Human) OX=9606 GN=HTATSF1 PE=1 SV=1	1	54	54	54	12	31	9	11	12	31	9	11	12	31	9	11	55.8	55.8	55.8	85.852	755	755	0	323.31	400.32	943.64	1236.8	142120	140080	146300	139770	143910	145630	8615	128490	122670	133830	134560	124670	129130	0	0
O43736	O43736	2	2	2	Integral membrane protein 2A	ITM2A	sp|O43736|ITM2A_HUMAN Integral membrane protein 2A OS=Homo sapiens (Human) OX=9606 GN=ITM2A PE=1 SV=2	1	2	2	2	0	0	1	1	0	0	1	1	0	0	1	1	6.8	6.8	6.8	29.741	263	263	0.00015672	3.1445	0	0	0	0	0	0	0	0	0	0	0	0	0	0	0	0	0	0
O43741	O43741	1	1	1	5-AMP-activated protein kinase subunit beta-2	PRKAB2	sp|O43741|AAKB2_HUMAN 5-AMP-activated protein kinase subunit beta-2 OS=Homo sapiens (Human) OX=9606 GN=PRKAB2 PE=1 SV=1	1	1	1	1	0	1	0	0	0	1	0	0	0	1	0	0	6.6	6.6	6.6	30.302	272	272	0.0093633	1.5254	0	0	0	0	0	0	0	0	0	0	0	0	0	0	0	0	0	0
O43747	O43747	9	9	9	AP-1 complex subunit gamma-1	AP1G1	sp|O43747|AP1G1_HUMAN AP-1 complex subunit gamma-1 OS=Homo sapiens (Human) OX=9606 GN=AP1G1 PE=1 SV=5	1	9	9	9	6	0	4	4	6	0	4	4	6	0	4	4	11.3	11.3	11.3	91.35	822	822	0	24.032	0	904.04	2317.3	252420	268190	254820	262740	249850	256020	10161	230410	227690	236380	235640	222230	222650	0	0
O43752	O43752	2	2	2	Syntaxin-6	STX6	sp|O43752|STX6_HUMAN Syntaxin-6 OS=Homo sapiens (Human) OX=9606 GN=STX6 PE=1 SV=1	1	2	2	2	0	1	0	1	0	1	0	1	0	1	0	1	11.8	11.8	11.8	29.176	255	255	0.00018028	5.4231	0	0	0	0	0	0	0	0	0	0	0	0	0	0	0	0	0	0
O43760	O43760	2	2	2	Synaptogyrin-2	SYNGR2	sp|O43760|SNG2_HUMAN Synaptogyrin-2 OS=Homo sapiens (Human) OX=9606 GN=SYNGR2 PE=1 SV=1	1	2	2	2	1	0	1	0	1	0	1	0	1	0	1	0	8.9	8.9	8.9	24.81	224	224	0.00017218	4.5389	0	0	505.28	40497	38457	37095	38905	38296	37814	2048.5	34467	35781	35103	33250	34097	33638	0	0
O43765	O43765	17	17	17	Small glutamine-rich tetratricopeptide repeat-containing protein alpha	SGTA	sp|O43765|SGTA_HUMAN Small glutamine-rich tetratricopeptide repeat-containing protein alpha OS=Homo sapiens (Human) OX=9606 GN=SGTA PE=1 SV=1	1	17	17	17	10	5	3	2	10	5	3	2	10	5	3	2	39.6	39.6	39.6	34.063	313	313	0	116.03	0	193	1105.6	89815	95141	96381	98006	91190	94239	6138.5	84181	88298	89333	91214	83023	86912	0	0
O43768	O43768	7	7	6	Alpha-endosulfine	ENSA	sp|O43768|ENSA_HUMAN Alpha-endosulfine OS=Homo sapiens (Human) OX=9606 GN=ENSA PE=1 SV=1	1	7	7	6	1	3	5	2	1	3	5	2	1	2	5	2	54.5	54.5	45.5	13.389	121	121	0	26.903	0	0	383.34	16662	14472	16198	16254	14673	14802	1594.9	14277	15130	13260	15178	13624	14231	0	0
O43772	O43772	1	1	1	Mitochondrial carnitine/acylcarnitine carrier protein	SLC25A20	sp|O43772|MCAT_HUMAN Mitochondrial carnitine/acylcarnitine carrier protein OS=Homo sapiens (Human) OX=9606 GN=SLC25A20 PE=1 SV=1	1	1	1	1	1	0	0	0	1	0	0	0	1	0	0	0	3.3	3.3	3.3	32.943	301	301	0.0098759	1.507	0	0	0	0	0	0	0	0	0	0	0	0	0	0	0	0	0	0
O43776	O43776	17	17	17	Asparagine--tRNA ligase, cytoplasmic	NARS	sp|O43776|SYNC_HUMAN Asparagine--tRNA ligase, cytoplasmic OS=Homo sapiens (Human) OX=9606 GN=NARS1 PE=1 SV=1	1	17	17	17	7	1	7	7	7	1	7	7	7	1	7	7	27.7	27.7	27.7	62.942	548	548	0	78.554	0	1134.4	3467.1	342530	348370	342000	332090	330400	337650	10914	312040	321090	317130	325220	293780	298280	0	0
O43781	O43781	1	1	1	Dual specificity tyrosine-phosphorylation-regulated kinase 3	DYRK3	sp|O43781|DYRK3_HUMAN Dual specificity tyrosine-phosphorylation-regulated kinase 3 OS=Homo sapiens (Human) OX=9606 GN=DYRK3 PE=1 SV=3	1	1	1	1	0	1	0	0	0	1	0	0	0	1	0	0	1.4	1.4	1.4	65.713	588	588	0.00016247	3.5903	0	0	0	0	0	0	0	0	0	0	0	0	0	0	0	0	0	0
O43795	O43795	8	8	8	Unconventional myosin-Ib	MYO1B	sp|O43795|MYO1B_HUMAN Unconventional myosin-Ib OS=Homo sapiens (Human) OX=9606 GN=MYO1B PE=1 SV=3	1	8	8	8	6	0	1	2	6	0	1	2	6	0	1	2	7.2	7.2	7.2	131.98	1136	1136	0	18.274	0	1496	2457.4	279020	272770	278670	271040	264520	267640	11946	240260	246640	243520	246980	237310	246240	0	0
O43805	O43805	2	2	1	Sjoegren syndrome nuclear autoantigen 1	SSNA1	sp|O43805|SSNA1_HUMAN Sjoegren syndrome nuclear autoantigen 1 OS=Homo sapiens (Human) OX=9606 GN=SSNA1 PE=1 SV=2	1	2	2	1	1	0	0	0	1	0	0	0	1	0	0	0	21	21	7.6	13.596	119	119	1	-2	0	0	0	0	0	0	0	0	0	0	0	0	0	0	0	0	0	0
O43808	O43808	3	3	3	Peroxisomal membrane protein PMP34	SLC25A17	sp|O43808|PM34_HUMAN Peroxisomal membrane protein PMP34 OS=Homo sapiens (Human) OX=9606 GN=SLC25A17 PE=1 SV=1	1	3	3	3	3	0	0	1	3	0	0	1	3	0	0	1	12.4	12.4	12.4	34.566	307	307	0	14.756	0	0	251.3	30949	31760	32055	31668	30630	28864	1707.7	29282	28991	28171	29485	27381	27010	0	0
O43809	O43809	12	12	12	Cleavage and polyadenylation specificity factor subunit 5	NUDT21	sp|O43809|CPSF5_HUMAN Cleavage and polyadenylation specificity factor subunit 5 OS=Homo sapiens (Human) OX=9606 GN=NUDT21 PE=1 SV=1	1	12	12	12	12	0	2	1	12	0	2	1	12	0	2	1	52	52	52	26.227	227	227	0	40.052	161.93	328.18	4204.9	409060	404300	421240	413820	414890	416530	24571	370310	375800	376190	395340	357370	368070	0	0
O43813	O43813	7	7	7	LanC-like protein 1	LANCL1	sp|O43813|LANC1_HUMAN Glutathione S-transferase LANCL1 OS=Homo sapiens (Human) OX=9606 GN=LANCL1 PE=1 SV=1	1	7	7	7	4	0	4	1	4	0	4	1	4	0	4	1	18.3	18.3	18.3	45.283	399	399	0	34.736	0	0	359.56	34911	33677	36580	34127	35955	34137	2262.1	30696	30945	32909	33294	30363	31655	0	0
O43815	O43815	6	6	6	Striatin	STRN	sp|O43815|STRN_HUMAN Striatin OS=Homo sapiens (Human) OX=9606 GN=STRN PE=1 SV=4	1	6	6	6	1	4	0	1	1	4	0	1	1	4	0	1	11	11	11	86.131	780	780	0	63.094	0	0	0	0	0	0	0	0	0	0	0	0	0	0	0	0	0	0
O43818	O43818	6	6	6	U3 small nucleolar RNA-interacting protein 2	RRP9	sp|O43818|U3IP2_HUMAN U3 small nucleolar RNA-interacting protein 2 OS=Homo sapiens (Human) OX=9606 GN=RRP9 PE=1 SV=1	1	6	6	6	3	0	3	3	3	0	3	3	3	0	3	3	12.2	12.2	12.2	51.84	475	475	0	20.673	0	0	0	16462	17105	16567	16109	15645	17067	702.15	14681	15591	16554	15797	14550	15410	0	0
O43819	O43819	1	1	1	Protein SCO2 homolog, mitochondrial	SCO2	sp|O43819|SCO2_HUMAN Protein SCO2 homolog, mitochondrial OS=Homo sapiens (Human) OX=9606 GN=SCO2 PE=1 SV=3	1	1	1	1	0	0	0	1	0	0	0	1	0	0	0	1	6.8	6.8	6.8	29.81	266	266	0	7.0372	0	0	0	0	0	0	0	0	0	0	0	0	0	0	0	0	0	0
O43822	O43822	1	1	1	Protein C21orf2	C21orf2	sp|O43822|CF410_HUMAN Cilia- and flagella-associated protein 410 OS=Homo sapiens (Human) OX=9606 GN=CFAP410 PE=1 SV=1	1	1	1	1	0	1	1	1	0	1	1	1	0	1	1	1	5.5	5.5	5.5	28.34	256	256	0.0001774	5.0807	0	0	0	0	0	0	0	0	0	0	0	0	0	0	0	0	0	0
O43823	O43823	7	7	7	A-kinase anchor protein 8	AKAP8	sp|O43823|AKAP8_HUMAN A-kinase anchor protein 8 OS=Homo sapiens (Human) OX=9606 GN=AKAP8 PE=1 SV=1	1	7	7	7	1	3	2	2	1	3	2	2	1	3	2	2	11	11	11	76.107	692	692	0	27.238	0	0	634.52	31890	32025	34319	30661	32717	30221	2241.5	30648	30085	27161	30511	26681	28291	0	0
O43829	O43829	3	3	3	Zinc finger and BTB domain-containing protein 14	ZBTB14	sp|O43829|ZBT14_HUMAN Zinc finger and BTB domain-containing protein 14 OS=Homo sapiens (Human) OX=9606 GN=ZBTB14 PE=1 SV=2	1	3	3	3	0	3	0	0	0	3	0	0	0	3	0	0	7.6	7.6	7.6	50.956	449	449	0	17.545	0	0	0	0	0	0	0	0	0	0	0	0	0	0	0	0	0	0
O43837;P51553	O43837	7;1	7;1	7;1	Isocitrate dehydrogenase [NAD] subunit beta, mitochondrial	IDH3B	sp|O43837|IDH3B_HUMAN Isocitrate dehydrogenase [NAD] subunit beta, mitochondrial OS=Homo sapiens (Human) OX=9606 GN=IDH3B PE=1 SV=2	2	7	7	7	6	0	2	1	6	0	2	1	6	0	2	1	15.1	15.1	15.1	42.183	385	385;393	0	15.964	0	0	0	47088	46502	46859	46291	46259	45668	3333.6	39930	39200	42987	42141	40702	40255	0	0
O43847	O43847	24	24	24	Nardilysin	NRD1	sp|O43847|NRDC_HUMAN Nardilysin OS=Homo sapiens (Human) OX=9606 GN=NRDC PE=1 SV=3	1	24	24	24	14	4	5	9	14	4	5	9	14	4	5	9	20.2	20.2	20.2	131.7	1151	1151	0	117.48	701.94	2650.4	6364.9	702580	699190	742680	714760	704860	712960	46870	643550	646510	645560	673020	619790	649120	0	0
O43852	O43852	6	6	6	Calumenin	CALU	sp|O43852|CALU_HUMAN Calumenin OS=Homo sapiens (Human) OX=9606 GN=CALU PE=1 SV=2	1	6	6	6	1	1	4	3	1	1	4	3	1	1	4	3	23.5	23.5	23.5	37.106	315	315	0	57.65	0	0	546.61	14242	15824	13600	15443	14715	16234	1186.8	14685	14794	15552	15187	13332	13460	0	0
O43865	O43865	12	12	5	Putative adenosylhomocysteinase 2	AHCYL1	sp|O43865|SAHH2_HUMAN S-adenosylhomocysteine hydrolase-like protein 1 OS=Homo sapiens (Human) OX=9606 GN=AHCYL1 PE=1 SV=2	1	12	12	5	7	1	3	3	7	1	3	3	3	1	1	1	21.7	21.7	10.9	58.951	530	530	0	29.929	0	0	256.82	16264	16454	16944	15776	16128	16154	1423.4	15522	14516	14352	13414	12884	13853	0	0
O43896	O43896	2	2	2	Kinesin-like protein KIF1C	KIF1C	sp|O43896|KIF1C_HUMAN Kinesin-like protein KIF1C OS=Homo sapiens (Human) OX=9606 GN=KIF1C PE=1 SV=3	1	2	2	2	1	1	0	0	1	1	0	0	1	1	0	0	1.9	1.9	1.9	122.95	1103	1103	0	6.2494	0	0	0	10539	10475	10230	10757	9489.4	9431	612.77	9817.7	10599	9504.5	10779	8285.7	10076	0	0
O43903	O43903	5	5	5	Growth arrest-specific protein 2	GAS2	sp|O43903|GAS2_HUMAN Growth arrest-specific protein 2 OS=Homo sapiens (Human) OX=9606 GN=GAS2 PE=1 SV=1	1	5	5	5	0	5	0	0	0	5	0	0	0	5	0	0	16.9	16.9	16.9	34.945	313	313	0	21.11	0	0	0	0	0	0	0	0	0	0	0	0	0	0	0	0	0	0
O43913	O43913	5	5	5	Origin recognition complex subunit 5	ORC5	sp|O43913|ORC5_HUMAN Origin recognition complex subunit 5 OS=Homo sapiens (Human) OX=9606 GN=ORC5 PE=1 SV=1	1	5	5	5	3	0	1	2	3	0	1	2	3	0	1	2	14.3	14.3	14.3	50.282	435	435	0	12.058	0	190.25	362.68	20466	17871	19729	18114	18259	18370	1337.5	17700	16042	16154	17967	15084	15746	0	0
O43929;CON__sp|Q2YDI2|ORC4_BOVIN	O43929;CON__sp|Q2YDI2|ORC4_BOVIN	2;1	2;1	2;1	Origin recognition complex subunit 4	ORC4	sp|O43929|ORC4_HUMAN Origin recognition complex subunit 4 OS=Homo sapiens (Human) OX=9606 GN=ORC4 PE=1 SV=2;	2	2	2	2	1	0	0	1	1	0	0	1	1	0	0	1	5.7	5.7	5.7	50.377	436	436;436	0.00016145	3.5066	0	0	0	0	0	0	0	0	0	0	0	0	0	0	0	0	0	0
O43933	O43933	2	2	2	Peroxisome biogenesis factor 1	PEX1	sp|O43933|PEX1_HUMAN Peroxisome biogenesis factor 1 OS=Homo sapiens (Human) OX=9606 GN=PEX1 PE=1 SV=1	1	2	2	2	0	2	0	0	0	2	0	0	0	2	0	0	1.9	1.9	1.9	142.87	1283	1283	0	7.5384	0	0	0	0	0	0	0	0	0	0	0	0	0	0	0	0	0	0
O60216;Q9H4I0	O60216	14;1	14;1	14;1	Double-strand-break repair protein rad21 homolog	RAD21	sp|O60216|RAD21_HUMAN Double-strand-break repair protein rad21 homolog OS=Homo sapiens (Human) OX=9606 GN=RAD21 PE=1 SV=2	2	14	14	14	5	3	6	6	5	3	6	6	5	3	6	6	24.9	24.9	24.9	71.689	631	631;556	0	142.95	0	576.26	920.29	135610	135510	143910	138730	138830	141470	7071.6	125280	128080	121590	125510	123560	120190	0	1949.9
O60231	O60231	18	18	18	Putative pre-mRNA-splicing factor ATP-dependent RNA helicase DHX16	DHX16	sp|O60231|DHX16_HUMAN Pre-mRNA-splicing factor ATP-dependent RNA helicase DHX16 OS=Homo sapiens (Human) OX=9606 GN=DHX16 PE=1 SV=2	1	18	18	18	6	5	5	5	6	5	5	5	6	5	5	5	17.7	17.7	17.7	119.26	1041	1041	0	149.26	0	0	1961.9	162250	160800	162990	160790	163350	162090	11193	147090	143220	151760	154960	141790	143790	0	0
O60232	O60232	3	3	3	Sjoegren syndrome/scleroderma autoantigen 1	SSSCA1	sp|O60232|ZNRD2_HUMAN Protein ZNRD2 OS=Homo sapiens (Human) OX=9606 GN=ZNRD2 PE=1 SV=1	1	3	3	3	1	1	1	2	1	1	1	2	1	1	1	2	25.6	25.6	25.6	21.474	199	199	0	17.693	0	0	1220.4	35822	33285	35544	35073	37144	33779	2104.2	33395	35509	33464	35278	32771	32894	0	0
O60234	O60234	6	6	5	Glia maturation factor gamma	GMFG	sp|O60234|GMFG_HUMAN Glia maturation factor gamma OS=Homo sapiens (Human) OX=9606 GN=GMFG PE=1 SV=1	1	6	6	5	3	0	3	2	3	0	3	2	2	0	3	2	32.4	32.4	26.1	16.801	142	142	0	22.046	0	0	439.58	26913	28920	30328	30010	28957	29944	1669.3	25636	25824	25670	27428	26024	27770	0	0
O60237	O60237	1	1	1	Protein phosphatase 1 regulatory subunit 12B	PPP1R12B	sp|O60237|MYPT2_HUMAN Protein phosphatase 1 regulatory subunit 12B OS=Homo sapiens (Human) OX=9606 GN=PPP1R12B PE=1 SV=2	1	1	1	1	0	1	0	0	0	1	0	0	0	1	0	0	1.5	1.5	1.5	110.4	982	982	0	7.6488	0	0	0	0	0	0	0	0	0	0	0	0	0	0	0	0	0	0
O60238	O60238	3	3	3	BCL2/adenovirus E1B 19 kDa protein-interacting protein 3-like	BNIP3L	sp|O60238|BNI3L_HUMAN BCL2/adenovirus E1B 19 kDa protein-interacting protein 3-like OS=Homo sapiens (Human) OX=9606 GN=BNIP3L PE=1 SV=1	1	3	3	3	0	3	0	0	0	3	0	0	0	3	0	0	10.5	10.5	10.5	23.93	219	219	0	9.9069	0	0	0	0	0	0	0	0	0	0	0	0	0	0	0	0	0	0
O60244	O60244	6	6	6	Mediator of RNA polymerase II transcription subunit 14	MED14	sp|O60244|MED14_HUMAN Mediator of RNA polymerase II transcription subunit 14 OS=Homo sapiens (Human) OX=9606 GN=MED14 PE=1 SV=2	1	6	6	6	0	1	2	4	0	1	2	4	0	1	2	4	4.1	4.1	4.1	160.6	1454	1454	0	10.277	0	0	0	0	0	0	0	0	0	0	0	0	0	0	0	0	0	0
O60256	O60256	10	10	8	Phosphoribosyl pyrophosphate synthase-associated protein 2	PRPSAP2	sp|O60256|KPRB_HUMAN Phosphoribosyl pyrophosphate synthase-associated protein 2 OS=Homo sapiens (Human) OX=9606 GN=PRPSAP2 PE=1 SV=1	1	10	10	8	7	1	4	2	7	1	4	2	5	1	2	2	29	29	25.2	40.925	369	369	0	22.493	0	478.14	2077.4	112430	107140	112250	111940	108410	116140	6632.4	98829	103370	104490	108490	97787	99329	0	0
O60264	O60264	34	34	27	SWI/SNF-related matrix-associated actin-dependent regulator of chromatin subfamily A member 5	SMARCA5	sp|O60264|SMCA5_HUMAN SWI/SNF-related matrix-associated actin-dependent regulator of chromatin subfamily A member 5 OS=Homo sapiens (Human) OX=9606 GN=SMARCA5 PE=1 SV=1	1	34	34	27	22	2	12	11	22	2	12	11	16	2	10	8	30.5	30.5	24	121.9	1052	1052	0	153.47	456.07	1894.1	9035.8	545590	562090	565290	554170	557950	554100	34453	484660	476840	510330	504320	473770	481880	0	0
O60266	O60266	1	1	1	Adenylate cyclase type 3	ADCY3	sp|O60266|ADCY3_HUMAN Adenylate cyclase type 3 OS=Homo sapiens (Human) OX=9606 GN=ADCY3 PE=1 SV=3	1	1	1	1	0	1	0	0	0	1	0	0	0	1	0	0	0.9	0.9	0.9	128.96	1144	1144	0	18.851	0	0	0	0	0	0	0	0	0	0	0	0	0	0	0	0	0	0
O60268	O60268	1	1	1	Uncharacterized protein KIAA0513	KIAA0513	sp|O60268|K0513_HUMAN Uncharacterized protein KIAA0513 OS=Homo sapiens (Human) OX=9606 GN=KIAA0513 PE=1 SV=1	1	1	1	1	1	0	0	0	1	0	0	0	1	0	0	0	1.9	1.9	1.9	46.638	411	411	0.0030825	1.9476	0	0	601.87	40532	42355	40742	40216	39106	39845	2121.9	34390	36500	37367	36826	34085	35927	0	0
O60271	O60271	9	9	9	C-Jun-amino-terminal kinase-interacting protein 4	SPAG9	sp|O60271|JIP4_HUMAN C-Jun-amino-terminal kinase-interacting protein 4 OS=Homo sapiens (Human) OX=9606 GN=SPAG9 PE=1 SV=4	1	9	9	9	1	6	2	4	1	6	2	4	1	6	2	4	8.7	8.7	8.7	146.2	1321	1321	0	116.43	0	0	353.32	21437	21726	22580	20439	21446	21438	1400.9	19943	20501	22391	21137	19562	19475	0	0
O60281	O60281	6	6	6	Zinc finger protein 292	ZNF292	sp|O60281|ZN292_HUMAN Zinc finger protein 292 OS=Homo sapiens (Human) OX=9606 GN=ZNF292 PE=1 SV=3	1	6	6	6	1	2	1	2	1	2	1	2	1	2	1	2	3.3	3.3	3.3	304.81	2723	2723	0	34.168	0	0	0	0	0	0	0	0	0	0	0	0	0	0	0	0	0	0
O60287	O60287	11	11	11	Nucleolar pre-ribosomal-associated protein 1	URB1	sp|O60287|NPA1P_HUMAN Nucleolar pre-ribosomal-associated protein 1 OS=Homo sapiens (Human) OX=9606 GN=URB1 PE=1 SV=4	1	11	11	11	3	0	1	7	3	0	1	7	3	0	1	7	6.3	6.3	6.3	254.39	2271	2271	0	36.589	578.67	0	1461.3	80307	81484	83479	78838	80419	79007	4548.7	72147	71606	74931	79124	75284	75251	0	0
O60291	O60291	4	4	4	E3 ubiquitin-protein ligase MGRN1	MGRN1	sp|O60291|MGRN1_HUMAN E3 ubiquitin-protein ligase MGRN1 OS=Homo sapiens (Human) OX=9606 GN=MGRN1 PE=1 SV=2	1	4	4	4	0	4	0	0	0	4	0	0	0	4	0	0	14.9	14.9	14.9	60.752	552	552	0	97.617	0	0	0	0	0	0	0	0	0	0	0	0	0	0	0	0	0	0
O60292	O60292	4	3	3	Signal-induced proliferation-associated 1-like protein 3	SIPA1L3	sp|O60292|SI1L3_HUMAN Signal-induced proliferation-associated 1-like protein 3 OS=Homo sapiens (Human) OX=9606 GN=SIPA1L3 PE=1 SV=3	1	4	3	3	0	3	1	0	0	3	0	0	0	3	0	0	2.8	2.2	2.2	194.61	1781	1781	0	42.877	0	0	0	0	0	0	0	0	0	0	0	0	0	0	0	0	0	0
O60293	O60293	12	12	12	Zinc finger C3H1 domain-containing protein	ZFC3H1	sp|O60293|ZC3H1_HUMAN Zinc finger C3H1 domain-containing protein OS=Homo sapiens (Human) OX=9606 GN=ZFC3H1 PE=1 SV=3	1	12	12	12	1	10	0	1	1	10	0	1	1	10	0	1	6.4	6.4	6.4	226.35	1989	1989	0	106.08	0	0	383.43	18887	20762	19806	20371	19863	20706	1036.2	16900	18087	18020	19400	16821	17936	0	0
O60303	O60303	2	2	2	Uncharacterized protein KIAA0556	KIAA0556	sp|O60303|K0556_HUMAN Protein KIAA0556 OS=Homo sapiens (Human) OX=9606 GN=KIAA0556 PE=1 SV=4	1	2	2	2	0	2	0	0	0	2	0	0	0	2	0	0	2	2	2	180.92	1618	1618	0	26.645	0	0	0	0	0	0	0	0	0	0	0	0	0	0	0	0	0	0
O60306	O60306	20	20	20	Intron-binding protein aquarius	AQR	sp|O60306|AQR_HUMAN RNA helicase aquarius OS=Homo sapiens (Human) OX=9606 GN=AQR PE=1 SV=4	1	20	20	20	12	0	4	6	12	0	4	6	12	0	4	6	14.7	14.7	14.7	171.29	1485	1485	0	69.987	506.59	2135.3	8450.1	451430	458820	469730	463480	458480	453670	29875	412270	421770	425730	430990	389700	411770	0	0
O60307	O60307	6	6	6	Microtubule-associated serine/threonine-protein kinase 3	MAST3	sp|O60307|MAST3_HUMAN Microtubule-associated serine/threonine-protein kinase 3 OS=Homo sapiens (Human) OX=9606 GN=MAST3 PE=1 SV=2	1	6	6	6	0	5	0	1	0	5	0	1	0	5	0	1	8.4	8.4	8.4	143.14	1309	1309	0	65.412	0	0	0	0	0	0	0	0	0	0	0	0	0	0	0	0	0	0
O60308	O60308	1	1	1	Centrosomal protein of 104 kDa	CEP104	sp|O60308|CE104_HUMAN Centrosomal protein of 104 kDa OS=Homo sapiens (Human) OX=9606 GN=CEP104 PE=1 SV=1	1	1	1	1	0	1	0	0	0	1	0	0	0	1	0	0	0.9	0.9	0.9	104.45	925	925	1	-2	0	0	0	0	0	0	0	0	0	0	0	0	0	0	0	0	0	0
O60313	O60313	8	8	8	Dynamin-like 120 kDa protein, mitochondrial;Dynamin-like 120 kDa protein, form S1	OPA1	sp|O60313|OPA1_HUMAN Dynamin-like 120 kDa protein, mitochondrial OS=Homo sapiens (Human) OX=9606 GN=OPA1 PE=1 SV=3	1	8	8	8	1	0	3	5	1	0	3	5	1	0	3	5	9.2	9.2	9.2	111.63	960	960	0	12.784	0	0	287.95	17309	14116	14828	14722	15374	15596	603.83	13680	12999	14949	13872	13481	12958	0	0
O60318	O60318	2	2	2	Germinal-center associated nuclear protein	MCM3AP	sp|O60318|GANP_HUMAN Germinal-center associated nuclear protein OS=Homo sapiens (Human) OX=9606 GN=MCM3AP PE=1 SV=2	1	2	2	2	0	2	0	0	0	2	0	0	0	2	0	0	2.2	2.2	2.2	218.4	1980	1980	0	23.61	0	0	0	0	0	0	0	0	0	0	0	0	0	0	0	0	0	0
O60333	O60333	4	4	4	Kinesin-like protein KIF1B	KIF1B	sp|O60333|KIF1B_HUMAN Kinesin-like protein KIF1B OS=Homo sapiens (Human) OX=9606 GN=KIF1B PE=1 SV=5	1	4	4	4	1	3	0	0	1	3	0	0	1	3	0	0	2.9	2.9	2.9	204.47	1816	1816	0	13.029	0	0	856.63	41382	41007	44900	41715	45169	42637	3225.6	43334	38291	38050	40251	38446	39381	0	0
O60336	O60336	1	1	1	Mitogen-activated protein kinase-binding protein 1	MAPKBP1	sp|O60336|MABP1_HUMAN Mitogen-activated protein kinase-binding protein 1 OS=Homo sapiens (Human) OX=9606 GN=MAPKBP1 PE=1 SV=4	1	1	1	1	0	1	0	0	0	1	0	0	0	1	0	0	0.8	0.8	0.8	163.82	1514	1514	0.00030902	3.0059	0	0	0	0	0	0	0	0	0	0	0	0	0	0	0	0	0	0
O60341	O60341	14	14	14	Lysine-specific histone demethylase 1A	KDM1A	sp|O60341|KDM1A_HUMAN Lysine-specific histone demethylase 1A OS=Homo sapiens (Human) OX=9606 GN=KDM1A PE=1 SV=2	1	14	14	14	4	3	5	3	4	3	5	3	4	3	5	3	20.1	20.1	20.1	92.902	852	852	0	77.92	0	1341.8	3150.8	199750	217160	201760	207280	203150	211230	11677	193880	193270	196460	202690	188740	188290	0	0
O60343	O60343	15	15	15	TBC1 domain family member 4	TBC1D4	sp|O60343|TBCD4_HUMAN TBC1 domain family member 4 OS=Homo sapiens (Human) OX=9606 GN=TBC1D4 PE=1 SV=2	1	15	15	15	2	11	1	2	2	11	1	2	2	11	1	2	12.5	12.5	12.5	146.56	1298	1298	0	112.11	0	0	0	20504	19057	18195	20798	19862	21420	1522	17759	20443	19227	18635	17366	17987	0	0
O60427	O60427	2	2	2	Fatty acid desaturase 1	FADS1	sp|O60427|FADS1_HUMAN Acyl-CoA (8-3)-desaturase OS=Homo sapiens (Human) OX=9606 GN=FADS1 PE=1 SV=3	1	2	2	2	1	0	0	1	1	0	0	1	1	0	0	1	5.4	5.4	5.4	51.964	444	444	0	9.8041	0	0	0	28405	27445	27900	27159	26222	27049	1688.8	22464	22235	22285	26157	20485	24649	0	0
O60488	O60488	11	11	11	Long-chain-fatty-acid--CoA ligase 4	ACSL4	sp|O60488|ACSL4_HUMAN Long-chain-fatty-acid--CoA ligase 4 OS=Homo sapiens (Human) OX=9606 GN=ACSL4 PE=1 SV=2	1	11	11	11	4	0	2	6	4	0	2	6	4	0	2	6	17.9	17.9	17.9	79.187	711	711	0	19.683	0	0	0	0	0	0	0	0	0	0	0	0	0	0	0	0	0	0
O60493	O60493	4	4	3	Sorting nexin-3	SNX3	sp|O60493|SNX3_HUMAN Sorting nexin-3 OS=Homo sapiens (Human) OX=9606 GN=SNX3 PE=1 SV=3	1	4	4	3	1	0	3	0	1	0	3	0	1	0	2	0	21	21	16.7	18.762	162	162	0.00017519	4.8135	0	166.82	0	16983	13449	16128	16254	16621	14771	952.8	15248	16183	15392	15594	15863	15305	0	0
O60496	O60496	3	3	3	Docking protein 2	DOK2	sp|O60496|DOK2_HUMAN Docking protein 2 OS=Homo sapiens (Human) OX=9606 GN=DOK2 PE=1 SV=2	1	3	3	3	0	1	1	2	0	1	1	2	0	1	1	2	8.5	8.5	8.5	45.378	412	412	0	6.5776	0	0	0	0	0	0	0	0	0	0	0	0	0	0	0	0	0	0
O60499	O60499	1	1	1	Syntaxin-10	STX10	sp|O60499|STX10_HUMAN Syntaxin-10 OS=Homo sapiens (Human) OX=9606 GN=STX10 PE=1 SV=1	1	1	1	1	0	1	0	0	0	1	0	0	0	1	0	0	6.4	6.4	6.4	28.114	249	249	0	13.942	0	0	0	0	0	0	0	0	0	0	0	0	0	0	0	0	0	0
O60502	O60502	4	4	4	Protein O-GlcNAcase	MGEA5	sp|O60502|OGA_HUMAN Protein O-GlcNAcase OS=Homo sapiens (Human) OX=9606 GN=OGA PE=1 SV=2	1	4	4	4	0	0	3	2	0	0	3	2	0	0	3	2	4.6	4.6	4.6	102.91	916	916	0	6.1834	0	0	0	0	0	0	0	0	0	0	0	0	0	0	0	0	0	0
O60504	O60504	8	8	8	Vinexin	SORBS3	sp|O60504|VINEX_HUMAN Vinexin OS=Homo sapiens (Human) OX=9606 GN=SORBS3 PE=1 SV=2	1	8	8	8	0	4	2	4	0	4	2	4	0	4	2	4	13.4	13.4	13.4	75.34	671	671	0	32.746	0	0	0	0	0	0	0	0	0	0	0	0	0	0	0	0	0	0
O60506	O60506	24	15	15	Heterogeneous nuclear ribonucleoprotein Q	SYNCRIP	sp|O60506|HNRPQ_HUMAN Heterogeneous nuclear ribonucleoprotein Q OS=Homo sapiens (Human) OX=9606 GN=SYNCRIP PE=1 SV=2	1	24	15	15	17	0	8	9	10	0	5	5	10	0	5	5	38.8	27.6	27.6	69.602	623	623	0	85.281	0	861.94	4482.7	394650	408740	399680	389600	396390	390000	18002	342630	342580	374850	357160	342350	348550	0	0
O60508	O60508	4	4	4	Pre-mRNA-processing factor 17	CDC40	sp|O60508|PRP17_HUMAN Pre-mRNA-processing factor 17 OS=Homo sapiens (Human) OX=9606 GN=CDC40 PE=1 SV=1	1	4	4	4	0	0	3	3	0	0	3	3	0	0	3	3	7.3	7.3	7.3	65.521	579	579	0	9.0374	0	0	0	0	0	0	0	0	0	0	0	0	0	0	0	0	0	0
O60512	O60512	2	2	2	Beta-1,4-galactosyltransferase 3;N-acetyllactosamine synthase;Beta-N-acetylglucosaminylglycopeptide beta-1,4-galactosyltransferase;Beta-N-acetylglucosaminyl-glycolipid beta-1,4-galactosyltransferase	B4GALT3	sp|O60512|B4GT3_HUMAN Beta-1,4-galactosyltransferase 3 OS=Homo sapiens (Human) OX=9606 GN=B4GALT3 PE=1 SV=2	1	2	2	2	1	0	0	1	1	0	0	1	1	0	0	1	6.1	6.1	6.1	43.927	393	393	0	8.5268	577.13	0	297.3	48024	46949	46758	49611	45572	49914	3504.2	45376	45149	47293	46535	43499	45651	0	0
O60516	O60516	2	2	2	Eukaryotic translation initiation factor 4E-binding protein 3	EIF4EBP3	sp|O60516|4EBP3_HUMAN Eukaryotic translation initiation factor 4E-binding protein 3 OS=Homo sapiens (Human) OX=9606 GN=EIF4EBP3 PE=1 SV=1	1	2	2	2	0	1	0	1	0	1	0	1	0	1	0	1	36	36	36	10.873	100	100	0	10.939	0	0	0	0	0	0	0	0	0	0	0	0	0	0	0	0	0	0
O60518	O60518	6	4	4	Ran-binding protein 6	RANBP6	sp|O60518|RNBP6_HUMAN Ran-binding protein 6 OS=Homo sapiens (Human) OX=9606 GN=RANBP6 PE=1 SV=2	1	6	4	4	2	0	1	3	1	0	1	2	1	0	1	2	5.5	3.8	3.8	124.71	1105	1105	0	6.9827	0	0	0	0	0	0	0	0	0	0	0	0	0	0	0	0	0	0
O60524	O60524	3	3	3	Nuclear export mediator factor NEMF	NEMF	sp|O60524|NEMF_HUMAN Nuclear export mediator factor NEMF OS=Homo sapiens (Human) OX=9606 GN=NEMF PE=1 SV=4	1	3	3	3	1	1	0	1	1	1	0	1	1	1	0	1	2.6	2.6	2.6	122.95	1076	1076	0.00018315	5.7128	0	0	0	0	0	0	0	0	0	0	0	0	0	0	0	0	0	0
O60547	O60547	6	6	6	GDP-mannose 4,6 dehydratase	GMDS	sp|O60547|GMDS_HUMAN GDP-mannose 4,6 dehydratase OS=Homo sapiens (Human) OX=9606 GN=GMDS PE=1 SV=1	1	6	6	6	2	0	3	2	2	0	3	2	2	0	3	2	20.7	20.7	20.7	41.949	372	372	0	16.3	0	0	0	18588	18249	18913	19595	19701	18297	1510.1	17204	17219	18755	18940	17272	17775	0	0
O60551	O60551	5	3	3	Glycylpeptide N-tetradecanoyltransferase 2	NMT2	sp|O60551|NMT2_HUMAN Glycylpeptide N-tetradecanoyltransferase 2 OS=Homo sapiens (Human) OX=9606 GN=NMT2 PE=1 SV=1	1	5	3	3	3	1	1	1	1	1	1	0	1	1	1	0	13.1	9.2	9.2	56.98	498	498	0	7.7182	0	0	0	7543.2	8199.5	7179.2	7249.9	6334.2	6703.2	479.92	6072.4	6660.8	6105.8	6281.3	6100.2	6912.6	0	0
O60563	O60563	3	3	3	Cyclin-T1	CCNT1	sp|O60563|CCNT1_HUMAN Cyclin-T1 OS=Homo sapiens (Human) OX=9606 GN=CCNT1 PE=1 SV=1	1	3	3	3	1	0	1	2	1	0	1	2	1	0	1	2	6.9	6.9	6.9	80.684	726	726	0.00017194	4.5158	0	0	262.1	19413	19953	20753	19638	19023	20012	1344.2	19070	18498	19215	21503	21001	18429	0	0
O60566	O60566	11	11	11	Mitotic checkpoint serine/threonine-protein kinase BUB1 beta	BUB1B	sp|O60566|BUB1B_HUMAN Mitotic checkpoint serine/threonine-protein kinase BUB1 beta OS=Homo sapiens (Human) OX=9606 GN=BUB1B PE=1 SV=3	1	11	11	11	2	4	3	4	2	4	3	4	2	4	3	4	9.9	9.9	9.9	119.54	1050	1050	0	35.987	0	0	0	0	0	0	0	0	0	0	0	0	0	0	0	0	0	0
O60573	O60573	2	2	2	Eukaryotic translation initiation factor 4E type 2	EIF4E2	sp|O60573|IF4E2_HUMAN Eukaryotic translation initiation factor 4E type 2 OS=Homo sapiens (Human) OX=9606 GN=EIF4E2 PE=1 SV=1	1	2	2	2	1	1	1	0	1	1	1	0	1	1	1	0	11	11	11	28.362	245	245	0	10.783	0	0	0	0	0	0	0	0	0	0	0	0	0	0	0	0	0	0
O60583	O60583	2	2	2	Cyclin-T2	CCNT2	sp|O60583|CCNT2_HUMAN Cyclin-T2 OS=Homo sapiens (Human) OX=9606 GN=CCNT2 PE=1 SV=2	1	2	2	2	0	2	0	0	0	2	0	0	0	2	0	0	3.4	3.4	3.4	81.028	730	730	0	7.5748	0	0	0	0	0	0	0	0	0	0	0	0	0	0	0	0	0	0
O60610	O60610	34	34	34	Protein diaphanous homolog 1	DIAPH1	sp|O60610|DIAP1_HUMAN Protein diaphanous homolog 1 OS=Homo sapiens (Human) OX=9606 GN=DIAPH1 PE=1 SV=2	1	34	34	34	20	2	12	11	20	2	12	11	20	2	12	11	24.4	24.4	24.4	141.35	1272	1272	0	140.19	0	2925	7789.8	487060	489940	490150	478580	472240	465600	20583	429290	436760	439570	451210	420680	426640	0	0
O60613	O60613	1	1	1	15 kDa selenoprotein	SEP15	sp|O60613|SEP15_HUMAN Selenoprotein F OS=Homo sapiens (Human) OX=9606 GN=SELENOF PE=1 SV=4	1	1	1	1	0	0	0	1	0	0	0	1	0	0	0	1	7.3	7.3	7.3	18.092	165	165	0	8.0259	0	0	0	0	0	0	0	0	0	0	0	0	0	0	0	0	0	0
O60664	O60664	4	4	4	Perilipin-3	PLIN3	sp|O60664|PLIN3_HUMAN Perilipin-3 OS=Homo sapiens (Human) OX=9606 GN=PLIN3 PE=1 SV=3	1	4	4	4	3	1	0	0	3	1	0	0	3	1	0	0	12.2	12.2	12.2	47.074	434	434	0	11.761	0	0	251.82	25945	27659	28527	26845	26222	27251	1397.2	24599	27665	25897	28263	24841	28326	0	0
O60669	O60669	5	5	5	Monocarboxylate transporter 2	SLC16A7	sp|O60669|MOT2_HUMAN Monocarboxylate transporter 2 OS=Homo sapiens (Human) OX=9606 GN=SLC16A7 PE=1 SV=2	1	5	5	5	1	4	0	0	1	4	0	0	1	4	0	0	8.6	8.6	8.6	52.2	478	478	0	9.8832	0	0	0	15775	14980	15375	14930	13988	17201	0	12914	14308	13676	13406	13336	12714	0	0
O60673	O60673	3	3	3	DNA polymerase zeta catalytic subunit	REV3L	sp|O60673|REV3L_HUMAN DNA polymerase zeta catalytic subunit OS=Homo sapiens (Human) OX=9606 GN=REV3L PE=1 SV=2	1	3	3	3	1	2	0	0	1	2	0	0	1	2	0	0	1.1	1.1	1.1	352.77	3130	3130	0	9.0173	0	0	0	5570	5613.3	5291.9	5236.7	5407.2	5216.3	346.68	4329.7	4875.2	4422.1	4883.7	4874.1	4828.1	0	0
O60675	O60675	2	2	2	Transcription factor MafK	MAFK	sp|O60675|MAFK_HUMAN Transcription factor MafK OS=Homo sapiens (Human) OX=9606 GN=MAFK PE=1 SV=1	1	2	2	2	0	1	1	0	0	1	1	0	0	1	1	0	22.4	22.4	22.4	17.523	156	156	0.00017848	5.1999	0	0	0	0	0	0	0	0	0	0	0	0	0	0	0	0	0	0
O60678	O60678	3	3	3	Protein arginine N-methyltransferase 3	PRMT3	sp|O60678|ANM3_HUMAN Protein arginine N-methyltransferase 3 OS=Homo sapiens (Human) OX=9606 GN=PRMT3 PE=1 SV=4	1	3	3	3	1	0	1	3	1	0	1	3	1	0	1	3	6	6	6	59.902	531	531	0	6.1957	0	0	0	20259	21185	24336	23081	20449	22009	1241.7	20850	20714	21626	21821	20379	20057	0	0
O60684;O15131	O60684	6;2	6;2	4;1	Importin subunit alpha-7	KPNA6	sp|O60684|IMA7_HUMAN Importin subunit alpha-7 OS=Homo sapiens (Human) OX=9606 GN=KPNA6 PE=1 SV=1	2	6	6	4	2	1	3	3	2	1	3	3	1	1	2	2	11.9	11.9	7.3	60.029	536	536;536	0	33.126	0	0	0	39636	41240	39849	38562	40067	41486	2107.5	34522	35743	40017	37150	36315	36275	0	0
O60701	O60701	4	4	4	UDP-glucose 6-dehydrogenase	UGDH	sp|O60701|UGDH_HUMAN UDP-glucose 6-dehydrogenase OS=Homo sapiens (Human) OX=9606 GN=UGDH PE=1 SV=1	1	4	4	4	0	0	2	3	0	0	2	3	0	0	2	3	10.9	10.9	10.9	55.023	494	494	0	15.656	0	0	0	0	0	0	0	0	0	0	0	0	0	0	0	0	0	0
O60711	O60711	7	7	7	Leupaxin	LPXN	sp|O60711|LPXN_HUMAN Leupaxin OS=Homo sapiens (Human) OX=9606 GN=LPXN PE=1 SV=1	1	7	7	7	3	3	1	1	3	3	1	1	3	3	1	1	22.5	22.5	22.5	43.332	386	386	0	58.814	0	0	0	0	0	0	0	0	0	0	0	0	0	0	0	0	0	0
O60725	O60725	2	2	2	Protein-S-isoprenylcysteine O-methyltransferase	ICMT	sp|O60725|ICMT_HUMAN Protein-S-isoprenylcysteine O-methyltransferase OS=Homo sapiens (Human) OX=9606 GN=ICMT PE=1 SV=1	1	2	2	2	1	0	0	1	1	0	0	1	1	0	0	1	6.3	6.3	6.3	31.938	284	284	0.00016581	3.8934	0	0	0	0	0	0	0	0	0	0	0	0	0	0	0	0	0	0
O60749	O60749	6	6	6	Sorting nexin-2	SNX2	sp|O60749|SNX2_HUMAN Sorting nexin-2 OS=Homo sapiens (Human) OX=9606 GN=SNX2 PE=1 SV=2	1	6	6	6	3	1	3	3	3	1	3	3	3	1	3	3	13.7	13.7	13.7	58.47	519	519	0	35.556	0	0	217.58	54486	52946	54644	54051	54625	54737	2991	47141	48052	47463	52787	45878	49485	0	0
O60762	O60762	6	6	6	Dolichol-phosphate mannosyltransferase subunit 1	DPM1	sp|O60762|DPM1_HUMAN Dolichol-phosphate mannosyltransferase subunit 1 OS=Homo sapiens (Human) OX=9606 GN=DPM1 PE=1 SV=1	1	6	6	6	2	2	1	1	2	2	1	1	2	2	1	1	29.6	29.6	29.6	29.634	260	260	0	63.757	0	0	1079	81603	79679	83973	83491	81457	80715	4251.9	75084	72460	71602	76143	71100	76590	0	0
O60763	O60763	16	16	16	General vesicular transport factor p115	USO1	sp|O60763|USO1_HUMAN General vesicular transport factor p115 OS=Homo sapiens (Human) OX=9606 GN=USO1 PE=1 SV=2	1	16	16	16	3	2	9	8	3	2	9	8	3	2	9	8	22.6	22.6	22.6	107.89	962	962	0	168.53	495.25	221.97	1346.2	85685	84158	89642	82563	84266	87682	5634.6	77719	83498	78805	81874	76452	78411	0	1669.7
O60783	O60783	2	2	2	28S ribosomal protein S14, mitochondrial	MRPS14	sp|O60783|RT14_HUMAN 28S ribosomal protein S14, mitochondrial OS=Homo sapiens (Human) OX=9606 GN=MRPS14 PE=1 SV=1	1	2	2	2	0	0	0	2	0	0	0	2	0	0	0	2	17.2	17.2	17.2	15.139	128	128	0.00045565	2.7995	0	0	0	0	0	0	0	0	0	0	0	0	0	0	0	0	0	0
O60784	O60784	6	6	6	Target of Myb protein 1	TOM1	sp|O60784|TOM1_HUMAN Target of Myb protein 1 OS=Homo sapiens (Human) OX=9606 GN=TOM1 PE=1 SV=2	1	6	6	6	1	2	1	3	1	2	1	3	1	2	1	3	14.6	14.6	14.6	53.818	492	492	0	29.384	0	0	267.68	24117	20003	23346	20893	22174	20737	1294.7	19819	20769	21251	20934	18407	17351	0	0
O60814;P57053	O60814;P57053	33;32	1;1	0;0	Histone H2B type 1-K;Histone H2B type F-S	HIST1H2BK;H2BFS	sp|O60814|H2B1K_HUMAN Histone H2B type 1-K OS=Homo sapiens (Human) OX=9606 GN=H2BC12 PE=1 SV=3;sp|P57053|H2BFS_HUMAN Histone H2B type F-S OS=Homo sapiens (Human) OX=9606 GN=H2BFS PE=1 SV=2	2	33	1	0	32	7	5	5	1	0	0	0	0	0	0	0	92.1	7.1	0	13.89	126	126;126	0	7.3485	0	0	0	0	0	0	0	0	0	0	0	0	0	0	0	0	0	0
O60825	O60825	4	4	3	6-phosphofructo-2-kinase/fructose-2,6-bisphosphatase 2;6-phosphofructo-2-kinase;Fructose-2,6-bisphosphatase	PFKFB2	sp|O60825|F262_HUMAN 6-phosphofructo-2-kinase/fructose-2,6-bisphosphatase 2 OS=Homo sapiens (Human) OX=9606 GN=PFKFB2 PE=1 SV=2	1	4	4	3	1	3	0	0	1	3	0	0	0	3	0	0	9.7	9.7	7.1	58.476	505	505	0	43.908	320.19	0	0	69967	70390	73665	71394	67294	71614	4989	67342	65291	68596	68377	63052	68092	0	0
O60826	O60826	5	5	5	Coiled-coil domain-containing protein 22	CCDC22	sp|O60826|CCD22_HUMAN Coiled-coil domain-containing protein 22 OS=Homo sapiens (Human) OX=9606 GN=CCDC22 PE=1 SV=1	1	5	5	5	0	0	1	4	0	0	1	4	0	0	1	4	10	10	10	70.755	627	627	0	22.765	0	0	0	0	0	0	0	0	0	0	0	0	0	0	0	0	0	0
O60828	O60828	5	5	5	Polyglutamine-binding protein 1	PQBP1	sp|O60828|PQBP1_HUMAN Polyglutamine-binding protein 1 OS=Homo sapiens (Human) OX=9606 GN=PQBP1 PE=1 SV=1	1	5	5	5	0	2	2	3	0	2	2	3	0	2	2	3	16.6	16.6	16.6	30.472	265	265	0	15.938	0	0	0	0	0	0	0	0	0	0	0	0	0	0	0	0	0	0
O60831	O60831	2	2	2	PRA1 family protein 2	PRAF2	sp|O60831|PRAF2_HUMAN PRA1 family protein 2 OS=Homo sapiens (Human) OX=9606 GN=PRAF2 PE=1 SV=1	1	2	2	2	0	0	2	1	0	0	2	1	0	0	2	1	10.1	10.1	10.1	19.258	178	178	0	6.4476	0	0	0	0	0	0	0	0	0	0	0	0	0	0	0	0	0	0
O60832	O60832	19	19	19	H/ACA ribonucleoprotein complex subunit 4	DKC1	sp|O60832|DKC1_HUMAN H/ACA ribonucleoprotein complex subunit DKC1 OS=Homo sapiens (Human) OX=9606 GN=DKC1 PE=1 SV=3	1	19	19	19	7	7	6	2	7	7	6	2	7	7	6	2	28	28	28	57.673	514	514	0	213.11	0	0	1408.5	87590	86214	87588	85434	87488	90691	6111.6	75316	77213	79081	81249	78066	78585	0	0
O60841	O60841	39	39	39	Eukaryotic translation initiation factor 5B	EIF5B	sp|O60841|IF2P_HUMAN Eukaryotic translation initiation factor 5B OS=Homo sapiens (Human) OX=9606 GN=EIF5B PE=1 SV=4	1	39	39	39	14	15	9	8	14	15	9	8	14	15	9	8	28.6	28.6	28.6	138.83	1220	1220	0	323.31	0	1188.6	3280.6	261890	261240	260990	255610	255580	258530	15826	231380	237030	240980	243810	225080	231580	0	0
O60861	O60861	1	1	1	Growth arrest-specific protein 7	GAS7	sp|O60861|GAS7_HUMAN Growth arrest-specific protein 7 OS=Homo sapiens (Human) OX=9606 GN=GAS7 PE=1 SV=3	1	1	1	1	0	1	0	1	0	1	0	1	0	1	0	1	3.2	3.2	3.2	54.371	476	476	0	47.377	0	0	0	0	0	0	0	0	0	0	0	0	0	0	0	0	0	0
O60869	O60869	10	10	10	Endothelial differentiation-related factor 1	EDF1	sp|O60869|EDF1_HUMAN Endothelial differentiation-related factor 1 OS=Homo sapiens (Human) OX=9606 GN=EDF1 PE=1 SV=1	1	10	10	10	6	1	4	1	6	1	4	1	6	1	4	1	56.1	56.1	56.1	16.368	148	148	0	28.186	0	0	0	39917	35959	37293	38955	36578	36970	889.76	33256	35429	34116	37695	32423	34118	0	0
O60870	O60870	4	4	4	DNA/RNA-binding protein KIN17	KIN	sp|O60870|KIN17_HUMAN DNA/RNA-binding protein KIN17 OS=Homo sapiens (Human) OX=9606 GN=KIN PE=1 SV=2	1	4	4	4	0	1	2	2	0	1	2	2	0	1	2	2	12.2	12.2	12.2	45.373	393	393	0	15.667	0	0	0	0	0	0	0	0	0	0	0	0	0	0	0	0	0	0
O60879	O60879	4	4	4	Protein diaphanous homolog 2	DIAPH2	sp|O60879|DIAP2_HUMAN Protein diaphanous homolog 2 OS=Homo sapiens (Human) OX=9606 GN=DIAPH2 PE=1 SV=1	1	4	4	4	2	0	0	2	2	0	0	2	2	0	0	2	3.6	3.6	3.6	125.57	1101	1101	0	6.4676	0	0	0	33387	32017	35304	34377	33121	34917	2359.9	31630	31234	32592	31219	29333	31688	0	0
O60880	O60880	10	10	10	SH2 domain-containing protein 1A	SH2D1A	sp|O60880|SH21A_HUMAN SH2 domain-containing protein 1A OS=Homo sapiens (Human) OX=9606 GN=SH2D1A PE=1 SV=1	1	10	10	10	7	0	3	3	7	0	3	3	7	0	3	3	57	57	57	14.187	128	128	0	36.492	357.16	0	875.45	42899	40741	43027	41498	42696	40777	1488.6	37276	39565	41656	40564	39751	39335	0	0
O60884	O60884	11	11	11	DnaJ homolog subfamily A member 2	DNAJA2	sp|O60884|DNJA2_HUMAN DnaJ homolog subfamily A member 2 OS=Homo sapiens (Human) OX=9606 GN=DNAJA2 PE=1 SV=1	1	11	11	11	9	0	2	0	9	0	2	0	9	0	2	0	22.8	22.8	22.8	45.745	412	412	0	34.554	0	1098.3	1757	98203	104450	106300	100050	104500	105030	6962.2	88202	90817	92141	95598	89305	88329	0	0
O60885;Q58F21	O60885	19;1	19;1	15;0	Bromodomain-containing protein 4	BRD4	sp|O60885|BRD4_HUMAN Bromodomain-containing protein 4 OS=Homo sapiens (Human) OX=9606 GN=BRD4 PE=1 SV=2	2	19	19	15	8	5	2	6	8	5	2	6	6	5	1	4	15.6	15.6	13	152.22	1362	1362;947	0	129.18	0	0	634.57	44665	46278	46499	50044	44851	48366	3227.9	45770	42863	43771	47191	41323	46981	0	0
O60888	O60888	1	1	1	Protein CutA	CUTA	sp|O60888|CUTA_HUMAN Protein CutA OS=Homo sapiens (Human) OX=9606 GN=CUTA PE=1 SV=2	1	1	1	1	1	0	0	0	1	0	0	0	1	0	0	0	7.8	7.8	7.8	19.116	179	179	0.00089047	2.5237	0	0	243.83	28583	29334	31128	29920	29611	30430	1365.3	26305	26237	24300	27545	24642	28732	0	0
O60925	O60925	10	10	10	Prefoldin subunit 1	PFDN1	sp|O60925|PFD1_HUMAN Prefoldin subunit 1 OS=Homo sapiens (Human) OX=9606 GN=PFDN1 PE=1 SV=2	1	10	10	10	6	1	4	3	6	1	4	3	6	1	4	3	51.6	51.6	51.6	14.21	122	122	0	20.838	0	737.11	1711	124520	116950	128320	119710	122110	116900	8641.7	106420	110190	108480	114140	106230	107100	0	249.46
O60927	O60927	1	1	1	Protein phosphatase 1 regulatory subunit 11	PPP1R11	sp|O60927|PP1RB_HUMAN E3 ubiquitin-protein ligase PPP1R11 OS=Homo sapiens (Human) OX=9606 GN=PPP1R11 PE=1 SV=1	1	1	1	1	0	0	0	1	0	0	0	1	0	0	0	1	20.6	20.6	20.6	13.952	126	126	0	12.958	0	0	0	0	0	0	0	0	0	0	0	0	0	0	0	0	0	0
O60930	O60930	2	2	2	Ribonuclease H1	RNASEH1	sp|O60930|RNH1_HUMAN Ribonuclease H1 OS=Homo sapiens (Human) OX=9606 GN=RNASEH1 PE=1 SV=2	1	2	2	2	1	1	0	0	1	1	0	0	1	1	0	0	13.6	13.6	13.6	32.064	286	286	0	74.045	0	0	0	22352	22271	26131	23672	23953	25533	2113.9	21139	21570	23075	21695	21736	23038	0	0
O60934	O60934	9	9	9	Nibrin	NBN	sp|O60934|NBN_HUMAN Nibrin OS=Homo sapiens (Human) OX=9606 GN=NBN PE=1 SV=1	1	9	9	9	1	3	0	6	1	3	0	6	1	3	0	6	13.9	13.9	13.9	84.958	754	754	0	19.39	0	0	0	0	0	0	0	0	0	0	0	0	0	0	0	0	0	0
O60936	O60936	1	1	1	Nucleolar protein 3	NOL3	sp|O60936|NOL3_HUMAN Nucleolar protein 3 OS=Homo sapiens (Human) OX=9606 GN=NOL3 PE=1 SV=2	1	1	1	1	0	1	0	0	0	1	0	0	0	1	0	0	16.3	16.3	16.3	22.629	208	208	0	6.9368	0	0	0	0	0	0	0	0	0	0	0	0	0	0	0	0	0	0
O60942	O60942	3	3	3	mRNA-capping enzyme;Polynucleotide 5-triphosphatase;mRNA guanylyltransferase	RNGTT	sp|O60942|MCE1_HUMAN mRNA-capping enzyme OS=Homo sapiens (Human) OX=9606 GN=RNGTT PE=1 SV=1	1	3	3	3	1	0	1	1	1	0	1	1	1	0	1	1	5.5	5.5	5.5	68.556	597	597	0.00018077	5.4625	0	0	0	0	0	0	0	0	0	0	0	0	0	0	0	0	0	0
O75027;Q9NP58	O75027	3;1	3;1	3;1	ATP-binding cassette sub-family B member 7, mitochondrial	ABCB7	sp|O75027|ABCB7_HUMAN ATP-binding cassette sub-family B member 7, mitochondrial OS=Homo sapiens (Human) OX=9606 GN=ABCB7 PE=1 SV=2	2	3	3	3	2	0	1	1	2	0	1	1	2	0	1	1	3.6	3.6	3.6	82.64	752	752;842	0.00017467	4.7676	0	0	0	4212	4375.6	4184.1	4096.5	4095.5	4816.5	430.85	3952	4091.4	3836.3	4627.9	3804.5	3856.8	0	0
O75037	O75037	6	6	6	Kinesin-like protein KIF21B	KIF21B	sp|O75037|KI21B_HUMAN Kinesin-like protein KIF21B OS=Homo sapiens (Human) OX=9606 GN=KIF21B PE=1 SV=2	1	6	6	6	0	5	0	1	0	5	0	1	0	5	0	1	4.5	4.5	4.5	182.66	1637	1637	0	31.082	0	0	0	0	0	0	0	0	0	0	0	0	0	0	0	0	0	0
O75044;P0DMP2;P0DJJ0	O75044	8;3;2	8;3;2	8;3;2	SLIT-ROBO Rho GTPase-activating protein 2	SRGAP2	sp|O75044|SRGP2_HUMAN SLIT-ROBO Rho GTPase-activating protein 2 OS=Homo sapiens (Human) OX=9606 GN=SRGAP2 PE=1 SV=3	3	8	8	8	1	5	0	2	1	5	0	2	1	5	0	2	11	11	11	120.87	1071	1071;458;459	0	71.828	0	0	0	0	0	0	0	0	0	0	0	0	0	0	0	0	0	0
O75061	O75061	1	1	1	Putative tyrosine-protein phosphatase auxilin	DNAJC6	sp|O75061|AUXI_HUMAN Putative tyrosine-protein phosphatase auxilin OS=Homo sapiens (Human) OX=9606 GN=DNAJC6 PE=1 SV=3	1	1	1	1	0	1	0	0	0	1	0	0	0	1	0	0	1.3	1.3	1.3	99.995	913	913	0.00031148	3.0767	0	0	0	0	0	0	0	0	0	0	0	0	0	0	0	0	0	0
O75064	O75064	1	1	1	DENN domain-containing protein 4B	DENND4B	sp|O75064|DEN4B_HUMAN DENN domain-containing protein 4B OS=Homo sapiens (Human) OX=9606 GN=DENND4B PE=1 SV=4	1	1	1	1	0	1	0	0	0	1	0	0	0	1	0	0	0.6	0.6	0.6	163.84	1496	1496	0.00017161	4.487	0	0	0	0	0	0	0	0	0	0	0	0	0	0	0	0	0	0
O75081;Q06455	O75081;Q06455	2;1	2;1	2;1	Protein CBFA2T3;Protein CBFA2T1	CBFA2T3;RUNX1T1	sp|O75081|MTG16_HUMAN Protein CBFA2T3 OS=Homo sapiens (Human) OX=9606 GN=CBFA2T3 PE=1 SV=2;sp|Q06455|MTG8_HUMAN Protein CBFA2T1 OS=Homo sapiens (Human) OX=9606 GN=RUNX1T1 PE=1 SV=2	2	2	2	2	0	1	0	1	0	1	0	1	0	1	0	1	3.7	3.7	3.7	71.191	653	653;604	0	73.7	0	0	0	0	0	0	0	0	0	0	0	0	0	0	0	0	0	0
O75083	O75083	31	31	31	WD repeat-containing protein 1	WDR1	sp|O75083|WDR1_HUMAN WD repeat-containing protein 1 OS=Homo sapiens (Human) OX=9606 GN=WDR1 PE=1 SV=4	1	31	31	31	26	0	6	9	26	0	6	9	26	0	6	9	49.7	49.7	49.7	66.193	606	606	0	233.36	1191	3002.4	13102	923280	937710	934910	926610	924740	931430	53679	827880	825700	843450	872930	803900	838490	0	0
O75094	O75094	1	1	1	Slit homolog 3 protein	SLIT3	sp|O75094|SLIT3_HUMAN Slit homolog 3 protein OS=Homo sapiens (Human) OX=9606 GN=SLIT3 PE=2 SV=3	1	1	1	1	0	0	1	1	0	0	1	1	0	0	1	1	0.7	0.7	0.7	167.71	1523	1523	0.00045147	2.6887	0	0	0	0	0	0	0	0	0	0	0	0	0	0	0	0	0	0
O75113	O75113	12	12	12	NEDD4-binding protein 1	N4BP1	sp|O75113|N4BP1_HUMAN NEDD4-binding protein 1 OS=Homo sapiens (Human) OX=9606 GN=N4BP1 PE=1 SV=4	1	12	12	12	2	8	1	2	2	8	1	2	2	8	1	2	12.6	12.6	12.6	100.38	896	896	0	27.98	0	0	0	31687	30411	28241	30359	30716	30561	1271.9	28232	27763	31038	29496	27084	30024	0	0
O75116	O75116	10	9	9	Rho-associated protein kinase 2	ROCK2	sp|O75116|ROCK2_HUMAN Rho-associated protein kinase 2 OS=Homo sapiens (Human) OX=9606 GN=ROCK2 PE=1 SV=4	1	10	9	9	1	1	2	7	1	1	2	6	1	1	2	6	7.1	6.4	6.4	160.9	1388	1388	0	25.419	0	0	0	0	0	0	0	0	0	0	0	0	0	0	0	0	0	0
O75122	O75122	22	20	20	CLIP-associating protein 2	CLASP2	sp|O75122|CLAP2_HUMAN CLIP-associating protein 2 OS=Homo sapiens (Human) OX=9606 GN=CLASP2 PE=1 SV=3	1	22	20	20	1	16	3	6	1	16	2	5	1	16	2	5	20.3	18.8	18.8	141.06	1294	1294	0	138.35	0	0	0	5586.9	6096.5	5861.6	6164.3	5993.5	5684.4	402.57	5550.9	6295	5363	6712.5	4834.7	6091	0	0
O75127	O75127	2	2	2	Pentatricopeptide repeat-containing protein 1, mitochondrial	PTCD1	sp|O75127|PTCD1_HUMAN Pentatricopeptide repeat-containing protein 1, mitochondrial OS=Homo sapiens (Human) OX=9606 GN=PTCD1 PE=1 SV=2	1	2	2	2	1	0	0	1	1	0	0	1	1	0	0	1	4.3	4.3	4.3	78.855	700	700	0	6.2486	0	0	0	11676	11750	11245	11048	12024	11843	1224.3	10930	9966.3	10393	10542	10900	11074	0	0
O75131;Q96FN4;Q8IYJ1;Q96A23;O95741;Q86YQ8;Q9HCH3;Q9UBL6	O75131	11;1;1;1;1;1;1;1	11;1;1;1;1;1;1;1	11;1;1;1;1;1;1;1	Copine-3	CPNE3	sp|O75131|CPNE3_HUMAN Copine-3 OS=Homo sapiens (Human) OX=9606 GN=CPNE3 PE=1 SV=1	8	11	11	11	8	2	2	2	8	2	2	2	8	2	2	2	17.1	17.1	17.1	60.13	537	537;548;553;557;557;564;593;633	0	27.025	0	1189.5	4031.5	214580	218140	218240	217210	211740	211240	9780.6	197080	191180	199930	206740	185120	193330	0	0
O75132	O75132	5	5	5	Zinc finger BED domain-containing protein 4	ZBED4	sp|O75132|ZBED4_HUMAN Zinc finger BED domain-containing protein 4 OS=Homo sapiens (Human) OX=9606 GN=ZBED4 PE=1 SV=2	1	5	5	5	0	5	0	0	0	5	0	0	0	5	0	0	5	5	5	130.32	1171	1171	0	47.975	0	0	0	0	0	0	0	0	0	0	0	0	0	0	0	0	0	0
O75140	O75140	2	2	2	DEP domain-containing protein 5	DEPDC5	sp|O75140|DEPD5_HUMAN GATOR complex protein DEPDC5 OS=Homo sapiens (Human) OX=9606 GN=DEPDC5 PE=1 SV=2	1	2	2	2	0	2	0	0	0	2	0	0	0	2	0	0	1.2	1.2	1.2	181.26	1603	1603	0.00016265	3.6071	0	0	0	0	0	0	0	0	0	0	0	0	0	0	0	0	0	0
O75145	O75145	8	8	8	Liprin-alpha-3	PPFIA3	sp|O75145|LIPA3_HUMAN Liprin-alpha-3 OS=Homo sapiens (Human) OX=9606 GN=PPFIA3 PE=1 SV=3	1	8	8	8	0	7	1	0	0	7	1	0	0	7	1	0	8.1	8.1	8.1	133.49	1194	1194	0	68.798	0	0	0	0	0	0	0	0	0	0	0	0	0	0	0	0	0	0
O75146;O00291	O75146	4;1	4;1	4;1	Huntingtin-interacting protein 1-related protein	HIP1R	sp|O75146|HIP1R_HUMAN Huntingtin-interacting protein 1-related protein OS=Homo sapiens (Human) OX=9606 GN=HIP1R PE=1 SV=2	2	4	4	4	2	0	0	2	2	0	0	2	2	0	0	2	3.8	3.8	3.8	119.39	1068	1068;1037	0	7.3797	286.85	0	0	22440	21552	23361	21580	22820	22771	1451.2	20737	21262	23149	23453	22497	22518	0	0
O75150	O75150	16	16	16	E3 ubiquitin-protein ligase BRE1B	RNF40	sp|O75150|BRE1B_HUMAN E3 ubiquitin-protein ligase BRE1B OS=Homo sapiens (Human) OX=9606 GN=RNF40 PE=1 SV=5	1	16	16	16	5	1	7	10	5	1	7	10	5	1	7	10	16.8	16.8	16.8	113.68	1001	1001	0	68.068	0	0	0	0	0	0	0	0	0	0	0	0	0	0	0	0	0	0
O75151	O75151	12	12	12	Lysine-specific demethylase PHF2	PHF2	sp|O75151|PHF2_HUMAN Lysine-specific demethylase PHF2 OS=Homo sapiens (Human) OX=9606 GN=PHF2 PE=1 SV=4	1	12	12	12	1	9	1	3	1	9	1	3	1	9	1	3	14.1	14.1	14.1	120.77	1096	1096	0	82.842	0	0	0	9026.9	10409	10118	9557	10385	10688	607.47	9179.9	8810	9486.3	9365.4	9198.3	8444.6	0	0
O75152;A0A1B0GTU1	O75152	18;7	18;7	18;7	Zinc finger CCCH domain-containing protein 11A	ZC3H11A	sp|O75152|ZC11A_HUMAN Zinc finger CCCH domain-containing protein 11A OS=Homo sapiens (Human) OX=9606 GN=ZC3H11A PE=1 SV=3	2	18	18	18	6	4	9	5	6	4	9	5	6	4	9	5	26.2	26.2	26.2	89.13	810	810;805	0	134.03	0	505.15	1859.3	111810	112810	114690	108210	113020	110150	6797.2	101980	105600	104090	106980	89675	98606	0	0
O75153	O75153	13	13	13	Clustered mitochondria protein homolog	CLUH	sp|O75153|CLU_HUMAN Clustered mitochondria protein homolog OS=Homo sapiens (Human) OX=9606 GN=CLUH PE=1 SV=2	1	13	13	13	3	1	5	8	3	1	5	8	3	1	5	8	10.8	10.8	10.8	146.67	1309	1309	0	50.091	0	0	0	17190	16934	15934	15970	15421	17244	783.61	15320	13946	14012	14880	15012	14084	0	0
O75155	O75155	4	4	4	Cullin-associated NEDD8-dissociated protein 2	CAND2	sp|O75155|CAND2_HUMAN Cullin-associated NEDD8-dissociated protein 2 OS=Homo sapiens (Human) OX=9606 GN=CAND2 PE=1 SV=3	1	4	4	4	2	0	1	1	2	0	1	1	2	0	1	1	3.7	3.7	3.7	135.25	1236	1236	0	15.936	0	0	0	13202	12191	13658	13889	13155	13031	841.46	11449	10567	12131	11450	12136	11442	0	0
O75161	O75161	1	1	1	Nephrocystin-4	NPHP4	sp|O75161|NPHP4_HUMAN Nephrocystin-4 OS=Homo sapiens (Human) OX=9606 GN=NPHP4 PE=1 SV=2	1	1	1	1	0	1	0	0	0	1	0	0	0	1	0	0	1.1	1.1	1.1	157.6	1426	1426	0.0026753	1.9879	0	0	0	0	0	0	0	0	0	0	0	0	0	0	0	0	0	0
O75164	O75164	2	2	2	Lysine-specific demethylase 4A	KDM4A	sp|O75164|KDM4A_HUMAN Lysine-specific demethylase 4A OS=Homo sapiens (Human) OX=9606 GN=KDM4A PE=1 SV=2	1	2	2	2	0	1	0	1	0	1	0	1	0	1	0	1	2.5	2.5	2.5	120.66	1064	1064	0	67.28	0	0	0	0	0	0	0	0	0	0	0	0	0	0	0	0	0	0
O75165	O75165	8	8	8	DnaJ homolog subfamily C member 13	DNAJC13	sp|O75165|DJC13_HUMAN DnaJ homolog subfamily C member 13 OS=Homo sapiens (Human) OX=9606 GN=DNAJC13 PE=1 SV=5	1	8	8	8	1	0	2	5	1	0	2	5	1	0	2	5	4.4	4.4	4.4	254.41	2243	2243	0	36.409	0	0	0	0	0	0	0	0	0	0	0	0	0	0	0	0	0	0
O75167	O75167	1	1	1	Phosphatase and actin regulator 2	PHACTR2	sp|O75167|PHAR2_HUMAN Phosphatase and actin regulator 2 OS=Homo sapiens (Human) OX=9606 GN=PHACTR2 PE=1 SV=2	1	1	1	1	0	1	0	0	0	1	0	0	0	1	0	0	3	3	3	69.699	634	634	0	5.8872	0	0	0	0	0	0	0	0	0	0	0	0	0	0	0	0	0	0
O75170	O75170	7	7	7	Serine/threonine-protein phosphatase 6 regulatory subunit 2	PPP6R2	sp|O75170|PP6R2_HUMAN Serine/threonine-protein phosphatase 6 regulatory subunit 2 OS=Homo sapiens (Human) OX=9606 GN=PPP6R2 PE=1 SV=2	1	7	7	7	1	3	0	4	1	3	0	4	1	3	0	4	11.1	11.1	11.1	104.94	966	966	0	52.778	0	0	0	4792.1	5865.8	5057.8	5890.1	5548.6	5057.3	291.15	4808.2	5041.2	5360.4	5481	5395.3	6266.5	0	0
O75175	O75175	3	3	3	CCR4-NOT transcription complex subunit 3	CNOT3	sp|O75175|CNOT3_HUMAN CCR4-NOT transcription complex subunit 3 OS=Homo sapiens (Human) OX=9606 GN=CNOT3 PE=1 SV=1	1	3	3	3	1	1	1	0	1	1	1	0	1	1	1	0	4	4	4	81.871	753	753	0	46.866	0	0	465.44	22321	24050	22571	23847	21909	19206	1035.3	21127	23320	21214	21847	20900	19039	0	0
O75179	O75179	14	14	12	Ankyrin repeat domain-containing protein 17	ANKRD17	sp|O75179|ANR17_HUMAN Ankyrin repeat domain-containing protein 17 OS=Homo sapiens (Human) OX=9606 GN=ANKRD17 PE=1 SV=3	1	14	14	12	4	8	1	3	4	8	1	3	3	8	1	2	7.8	7.8	6.8	274.25	2603	2603	0	230.28	0	1877.4	4417.1	257750	260880	268920	257510	259690	255810	17657	223800	226100	240300	252010	226920	233260	0	0
O75182	O75182	3	3	3	Paired amphipathic helix protein Sin3b	SIN3B	sp|O75182|SIN3B_HUMAN Paired amphipathic helix protein Sin3b OS=Homo sapiens (Human) OX=9606 GN=SIN3B PE=1 SV=2	1	3	3	3	0	3	0	0	0	3	0	0	0	3	0	0	2.2	2.2	2.2	133.06	1162	1162	0	8.9478	0	0	0	0	0	0	0	0	0	0	0	0	0	0	0	0	0	0
O75190;Q8WWF6;Q8NHS0	O75190	4;1;1	4;1;1	3;1;0	DnaJ homolog subfamily B member 6	DNAJB6	sp|O75190|DNJB6_HUMAN DnaJ homolog subfamily B member 6 OS=Homo sapiens (Human) OX=9606 GN=DNAJB6 PE=1 SV=2	3	4	4	3	0	2	2	1	0	2	2	1	0	2	1	0	14.7	14.7	11.7	36.087	326	326;145;232	0	88.053	0	0	0	0	0	0	0	0	0	0	0	0	0	0	0	0	0	0
O75191	O75191	3	3	3	Xylulose kinase	XYLB	sp|O75191|XYLB_HUMAN Xylulose kinase OS=Homo sapiens (Human) OX=9606 GN=XYLB PE=1 SV=3	1	3	3	3	2	0	0	2	2	0	0	2	2	0	0	2	6.3	6.3	6.3	58.382	536	536	0	7.8158	194.95	0	0	20001	21469	21081	20937	19482	21562	1316.7	20471	20019	19669	20224	19607	18845	0	0
O75208	O75208	1	1	1	Ubiquinone biosynthesis protein COQ9, mitochondrial	COQ9	sp|O75208|COQ9_HUMAN Ubiquinone biosynthesis protein COQ9, mitochondrial OS=Homo sapiens (Human) OX=9606 GN=COQ9 PE=1 SV=1	1	1	1	1	0	0	1	1	0	0	1	1	0	0	1	1	2.8	2.8	2.8	35.509	318	318	0.0011647	2.3175	0	0	0	0	0	0	0	0	0	0	0	0	0	0	0	0	0	0
O75223	O75223	3	3	3	Gamma-glutamylcyclotransferase	GGCT	sp|O75223|GGCT_HUMAN Gamma-glutamylcyclotransferase OS=Homo sapiens (Human) OX=9606 GN=GGCT PE=1 SV=1	1	3	3	3	1	0	1	2	1	0	1	2	1	0	1	2	20.7	20.7	20.7	21.007	188	188	0	10.917	0	0	0	0	0	0	0	0	0	0	0	0	0	0	0	0	0	0
O75251	O75251	1	1	1	NADH dehydrogenase [ubiquinone] iron-sulfur protein 7, mitochondrial	NDUFS7	sp|O75251|NDUS7_HUMAN NADH dehydrogenase [ubiquinone] iron-sulfur protein 7, mitochondrial OS=Homo sapiens (Human) OX=9606 GN=NDUFS7 PE=1 SV=3	1	1	1	1	1	0	0	0	1	0	0	0	1	0	0	0	3.3	3.3	3.3	23.563	213	213	0.0026779	1.9967	0	355.24	628.41	27009	30437	27107	28636	28799	27236	1362.4	24479	23363	24403	25463	22937	24594	0	0
O75306	O75306	6	6	6	NADH dehydrogenase [ubiquinone] iron-sulfur protein 2, mitochondrial	NDUFS2	sp|O75306|NDUS2_HUMAN NADH dehydrogenase [ubiquinone] iron-sulfur protein 2, mitochondrial OS=Homo sapiens (Human) OX=9606 GN=NDUFS2 PE=1 SV=2	1	6	6	6	3	0	1	3	3	0	1	3	3	0	1	3	16	16	16	52.545	463	463	0	49.147	0	580.77	2227.3	116370	113660	119530	124280	119450	114520	8475.1	106320	110100	111300	109230	100220	106830	0	0
O75312	O75312	3	3	3	Zinc finger protein ZPR1	ZPR1	sp|O75312|ZPR1_HUMAN Zinc finger protein ZPR1 OS=Homo sapiens (Human) OX=9606 GN=ZPR1 PE=1 SV=1	1	3	3	3	0	1	2	2	0	1	2	2	0	1	2	2	8.3	8.3	8.3	50.925	459	459	0	7.2417	0	0	0	0	0	0	0	0	0	0	0	0	0	0	0	0	0	0
O75323	O75323	3	2	2	Protein NipSnap homolog 2	GBAS	sp|O75323|NIPS2_HUMAN Protein NipSnap homolog 2 OS=Homo sapiens (Human) OX=9606 GN=NIPSNAP2 PE=1 SV=1	1	3	2	2	2	0	0	1	1	0	0	1	1	0	0	1	10.8	8.4	8.4	33.742	286	286	0.00017164	4.4877	0	0	0	0	0	0	0	0	0	0	0	0	0	0	0	0	0	0
O75324	O75324	1	1	1	Stannin	SNN	sp|O75324|SNN_HUMAN Stannin OS=Homo sapiens (Human) OX=9606 GN=SNN PE=1 SV=1	1	1	1	1	0	1	0	0	0	1	0	0	0	1	0	0	19.3	19.3	19.3	9.497	88	88	0	9.7375	0	0	0	0	0	0	0	0	0	0	0	0	0	0	0	0	0	0
O75330	O75330	1	1	1	Hyaluronan mediated motility receptor	HMMR	sp|O75330|HMMR_HUMAN Hyaluronan mediated motility receptor OS=Homo sapiens (Human) OX=9606 GN=HMMR PE=1 SV=2	1	1	1	1	0	0	0	1	0	0	0	1	0	0	0	1	1.5	1.5	1.5	84.099	724	724	0.0015764	2.1554	0	0	0	0	0	0	0	0	0	0	0	0	0	0	0	0	0	0
O75334	O75334	2	2	2	Liprin-alpha-2	PPFIA2	sp|O75334|LIPA2_HUMAN Liprin-alpha-2 OS=Homo sapiens (Human) OX=9606 GN=PPFIA2 PE=1 SV=2	1	2	2	2	0	2	0	0	0	2	0	0	0	2	0	0	1.4	1.4	1.4	143.29	1257	1257	0.0078453	1.6185	0	0	0	0	0	0	0	0	0	0	0	0	0	0	0	0	0	700.45
O75340	O75340	3	3	3	Programmed cell death protein 6	PDCD6	sp|O75340|PDCD6_HUMAN Programmed cell death protein 6 OS=Homo sapiens (Human) OX=9606 GN=PDCD6 PE=1 SV=1	1	3	3	3	1	0	0	2	1	0	0	2	1	0	0	2	16.8	16.8	16.8	21.868	191	191	0	6.959	0	0	411.33	41629	40549	42438	40823	42774	42046	2436	35059	34225	39903	38462	37279	35431	0	0
O75347	O75347	11	11	11	Tubulin-specific chaperone A	TBCA	sp|O75347|TBCA_HUMAN Tubulin-specific chaperone A OS=Homo sapiens (Human) OX=9606 GN=TBCA PE=1 SV=3	1	11	11	11	9	0	4	3	9	0	4	3	9	0	4	3	73.1	73.1	73.1	12.855	108	108	0	27.698	1032.8	3068.9	8368	420840	447800	509160	504710	613910	595020	26972	558730	497830	522920	446700	487270	426690	0	0
O75348;O95670	O75348;O95670	4;2	4;2	3;1	V-type proton ATPase subunit G 1;V-type proton ATPase subunit G 2	ATP6V1G1;ATP6V1G2	sp|O75348|VATG1_HUMAN V-type proton ATPase subunit G 1 OS=Homo sapiens (Human) OX=9606 GN=ATP6V1G1 PE=1 SV=3;sp|O95670|VATG2_HUMAN V-type proton ATPase subunit G 2 OS=Homo sapiens (Human) OX=9606 GN=ATP6V1G2 PE=1 SV=1	2	4	4	3	3	0	0	0	3	0	0	0	3	0	0	0	33.1	33.1	33.1	13.757	118	118;118	0	17.239	0	0	686.72	43335	46518	43242	44018	41576	42692	2132.3	38971	41488	38253	40099	37121	38813	0	0
O75351	O75351	15	10	10	Vacuolar protein sorting-associated protein 4B	VPS4B	sp|O75351|VPS4B_HUMAN Vacuolar protein sorting-associated protein 4B OS=Homo sapiens (Human) OX=9606 GN=VPS4B PE=1 SV=2	1	15	10	10	8	3	5	3	3	3	4	2	3	3	4	2	29.3	20.9	20.9	49.301	444	444	0	78.227	0	0	619.49	44715	42480	44285	42950	44860	43224	1630.8	37098	38201	38186	38031	37801	36203	0	0
O75352	O75352	3	3	3	Mannose-P-dolichol utilization defect 1 protein	MPDU1	sp|O75352|MPU1_HUMAN Mannose-P-dolichol utilization defect 1 protein OS=Homo sapiens (Human) OX=9606 GN=MPDU1 PE=1 SV=2	1	3	3	3	1	0	2	1	1	0	2	1	1	0	2	1	8.1	8.1	8.1	26.638	247	247	0.00017452	4.7351	0	0	0	0	0	0	0	0	0	0	0	0	0	0	0	0	0	0
O75362	O75362	14	14	13	Zinc finger protein 217	ZNF217	sp|O75362|ZN217_HUMAN Zinc finger protein 217 OS=Homo sapiens (Human) OX=9606 GN=ZNF217 PE=1 SV=1	1	14	14	13	2	10	1	2	2	10	1	2	1	10	1	2	16.7	16.7	15.8	115.27	1048	1048	0	78.241	200.91	277.75	513.63	51692	49424	52144	50451	50329	49698	3380.7	47123	48182	46161	49360	42214	46713	0	0
O75367	O75367	16	16	14	Core histone macro-H2A.1	H2AFY	sp|O75367|H2AY_HUMAN Core histone macro-H2A.1 OS=Homo sapiens (Human) OX=9606 GN=MACROH2A1 PE=1 SV=4	1	16	16	14	15	2	1	1	15	2	1	1	13	2	1	1	44.9	44.9	37.9	39.617	372	372	0	85.784	539.61	1985	4748	396900	386120	398290	390600	383480	384480	17840	335430	346950	352510	361980	332950	348660	0	0
O75368	O75368	5	5	5	SH3 domain-binding glutamic acid-rich-like protein	SH3BGRL	sp|O75368|SH3L1_HUMAN SH3 domain-binding glutamic acid-rich-like protein OS=Homo sapiens (Human) OX=9606 GN=SH3BGRL PE=1 SV=1	1	5	5	5	3	0	1	2	3	0	1	2	3	0	1	2	69.3	69.3	69.3	12.774	114	114	0	22.106	0	499.24	2194	136380	138190	142470	136900	140130	138350	7794	121150	117100	120700	126790	115380	120090	0	0
O75369	O75369	100	100	91	Filamin-B	FLNB	sp|O75369|FLNB_HUMAN Filamin-B OS=Homo sapiens (Human) OX=9606 GN=FLNB PE=1 SV=2	1	100	100	91	63	4	34	29	63	4	34	29	58	4	30	28	42.5	42.5	39.5	278.16	2602	2602	0	323.31	7660.4	8618	29431	2034900	2081100	2072500	2106100	2024500	2100300	123310	1915600	1948600	1958200	2020600	1848300	1939400	0	641.67
O75376	O75376	23	21	21	Nuclear receptor corepressor 1	NCOR1	sp|O75376|NCOR1_HUMAN Nuclear receptor corepressor 1 OS=Homo sapiens (Human) OX=9606 GN=NCOR1 PE=1 SV=2	1	23	21	21	1	18	1	3	0	18	0	3	0	18	0	3	11.5	10.9	10.9	270.21	2440	2440	0	116.67	0	0	0	0	0	0	0	0	0	0	0	0	0	0	0	0	0	0
O75379	O75379	3	3	3	Vesicle-associated membrane protein 4	VAMP4	sp|O75379|VAMP4_HUMAN Vesicle-associated membrane protein 4 OS=Homo sapiens (Human) OX=9606 GN=VAMP4 PE=1 SV=2	1	3	3	3	0	3	0	1	0	3	0	1	0	3	0	1	30.5	30.5	30.5	16.397	141	141	0	48.296	0	0	0	0	0	0	0	0	0	0	0	0	0	0	0	0	0	0
O75380	O75380	4	4	4	NADH dehydrogenase [ubiquinone] iron-sulfur protein 6, mitochondrial	NDUFS6	sp|O75380|NDUS6_HUMAN NADH dehydrogenase [ubiquinone] iron-sulfur protein 6, mitochondrial OS=Homo sapiens (Human) OX=9606 GN=NDUFS6 PE=1 SV=1	1	4	4	4	2	0	2	2	2	0	2	2	2	0	2	2	36.3	36.3	36.3	13.711	124	124	0	7.5245	0	0	954.95	42486	43874	49993	44243	44816	43924	3049	40554	40213	43578	45250	42652	38930	0	0
O75381	O75381	3	3	3	Peroxisomal membrane protein PEX14	PEX14	sp|O75381|PEX14_HUMAN Peroxisomal membrane protein PEX14 OS=Homo sapiens (Human) OX=9606 GN=PEX14 PE=1 SV=1	1	3	3	3	0	1	2	1	0	1	2	1	0	1	2	1	13	13	13	41.236	377	377	0	9.9921	0	0	0	0	0	0	0	0	0	0	0	0	0	0	0	0	0	0
O75382	O75382	1	1	1	Tripartite motif-containing protein 3	TRIM3	sp|O75382|TRIM3_HUMAN Tripartite motif-containing protein 3 OS=Homo sapiens (Human) OX=9606 GN=TRIM3 PE=1 SV=2	1	1	1	1	0	1	0	0	0	1	0	0	0	1	0	0	1.9	1.9	1.9	80.829	744	744	1	-2	0	0	0	0	0	0	0	0	0	0	0	0	0	0	0	0	0	0
O75385	O75385	7	7	7	Serine/threonine-protein kinase ULK1	ULK1	sp|O75385|ULK1_HUMAN Serine/threonine-protein kinase ULK1 OS=Homo sapiens (Human) OX=9606 GN=ULK1 PE=1 SV=2	1	7	7	7	1	6	0	0	1	6	0	0	1	6	0	0	9	9	9	112.63	1050	1050	0	18.643	0	0	301.45	24530	25963	28367	26068	28743	28589	1272.9	24535	25275	25894	24426	26082	24968	0	0
O75387	O75387	1	1	1	Large neutral amino acids transporter small subunit 3	SLC43A1	sp|O75387|LAT3_HUMAN Large neutral amino acids transporter small subunit 3 OS=Homo sapiens (Human) OX=9606 GN=SLC43A1 PE=1 SV=1	1	1	1	1	0	1	0	0	0	1	0	0	0	1	0	0	3.2	3.2	3.2	61.476	559	559	0.00018426	5.8274	0	0	0	0	0	0	0	0	0	0	0	0	0	0	0	0	0	0
O75390	O75390	13	13	12	Citrate synthase, mitochondrial	CS	sp|O75390|CISY_HUMAN Citrate synthase, mitochondrial OS=Homo sapiens (Human) OX=9606 GN=CS PE=1 SV=2	1	13	13	12	10	1	4	4	10	1	4	4	9	1	3	3	30.5	30.5	28.1	51.712	466	466	0	122.61	2815.7	1055.2	7242.4	543030	537910	538840	543620	538020	537400	27532	487420	490160	491100	512970	466210	484310	0	0
O75391	O75391	6	6	6	Sperm-associated antigen 7	SPAG7	sp|O75391|SPAG7_HUMAN Sperm-associated antigen 7 OS=Homo sapiens (Human) OX=9606 GN=SPAG7 PE=1 SV=2	1	6	6	6	2	2	2	3	2	2	2	3	2	2	2	3	32.6	32.6	32.6	26.034	227	227	0	23.601	0	311.95	800.17	47775	44691	42545	44868	46972	46380	2971.9	39380	41285	42046	42417	38484	40289	0	0
O75394	O75394	1	1	1	39S ribosomal protein L33, mitochondrial	MRPL33	sp|O75394|RM33_HUMAN 39S ribosomal protein L33, mitochondrial OS=Homo sapiens (Human) OX=9606 GN=MRPL33 PE=1 SV=1	1	1	1	1	1	0	0	0	1	0	0	0	1	0	0	0	20	20	20	7.6191	65	65	0.0015737	2.1346	0	0	0	0	0	0	0	0	0	0	0	0	0	0	0	0	0	0
O75396	O75396	8	8	8	Vesicle-trafficking protein SEC22b	SEC22B	sp|O75396|SC22B_HUMAN Vesicle-trafficking protein SEC22b OS=Homo sapiens (Human) OX=9606 GN=SEC22B PE=1 SV=4	1	8	8	8	6	4	2	2	6	4	2	2	6	4	2	2	25.1	25.1	25.1	24.593	215	215	0	61.72	0	561.6	693.34	60170	60821	58126	60318	60413	56389	3198.1	49869	52565	52731	54887	51267	51497	0	0
O75398	O75398	2	2	2	Deformed epidermal autoregulatory factor 1 homolog	DEAF1	sp|O75398|DEAF1_HUMAN Deformed epidermal autoregulatory factor 1 homolog OS=Homo sapiens (Human) OX=9606 GN=DEAF1 PE=1 SV=1	1	2	2	2	0	1	0	1	0	1	0	1	0	1	0	1	5.7	5.7	5.7	59.327	565	565	0	13.998	0	0	0	0	0	0	0	0	0	0	0	0	0	0	0	0	0	0
O75400	O75400	19	19	17	Pre-mRNA-processing factor 40 homolog A	PRPF40A	sp|O75400|PR40A_HUMAN Pre-mRNA-processing factor 40 homolog A OS=Homo sapiens (Human) OX=9606 GN=PRPF40A PE=1 SV=2	1	19	19	17	2	6	10	10	2	6	10	10	2	6	9	8	18.9	18.9	16.9	108.8	957	957	0	156.15	0	245.48	435.11	27425	26249	28932	24671	26108	25056	1626.3	23907	20342	23877	25551	21183	23919	0	0
O75410	O75410	10	10	10	Transforming acidic coiled-coil-containing protein 1	TACC1	sp|O75410|TACC1_HUMAN Transforming acidic coiled-coil-containing protein 1 OS=Homo sapiens (Human) OX=9606 GN=TACC1 PE=1 SV=2	1	10	10	10	0	5	1	6	0	5	1	6	0	5	1	6	20.5	20.5	20.5	87.793	805	805	0	137.91	0	0	0	0	0	0	0	0	0	0	0	0	0	0	0	0	0	0
O75419	O75419	4	4	4	Cell division control protein 45 homolog	CDC45	sp|O75419|CDC45_HUMAN Cell division control protein 45 homolog OS=Homo sapiens (Human) OX=9606 GN=CDC45 PE=1 SV=1	1	4	4	4	3	0	1	2	3	0	1	2	3	0	1	2	6.2	6.2	6.2	65.568	566	566	0	10.354	0	0	1007.4	39780	38565	40174	39742	38725	42841	2941.4	36299	37490	38473	37009	34507	36348	0	0
O75420	O75420	4	4	4	PERQ amino acid-rich with GYF domain-containing protein 1	GIGYF1	sp|O75420|GGYF1_HUMAN GRB10-interacting GYF protein 1 OS=Homo sapiens (Human) OX=9606 GN=GIGYF1 PE=1 SV=2	1	4	4	4	0	4	0	0	0	4	0	0	0	4	0	0	5.1	5.1	5.1	114.6	1035	1035	0	31.274	0	0	0	0	0	0	0	0	0	0	0	0	0	0	0	0	0	0
O75427	O75427	3	3	2	Leucine-rich repeat and calponin homology domain-containing protein 4	LRCH4	sp|O75427|LRCH4_HUMAN Leucine-rich repeat and calponin homology domain-containing protein 4 OS=Homo sapiens (Human) OX=9606 GN=LRCH4 PE=1 SV=2	1	3	3	2	0	1	0	1	0	1	0	1	0	1	0	1	5.9	5.9	5.9	73.449	683	683	0	11.503	0	0	0	0	0	0	0	0	0	0	0	0	0	0	0	0	0	0
O75431	O75431	2	2	2	Metaxin-2	MTX2	sp|O75431|MTX2_HUMAN Metaxin-2 OS=Homo sapiens (Human) OX=9606 GN=MTX2 PE=1 SV=1	1	2	2	2	1	0	1	1	1	0	1	1	1	0	1	1	10.3	10.3	10.3	29.763	263	263	0	13.66	0	2179.9	6307.7	400870	410930	409320	401990	407490	415900	26214	355910	355480	354790	377740	362330	363080	0	0
O75436	O75436	6	5	5	Vacuolar protein sorting-associated protein 26A	VPS26A	sp|O75436|VP26A_HUMAN Vacuolar protein sorting-associated protein 26A OS=Homo sapiens (Human) OX=9606 GN=VPS26A PE=1 SV=2	1	6	5	5	2	1	2	1	1	1	2	1	1	1	2	1	22.3	20.2	20.2	38.169	327	327	0	76.549	0	0	0	10090	10419	9290.3	9255.5	9960.8	9451	0	8243.1	9341.5	9447.5	8165.4	7333.5	8818	0	0
O75439	O75439	11	11	11	Mitochondrial-processing peptidase subunit beta	PMPCB	sp|O75439|MPPB_HUMAN Mitochondrial-processing peptidase subunit beta OS=Homo sapiens (Human) OX=9606 GN=PMPCB PE=1 SV=2	1	11	11	11	7	0	5	2	7	0	5	2	7	0	5	2	21.5	21.5	21.5	54.366	489	489	0	40.066	0	465.42	444.15	92748	98353	95162	97878	91856	102120	5600.1	89795	93021	91361	95701	90752	95906	0	0
O75446	O75446	3	3	3	Histone deacetylase complex subunit SAP30	SAP30	sp|O75446|SAP30_HUMAN Histone deacetylase complex subunit SAP30 OS=Homo sapiens (Human) OX=9606 GN=SAP30 PE=1 SV=1	1	3	3	3	2	0	0	1	2	0	0	1	2	0	0	1	12.3	12.3	12.3	23.306	220	220	0	5.8677	0	305.69	354.87	19143	17922	19631	20162	19313	18392	970.15	17786	17549	17202	18753	16512	17817	0	0
O75448	O75448	1	1	1	Mediator of RNA polymerase II transcription subunit 24	MED24	sp|O75448|MED24_HUMAN Mediator of RNA polymerase II transcription subunit 24 OS=Homo sapiens (Human) OX=9606 GN=MED24 PE=1 SV=1	1	1	1	1	0	1	0	0	0	1	0	0	0	1	0	0	1.8	1.8	1.8	110.3	989	989	0	87.345	0	0	0	0	0	0	0	0	0	0	0	0	0	0	0	0	0	0
O75449;Q9BW62	O75449	7;1	7;1	7;1	Katanin p60 ATPase-containing subunit A1	KATNA1	sp|O75449|KTNA1_HUMAN Katanin p60 ATPase-containing subunit A1 OS=Homo sapiens (Human) OX=9606 GN=KATNA1 PE=1 SV=1	2	7	7	7	3	3	0	1	3	3	0	1	3	3	0	1	13	13	13	55.964	491	491;490	0	21.115	0	0	1026.3	48339	49709	50872	49002	50502	52238	3060	44485	48279	46328	46345	45190	45162	0	0
O75460	O75460	1	1	1	Serine/threonine-protein kinase/endoribonuclease IRE1;Serine/threonine-protein kinase;Endoribonuclease	ERN1	sp|O75460|ERN1_HUMAN Serine/threonine-protein kinase/endoribonuclease IRE1 OS=Homo sapiens (Human) OX=9606 GN=ERN1 PE=1 SV=2	1	1	1	1	0	1	0	0	0	1	0	0	0	1	0	0	2.4	2.4	2.4	109.73	977	977	0	17.66	0	0	0	0	0	0	0	0	0	0	0	0	0	0	0	0	0	0
Q6AW86;O75467	Q6AW86;O75467	1;1	1;1	1;1	Zinc finger protein 324B;Zinc finger protein 324A	ZNF324B;ZNF324	sp|Q6AW86|Z324B_HUMAN Zinc finger protein 324B OS=Homo sapiens (Human) OX=9606 GN=ZNF324B PE=1 SV=1;sp|O75467|Z324A_HUMAN Zinc finger protein 324A OS=Homo sapiens (Human) OX=9606 GN=ZNF324 PE=2 SV=1	2	1	1	1	0	1	0	0	0	1	0	0	0	1	0	0	1.3	1.3	1.3	60.601	544	544;553	1	-2	0	0	0	0	0	0	0	0	0	0	0	0	0	0	0	0	0	0
O75475	O75475	32	32	31	PC4 and SFRS1-interacting protein	PSIP1	sp|O75475|PSIP1_HUMAN PC4 and SFRS1-interacting protein OS=Homo sapiens (Human) OX=9606 GN=PSIP1 PE=1 SV=1	1	32	32	31	15	16	5	5	15	16	5	5	14	16	5	5	51.3	51.3	49.8	60.103	530	530	0	323.31	0	221.32	2691.5	181140	187140	182370	184070	181200	184530	8894.2	159070	158490	167220	167290	155550	158060	0	0
O75477	O75477	7	7	3	Erlin-1	ERLIN1	sp|O75477|ERLN1_HUMAN Erlin-1 OS=Homo sapiens (Human) OX=9606 GN=ERLIN1 PE=1 SV=2	1	7	7	3	3	0	3	3	3	0	3	3	0	0	2	3	15.8	15.8	9.8	39.171	348	348	0	22.257	0	299.29	730.78	55580	61583	58084	59576	59175	60125	2116.9	51147	56265	54922	54016	52283	52678	0	0
O75489	O75489	4	4	4	NADH dehydrogenase [ubiquinone] iron-sulfur protein 3, mitochondrial	NDUFS3	sp|O75489|NDUS3_HUMAN NADH dehydrogenase [ubiquinone] iron-sulfur protein 3, mitochondrial OS=Homo sapiens (Human) OX=9606 GN=NDUFS3 PE=1 SV=1	1	4	4	4	2	0	0	2	2	0	0	2	2	0	0	2	20.1	20.1	20.1	30.241	264	264	0	23.199	0	0	532.65	43974	45285	43760	44313	43865	44390	2157.3	41354	39453	42897	43639	38666	43098	0	0
O75494;Q8WXF0	O75494	16;3	16;3	16;3	Serine/arginine-rich splicing factor 10	SRSF10	sp|O75494|SRS10_HUMAN Serine/arginine-rich splicing factor 10 OS=Homo sapiens (Human) OX=9606 GN=SRSF10 PE=1 SV=1	2	16	16	16	5	11	5	4	5	11	5	4	5	11	5	4	41.6	41.6	41.6	31.3	262	262;261	0	44.557	0	1305.3	4744.5	239970	233210	242480	232420	236150	233910	11460	212970	215270	214490	218620	199300	209480	0	0
O75496	O75496	2	2	2	Geminin	GMNN	sp|O75496|GEMI_HUMAN Geminin OS=Homo sapiens (Human) OX=9606 GN=GMNN PE=1 SV=1	1	2	2	2	0	1	2	1	0	1	2	1	0	1	2	1	8.1	8.1	8.1	23.565	209	209	0.00015775	3.2297	0	0	0	0	0	0	0	0	0	0	0	0	0	0	0	0	0	0
O75503	O75503	1	1	1	Ceroid-lipofuscinosis neuronal protein 5	CLN5	sp|O75503|CLN5_HUMAN Ceroid-lipofuscinosis neuronal protein 5 OS=Homo sapiens (Human) OX=9606 GN=CLN5 PE=1 SV=2	1	1	1	1	0	0	0	1	0	0	0	1	0	0	0	1	3.1	3.1	3.1	41.496	358	358	0.009492	1.5212	0	0	0	0	0	0	0	0	0	0	0	0	0	0	0	0	0	0
O75509	O75509	1	1	1	Tumor necrosis factor receptor superfamily member 21	TNFRSF21	sp|O75509|TNR21_HUMAN Tumor necrosis factor receptor superfamily member 21 OS=Homo sapiens (Human) OX=9606 GN=TNFRSF21 PE=1 SV=1	1	1	1	1	0	1	0	0	0	1	0	0	0	1	0	0	2.4	2.4	2.4	71.844	655	655	0	9.1768	0	0	0	0	0	0	0	0	0	0	0	0	0	0	0	0	0	0
O75521	O75521	10	10	10	Enoyl-CoA delta isomerase 2, mitochondrial	ECI2	sp|O75521|ECI2_HUMAN Enoyl-CoA delta isomerase 2, mitochondrial OS=Homo sapiens (Human) OX=9606 GN=ECI2 PE=1 SV=4	1	10	10	10	5	0	3	4	5	0	3	4	5	0	3	4	26.9	26.9	26.9	43.585	394	394	0	54.654	0	0	0	10356	10730	10322	9315.3	11180	10658	619.3	11026	11843	9167.7	10276	9332.9	10449	0	0
O75525	O75525	3	2	2	KH domain-containing, RNA-binding, signal transduction-associated protein 3	KHDRBS3	sp|O75525|KHDR3_HUMAN KH domain-containing, RNA-binding, signal transduction-associated protein 3 OS=Homo sapiens (Human) OX=9606 GN=KHDRBS3 PE=1 SV=1	1	3	2	2	1	0	0	2	1	0	0	1	1	0	0	1	8.7	6.1	6.1	38.799	346	346	0.00016714	4.0366	0	0	0	0	0	0	0	0	0	0	0	0	0	0	0	0	0	0
O75528	O75528	2	2	2	Transcriptional adapter 3	TADA3	sp|O75528|TADA3_HUMAN Transcriptional adapter 3 OS=Homo sapiens (Human) OX=9606 GN=TADA3 PE=1 SV=1	1	2	2	2	1	1	0	0	1	1	0	0	1	1	0	0	4.6	4.6	4.6	48.902	432	432	0	13.672	0	0	0	0	0	0	0	0	0	0	0	0	0	0	0	0	0	0
O75530	O75530	6	6	6	Polycomb protein EED	EED	sp|O75530|EED_HUMAN Polycomb protein EED OS=Homo sapiens (Human) OX=9606 GN=EED PE=1 SV=2	1	6	6	6	0	0	2	5	0	0	2	5	0	0	2	5	16.3	16.3	16.3	50.197	441	441	0	31.466	0	0	0	0	0	0	0	0	0	0	0	0	0	0	0	0	0	0
O75531	O75531	8	8	8	Barrier-to-autointegration factor;Barrier-to-autointegration factor, N-terminally processed	BANF1	sp|O75531|BAF_HUMAN Barrier-to-autointegration factor OS=Homo sapiens (Human) OX=9606 GN=BANF1 PE=1 SV=1	1	8	8	8	7	0	4	4	7	0	4	4	7	0	4	4	59.6	59.6	59.6	10.058	89	89	0	53.965	748.55	3923.2	8221.9	431180	431370	441010	435100	424710	417260	19980	349110	375300	387880	388790	350230	377950	0	0
O75533	O75533	36	36	36	Splicing factor 3B subunit 1	SF3B1	sp|O75533|SF3B1_HUMAN Splicing factor 3B subunit 1 OS=Homo sapiens (Human) OX=9606 GN=SF3B1 PE=1 SV=3	1	36	36	36	23	10	8	6	23	10	8	6	23	10	8	6	29.8	29.8	29.8	145.83	1304	1304	0	244.43	3026.9	2459.7	13940	926370	928190	935440	944990	910110	935410	55460	856050	882450	871090	899910	821220	870800	0	0
O75534	O75534	27	27	27	Cold shock domain-containing protein E1	CSDE1	sp|O75534|CSDE1_HUMAN Cold shock domain-containing protein E1 OS=Homo sapiens (Human) OX=9606 GN=CSDE1 PE=1 SV=2	1	27	27	27	16	2	9	7	16	2	9	7	16	2	9	7	33	33	33	88.884	798	798	0	94.053	374.08	1609.4	7978.1	495890	501970	501470	505030	487810	478250	23384	430450	441810	445970	455620	429060	434250	0	0
O75554	O75554	3	3	3	WW domain-binding protein 4	WBP4	sp|O75554|WBP4_HUMAN WW domain-binding protein 4 OS=Homo sapiens (Human) OX=9606 GN=WBP4 PE=1 SV=1	1	3	3	3	0	3	0	0	0	3	0	0	0	3	0	0	6.4	6.4	6.4	42.506	376	376	0	71.92	0	0	0	0	0	0	0	0	0	0	0	0	0	0	0	0	0	0
O75569	O75569	8	8	8	Interferon-inducible double-stranded RNA-dependent protein kinase activator A	PRKRA	sp|O75569|PRKRA_HUMAN Interferon-inducible double-stranded RNA-dependent protein kinase activator A OS=Homo sapiens (Human) OX=9606 GN=PRKRA PE=1 SV=1	1	8	8	8	4	2	2	0	4	2	2	0	4	2	2	0	24.9	24.9	24.9	34.404	313	313	0	42.839	0	0	582.86	27439	31136	28672	30400	27475	30984	1941.3	24685	29353	26784	27556	24112	27418	0	0
O75575	O75575	1	1	1	DNA-directed RNA polymerase III subunit RPC9	CRCP	sp|O75575|RPC9_HUMAN DNA-directed RNA polymerase III subunit RPC9 OS=Homo sapiens (Human) OX=9606 GN=CRCP PE=1 SV=1	1	1	1	1	1	0	0	0	1	0	0	0	1	0	0	0	5.4	5.4	5.4	16.871	148	148	1	-2	0	0	0	0	0	0	0	0	0	0	0	0	0	0	0	0	0	0
O75582	O75582	1	1	1	Ribosomal protein S6 kinase alpha-5	RPS6KA5	sp|O75582|KS6A5_HUMAN Ribosomal protein S6 kinase alpha-5 OS=Homo sapiens (Human) OX=9606 GN=RPS6KA5 PE=1 SV=1	1	1	1	1	0	1	0	0	0	1	0	0	0	1	0	0	1.1	1.1	1.1	89.864	802	802	1	-2	0	0	0	0	0	0	0	0	0	0	0	0	0	0	0	0	0	0
O75586	O75586	6	6	6	Mediator of RNA polymerase II transcription subunit 6	MED6	sp|O75586|MED6_HUMAN Mediator of RNA polymerase II transcription subunit 6 OS=Homo sapiens (Human) OX=9606 GN=MED6 PE=1 SV=2	1	6	6	6	3	0	1	3	3	0	1	3	3	0	1	3	13	13	13	28.424	246	246	0	18.24	0	0	0	0	0	0	0	0	0	0	0	0	0	0	0	0	0	0
O75592	O75592	9	9	9	E3 ubiquitin-protein ligase MYCBP2	MYCBP2	sp|O75592|MYCB2_HUMAN E3 ubiquitin-protein ligase MYCBP2 OS=Homo sapiens (Human) OX=9606 GN=MYCBP2 PE=1 SV=4	1	9	9	9	2	6	0	1	2	6	0	1	2	6	0	1	2.1	2.1	2.1	513.63	4678	4678	0	26.373	0	243.1	0	31229	33222	30566	33534	30938	30701	2233.3	28292	29709	29808	31187	28901	29940	0	0
O75607	O75607	1	1	1	Nucleoplasmin-3	NPM3	sp|O75607|NPM3_HUMAN Nucleoplasmin-3 OS=Homo sapiens (Human) OX=9606 GN=NPM3 PE=1 SV=3	1	1	1	1	1	0	0	0	1	0	0	0	1	0	0	0	8.4	8.4	8.4	19.343	178	178	0	6.3956	0	413.45	755.39	51315	52065	55031	54900	52666	55955	3621.5	49090	53940	54240	57212	49316	54371	0	0
O75608	O75608	3	3	3	Acyl-protein thioesterase 1	LYPLA1	sp|O75608|LYPA1_HUMAN Acyl-protein thioesterase 1 OS=Homo sapiens (Human) OX=9606 GN=LYPLA1 PE=1 SV=1	1	3	3	3	2	0	1	1	2	0	1	1	2	0	1	1	13.9	13.9	13.9	24.669	230	230	0	11.566	0	0	1687.3	87514	86467	89497	94354	94730	94368	5152.5	77129	82253	81263	82012	84853	85572	0	0
O75643	O75643	61	61	61	U5 small nuclear ribonucleoprotein 200 kDa helicase	SNRNP200	sp|O75643|U520_HUMAN U5 small nuclear ribonucleoprotein 200 kDa helicase OS=Homo sapiens (Human) OX=9606 GN=SNRNP200 PE=1 SV=2	1	61	61	61	39	1	21	20	39	1	21	20	39	1	21	20	29.9	29.9	29.9	244.5	2136	2136	0	323.31	270.58	4861	15203	1185000	1160100	1199400	1171800	1176000	1164200	65090	1053600	1053400	1095100	1115500	1019900	1070800	0	0
O75648	O75648	1	1	1	Mitochondrial tRNA-specific 2-thiouridylase 1	TRMU	sp|O75648|MTU1_HUMAN Mitochondrial tRNA-specific 2-thiouridylase 1 OS=Homo sapiens (Human) OX=9606 GN=TRMU PE=1 SV=2	1	1	1	1	1	0	0	0	1	0	0	0	1	0	0	0	3.3	3.3	3.3	47.744	421	421	0	6.9446	0	0	0	6493.7	7221.9	7186.2	7123.3	6123.7	5726.1	534.63	6418.1	5467.3	6638.6	6140.2	5442.4	6162.2	0	0
O75663	O75663	8	8	8	TIP41-like protein	TIPRL	sp|O75663|TIPRL_HUMAN TIP41-like protein OS=Homo sapiens (Human) OX=9606 GN=TIPRL PE=1 SV=2	1	8	8	8	5	0	3	3	5	0	3	3	5	0	3	3	25.4	25.4	25.4	31.444	272	272	0	19.291	0	474.82	1548.4	73412	69396	73235	71973	70311	71533	3236.6	66751	65109	62756	69202	62456	66865	0	0
O75665	O75665	1	1	1	Oral-facial-digital syndrome 1 protein	OFD1	sp|O75665|OFD1_HUMAN Oral-facial-digital syndrome 1 protein OS=Homo sapiens (Human) OX=9606 GN=OFD1 PE=1 SV=1	1	1	1	1	0	1	0	0	0	1	0	0	0	1	0	0	1	1	1	116.67	1012	1012	1	-2	0	0	0	0	0	0	0	0	0	0	0	0	0	0	0	0	0	0
O75674	O75674	1	1	1	TOM1-like protein 1	TOM1L1	sp|O75674|TM1L1_HUMAN TOM1-like protein 1 OS=Homo sapiens (Human) OX=9606 GN=TOM1L1 PE=1 SV=2	1	1	1	1	0	1	0	0	0	1	0	0	0	1	0	0	5	5	5	52.988	476	476	0	75.863	0	0	0	0	0	0	0	0	0	0	0	0	0	0	0	0	0	0
O75676	O75676	3	3	3	Ribosomal protein S6 kinase alpha-4	RPS6KA4	sp|O75676|KS6A4_HUMAN Ribosomal protein S6 kinase alpha-4 OS=Homo sapiens (Human) OX=9606 GN=RPS6KA4 PE=1 SV=1	1	3	3	3	0	3	0	0	0	3	0	0	0	3	0	0	6.1	6.1	6.1	85.605	772	772	0	7.0489	0	0	0	0	0	0	0	0	0	0	0	0	0	0	0	0	0	0
O75683	O75683	5	5	5	Surfeit locus protein 6	SURF6	sp|O75683|SURF6_HUMAN Surfeit locus protein 6 OS=Homo sapiens (Human) OX=9606 GN=SURF6 PE=1 SV=3	1	5	5	5	1	2	2	2	1	2	2	2	1	2	2	2	13.3	13.3	13.3	41.45	361	361	0	28.369	0	0	0	0	0	0	0	0	0	0	0	0	0	0	0	0	0	0
O75691	O75691	14	14	14	Small subunit processome component 20 homolog	UTP20	sp|O75691|UTP20_HUMAN Small subunit processome component 20 homolog OS=Homo sapiens (Human) OX=9606 GN=UTP20 PE=1 SV=3	1	14	14	14	4	3	7	3	4	3	7	3	4	3	7	3	5.3	5.3	5.3	318.38	2785	2785	0	58.815	0	0	1986.6	162760	170150	168020	173410	166930	173830	11140	152620	155160	161250	159550	147200	150930	0	0
O75694	O75694	11	11	11	Nuclear pore complex protein Nup155	NUP155	sp|O75694|NU155_HUMAN Nuclear pore complex protein Nup155 OS=Homo sapiens (Human) OX=9606 GN=NUP155 PE=1 SV=1	1	11	11	11	6	1	4	4	6	1	4	4	6	1	4	4	8.7	8.7	8.7	155.2	1391	1391	0	55.693	0	701.53	4388.3	291810	303300	292740	307730	287090	310160	13789	277540	297430	287680	304040	271750	286270	0	0
O75695	O75695	2	2	2	Protein XRP2	RP2	sp|O75695|XRP2_HUMAN Protein XRP2 OS=Homo sapiens (Human) OX=9606 GN=RP2 PE=1 SV=4	1	2	2	2	0	1	1	0	0	1	1	0	0	1	1	0	4	4	4	39.641	350	350	0.0068166	1.6794	0	0	0	0	0	0	0	0	0	0	0	0	0	0	0	0	0	0
O75717	O75717	17	17	17	WD repeat and HMG-box DNA-binding protein 1	WDHD1	sp|O75717|WDHD1_HUMAN WD repeat and HMG-box DNA-binding protein 1 OS=Homo sapiens (Human) OX=9606 GN=WDHD1 PE=1 SV=1	1	17	17	17	5	8	8	4	5	8	8	4	5	8	8	4	16	16	16	125.97	1129	1129	0	152.82	189.81	250.07	1050.8	51001	52394	49053	49353	41763	45801	2543.4	39466	40371	40218	42171	37553	39450	0	0
O75746	O75746	4	4	3	Calcium-binding mitochondrial carrier protein Aralar1	SLC25A12	sp|O75746|CMC1_HUMAN Calcium-binding mitochondrial carrier protein Aralar1 OS=Homo sapiens (Human) OX=9606 GN=SLC25A12 PE=1 SV=2	1	4	4	3	1	0	0	3	1	0	0	3	0	0	0	3	7.2	7.2	5.5	74.761	678	678	0	15.663	0	0	0	33604	31564	30926	32638	33583	31173	1720.4	27888	28474	27228	34060	24988	26637	0	0
O75781	O75781	2	2	2	Paralemmin-1	PALM	sp|O75781|PALM_HUMAN Paralemmin-1 OS=Homo sapiens (Human) OX=9606 GN=PALM PE=1 SV=2	1	2	2	2	0	2	0	0	0	2	0	0	0	2	0	0	4.7	4.7	4.7	42.075	387	387	0.00059586	2.5719	0	0	0	0	0	0	0	0	0	0	0	0	0	0	0	0	0	0
O75791	O75791	5	5	5	GRB2-related adapter protein 2	GRAP2	sp|O75791|GRAP2_HUMAN GRB2-related adapter protein 2 OS=Homo sapiens (Human) OX=9606 GN=GRAP2 PE=1 SV=1	1	5	5	5	1	2	2	2	1	2	2	2	1	2	2	2	17.3	17.3	17.3	37.909	330	330	0	28.476	0	205.5	246.65	19398	21546	20680	21582	22640	21063	1323.5	18708	19383	18830	20416	20953	19565	0	0
O75792	O75792	11	11	11	Ribonuclease H2 subunit A	RNASEH2A	sp|O75792|RNH2A_HUMAN Ribonuclease H2 subunit A OS=Homo sapiens (Human) OX=9606 GN=RNASEH2A PE=1 SV=2	1	11	11	11	5	1	3	6	5	1	3	6	5	1	3	6	49.2	49.2	49.2	33.395	299	299	0	83.919	0	0	1227.8	124560	125880	127550	125480	120820	126010	7791.4	105830	114190	117720	118200	107810	112790	0	0
O75794	O75794	4	4	4	Cell division cycle protein 123 homolog	CDC123	sp|O75794|CD123_HUMAN Cell division cycle protein 123 homolog OS=Homo sapiens (Human) OX=9606 GN=CDC123 PE=1 SV=1	1	4	4	4	2	0	2	1	2	0	2	1	2	0	2	1	16.7	16.7	16.7	39.134	336	336	0	17.357	0	0	585.66	28960	28142	27903	29002	29622	32062	2174.5	27313	27063	28359	27010	24950	27902	0	0
O75818	O75818	3	3	3	Ribonuclease P protein subunit p40	RPP40	sp|O75818|RPP40_HUMAN Ribonuclease P protein subunit p40 OS=Homo sapiens (Human) OX=9606 GN=RPP40 PE=1 SV=3	1	3	3	3	1	0	0	2	1	0	0	2	1	0	0	2	8	8	8	41.833	363	363	0.0001769	5.0211	0	0	0	12722	14573	13422	14094	14657	13990	680.38	12941	12942	12410	13521	12463	12992	0	0
O75821	O75821	15	15	15	Eukaryotic translation initiation factor 3 subunit G	EIF3G	sp|O75821|EIF3G_HUMAN Eukaryotic translation initiation factor 3 subunit G OS=Homo sapiens (Human) OX=9606 GN=EIF3G PE=1 SV=2	1	15	15	15	8	3	6	6	8	3	6	6	8	3	6	6	45.3	45.3	45.3	35.611	320	320	0	37.616	0	429	749.68	57838	55226	57202	53664	56394	56456	3097.6	55116	52839	53928	51865	49693	54171	0	0
O75822	O75822	13	13	13	Eukaryotic translation initiation factor 3 subunit J	EIF3J	sp|O75822|EIF3J_HUMAN Eukaryotic translation initiation factor 3 subunit J OS=Homo sapiens (Human) OX=9606 GN=EIF3J PE=1 SV=2	1	13	13	13	8	3	4	5	8	3	4	5	8	3	4	5	44.6	44.6	44.6	29.062	258	258	0	83.752	0	822.48	2392.6	179660	182620	185520	186500	184070	176620	8914.4	163810	156750	165180	166340	151470	158900	0	0
O75832	O75832	8	8	8	26S proteasome non-ATPase regulatory subunit 10	PSMD10	sp|O75832|PSD10_HUMAN 26S proteasome non-ATPase regulatory subunit 10 OS=Homo sapiens (Human) OX=9606 GN=PSMD10 PE=1 SV=1	1	8	8	8	6	0	1	1	6	0	1	1	6	0	1	1	34.1	34.1	34.1	24.428	226	226	0	21.772	0	457.27	3873.7	252810	251120	255210	245520	244780	245030	11904	224030	219890	219860	231100	223270	224080	0	0
O75843	O75843	7	7	7	AP-1 complex subunit gamma-like 2	AP1G2	sp|O75843|AP1G2_HUMAN AP-1 complex subunit gamma-like 2 OS=Homo sapiens (Human) OX=9606 GN=AP1G2 PE=1 SV=1	1	7	7	7	3	0	2	3	3	0	2	3	3	0	2	3	9.8	9.8	9.8	87.116	785	785	0	22.655	233.85	0	0	25530	30707	28169	26973	26486	29108	1293.5	25292	24512	27227	29336	24207	25668	0	0
O75844	O75844	5	5	5	CAAX prenyl protease 1 homolog	ZMPSTE24	sp|O75844|FACE1_HUMAN CAAX prenyl protease 1 homolog OS=Homo sapiens (Human) OX=9606 GN=ZMPSTE24 PE=1 SV=2	1	5	5	5	3	0	2	1	3	0	2	1	3	0	2	1	10.7	10.7	10.7	54.812	475	475	0	13.218	0	0	0	9618.6	7534.5	8203.3	9154.2	10446	8382.7	497.65	9041.3	9371.4	8966.7	8336.2	6891.1	8228.9	0	0
O75864	O75864	1	1	1	Protein phosphatase 1 regulatory subunit 37	PPP1R37	sp|O75864|PPR37_HUMAN Protein phosphatase 1 regulatory subunit 37 OS=Homo sapiens (Human) OX=9606 GN=PPP1R37 PE=1 SV=4	1	1	1	1	0	1	0	0	0	1	0	0	0	1	0	0	1.2	1.2	1.2	74.766	691	691	0.0085043	1.5997	0	0	0	0	0	0	0	0	0	0	0	0	0	0	0	0	0	0
O75874	O75874	8	7	7	Isocitrate dehydrogenase [NADP] cytoplasmic	IDH1	sp|O75874|IDHC_HUMAN Isocitrate dehydrogenase [NADP] cytoplasmic OS=Homo sapiens (Human) OX=9606 GN=IDH1 PE=1 SV=2	1	8	7	7	6	0	2	1	5	0	2	1	5	0	2	1	13	10.9	10.9	46.659	414	414	0	10.676	0	0	0	0	0	0	0	0	0	0	0	0	0	0	0	0	0	0
O75879	O75879	1	1	1	Glutamyl-tRNA(Gln) amidotransferase subunit B, mitochondrial	GATB	sp|O75879|GATB_HUMAN Glutamyl-tRNA(Gln) amidotransferase subunit B, mitochondrial OS=Homo sapiens (Human) OX=9606 GN=GATB PE=1 SV=1	1	1	1	1	0	0	1	0	0	0	1	0	0	0	1	0	2	2	2	61.863	557	557	0.0014461	2.2406	0	0	0	0	0	0	0	0	0	0	0	0	0	0	0	0	0	0
O75880	O75880	2	2	2	Protein SCO1 homolog, mitochondrial	SCO1	sp|O75880|SCO1_HUMAN Protein SCO1 homolog, mitochondrial OS=Homo sapiens (Human) OX=9606 GN=SCO1 PE=1 SV=1	1	2	2	2	0	0	1	1	0	0	1	1	0	0	1	1	8	8	8	33.814	301	301	0.00016889	4.1852	0	0	0	0	0	0	0	0	0	0	0	0	0	0	0	0	0	0
O75882	O75882	1	1	1	Attractin	ATRN	sp|O75882|ATRN_HUMAN Attractin OS=Homo sapiens (Human) OX=9606 GN=ATRN PE=1 SV=2	1	1	1	1	0	0	0	1	0	0	0	1	0	0	0	1	0.7	0.7	0.7	158.54	1429	1429	0.00044856	2.6207	0	0	0	0	0	0	0	0	0	0	0	0	0	0	0	0	0	0
O75886	O75886	4	4	3	Signal transducing adapter molecule 2	STAM2	sp|O75886|STAM2_HUMAN Signal transducing adapter molecule 2 OS=Homo sapiens (Human) OX=9606 GN=STAM2 PE=1 SV=1	1	4	4	3	1	0	1	2	1	0	1	2	0	0	1	2	7.8	7.8	6.1	58.164	525	525	0	8.6217	0	0	0	17561	16760	18314	16635	17800	17613	1112.6	17749	17786	17512	17192	14489	15839	0	0
O75896	O75896	1	1	1	Tumor suppressor candidate 2	TUSC2	sp|O75896|TUSC2_HUMAN Tumor suppressor candidate 2 OS=Homo sapiens (Human) OX=9606 GN=TUSC2 PE=1 SV=3	1	1	1	1	1	0	0	0	1	0	0	0	1	0	0	0	12.7	12.7	12.7	12.074	110	110	0.0001794	5.3245	0	0	0	0	0	0	0	0	0	0	0	0	0	0	0	0	0	0
O75907	O75907	2	2	2	Diacylglycerol O-acyltransferase 1	DGAT1	sp|O75907|DGAT1_HUMAN Diacylglycerol O-acyltransferase 1 OS=Homo sapiens (Human) OX=9606 GN=DGAT1 PE=1 SV=2	1	2	2	2	0	0	0	2	0	0	0	2	0	0	0	2	7.6	7.6	7.6	55.278	488	488	0	12.169	0	0	0	0	0	0	0	0	0	0	0	0	0	0	0	0	0	0
O75909	O75909	7	7	7	Cyclin-K	CCNK	sp|O75909|CCNK_HUMAN Cyclin-K OS=Homo sapiens (Human) OX=9606 GN=CCNK PE=1 SV=2	1	7	7	7	1	6	0	0	1	6	0	0	1	6	0	0	9.5	9.5	9.5	64.239	580	580	0	48.085	1100.9	0	678.77	22441	22119	23566	21743	21955	22353	1230.8	20876	18269	22328	22990	19752	20110	0	0
O75915	O75915	3	3	3	PRA1 family protein 3	ARL6IP5	sp|O75915|PRAF3_HUMAN PRA1 family protein 3 OS=Homo sapiens (Human) OX=9606 GN=ARL6IP5 PE=1 SV=1	1	3	3	3	1	0	2	1	1	0	2	1	1	0	2	1	12.8	12.8	12.8	21.614	188	188	0.00017431	4.715	0	0	0	0	0	0	0	0	0	0	0	0	0	0	0	0	0	0
O75920	O75920	1	1	1	Small EDRK-rich factor 1	SERF1A	sp|O75920|SERF1_HUMAN Small EDRK-rich factor 1 OS=Homo sapiens (Human) OX=9606 GN=SERF1B PE=1 SV=1	1	1	1	1	0	1	0	0	0	1	0	0	0	1	0	0	9.1	9.1	9.1	12.349	110	110	0.00059506	2.555	0	0	0	0	0	0	0	0	0	0	0	0	0	0	0	0	0	0
O75925	O75925	4	4	4	E3 SUMO-protein ligase PIAS1	PIAS1	sp|O75925|PIAS1_HUMAN E3 SUMO-protein ligase PIAS1 OS=Homo sapiens (Human) OX=9606 GN=PIAS1 PE=1 SV=2	1	4	4	4	0	3	0	1	0	3	0	1	0	3	0	1	6.1	6.1	6.1	71.835	651	651	0	12.6	0	0	0	0	0	0	0	0	0	0	0	0	0	0	0	0	0	0
O75928	O75928	2	2	2	E3 SUMO-protein ligase PIAS2	PIAS2	sp|O75928|PIAS2_HUMAN E3 SUMO-protein ligase PIAS2 OS=Homo sapiens (Human) OX=9606 GN=PIAS2 PE=1 SV=3	1	2	2	2	0	1	0	1	0	1	0	1	0	1	0	1	3.9	3.9	3.9	68.24	621	621	0.000162	3.5539	0	0	0	0	0	0	0	0	0	0	0	0	0	0	0	0	0	0
O75934	O75934	5	5	5	Pre-mRNA-splicing factor SPF27	BCAS2	sp|O75934|SPF27_HUMAN Pre-mRNA-splicing factor SPF27 OS=Homo sapiens (Human) OX=9606 GN=BCAS2 PE=1 SV=1	1	5	5	5	2	0	1	3	2	0	1	3	2	0	1	3	22.2	22.2	22.2	26.131	225	225	0	16.458	391.94	0	1028.3	47178	49593	51674	48163	48107	48320	3587	43636	45262	44385	46697	41999	40922	0	0
O75935	O75935	4	4	4	Dynactin subunit 3	DCTN3	sp|O75935|DCTN3_HUMAN Dynactin subunit 3 OS=Homo sapiens (Human) OX=9606 GN=DCTN3 PE=1 SV=1	1	4	4	4	3	0	1	1	3	0	1	1	3	0	1	1	15.1	15.1	15.1	21.119	186	186	0	7.7482	0	0	897.03	96161	91315	93120	94586	93010	89367	3968.9	82015	83313	84273	86982	80924	81602	0	0
O75937	O75937	8	8	8	DnaJ homolog subfamily C member 8	DNAJC8	sp|O75937|DNJC8_HUMAN DnaJ homolog subfamily C member 8 OS=Homo sapiens (Human) OX=9606 GN=DNAJC8 PE=1 SV=2	1	8	8	8	8	1	1	0	8	1	1	0	8	1	1	0	31.6	31.6	31.6	29.841	253	253	0	27.79	0	217.98	2218.6	146930	145450	151830	156850	153260	147150	9345.2	135250	129450	136950	143260	131940	135260	0	0
O75940	O75940	2	2	2	Survival of motor neuron-related-splicing factor 30	SMNDC1	sp|O75940|SPF30_HUMAN Survival of motor neuron-related-splicing factor 30 OS=Homo sapiens (Human) OX=9606 GN=SMNDC1 PE=1 SV=1	1	2	2	2	1	1	0	1	1	1	0	1	1	1	0	1	13.9	13.9	13.9	26.711	238	238	0	19.982	0	0	0	0	0	0	0	0	0	0	0	0	0	0	0	0	0	0
O75947	O75947	10	10	10	ATP synthase subunit d, mitochondrial	ATP5H	sp|O75947|ATP5H_HUMAN ATP synthase subunit d, mitochondrial OS=Homo sapiens (Human) OX=9606 GN=ATP5PD PE=1 SV=3	1	10	10	10	8	0	1	2	8	0	1	2	8	0	1	2	55.3	55.3	55.3	18.491	161	161	0	25.278	0	1292.3	2090.5	221390	213330	230210	222380	216990	221690	11576	189110	194780	198690	204660	187880	199430	0	0
O75955	O75955	2	2	2	Flotillin-1	FLOT1	sp|O75955|FLOT1_HUMAN Flotillin-1 OS=Homo sapiens (Human) OX=9606 GN=FLOT1 PE=1 SV=3	1	2	2	2	1	0	0	1	1	0	0	1	1	0	0	1	5.2	5.2	5.2	47.355	427	427	0.00016361	3.7158	0	0	256.18	16937	18535	17611	17049	17854	17910	1267.3	15903	16765	17559	16512	14964	14716	0	0
O75962	O75962	3	3	3	Triple functional domain protein	TRIO	sp|O75962|TRIO_HUMAN Triple functional domain protein OS=Homo sapiens (Human) OX=9606 GN=TRIO PE=1 SV=2	1	3	3	3	0	2	0	1	0	2	0	1	0	2	0	1	1.6	1.6	1.6	346.9	3097	3097	0	30.583	0	0	0	0	0	0	0	0	0	0	0	0	0	0	0	0	0	0
O75964;Q7Z4Y8	O75964	8;1	8;1	8;1	ATP synthase subunit g, mitochondrial	ATP5L	sp|O75964|ATP5L_HUMAN ATP synthase subunit g, mitochondrial OS=Homo sapiens (Human) OX=9606 GN=ATP5MG PE=1 SV=3	2	8	8	8	8	0	0	0	8	0	0	0	8	0	0	0	63.1	63.1	63.1	11.428	103	103;100	0	39.083	0	367.36	2041.2	235130	229060	245140	234810	231100	235030	13865	207230	206210	216180	219130	201250	207420	0	0
O75971	O75971	1	1	1	snRNA-activating protein complex subunit 5	SNAPC5	sp|O75971|SNPC5_HUMAN snRNA-activating protein complex subunit 5 OS=Homo sapiens (Human) OX=9606 GN=SNAPC5 PE=1 SV=1	1	1	1	1	0	1	0	0	0	1	0	0	0	1	0	0	17.3	17.3	17.3	11.328	98	98	0	8.816	0	0	0	0	0	0	0	0	0	0	0	0	0	0	0	0	0	0
O75976	O75976	1	1	1	Carboxypeptidase D	CPD	sp|O75976|CBPD_HUMAN Carboxypeptidase D OS=Homo sapiens (Human) OX=9606 GN=CPD PE=1 SV=2	1	1	1	1	0	0	0	1	0	0	0	1	0	0	0	1	0.9	0.9	0.9	152.93	1380	1380	0.00045228	2.7168	0	0	0	0	0	0	0	0	0	0	0	0	0	0	0	0	0	0
O75995	O75995	9	9	9	SAM and SH3 domain-containing protein 3	SASH3	sp|O75995|SASH3_HUMAN SAM and SH3 domain-containing protein 3 OS=Homo sapiens (Human) OX=9606 GN=SASH3 PE=1 SV=2	1	9	9	9	2	7	1	1	2	7	1	1	2	7	1	1	43.9	43.9	43.9	41.595	380	380	0	153.32	0	0	149.05	25077	26103	28519	25631	29072	26109	2076.4	23109	22856	25216	26538	24982	25574	0	0
O76003	O76003	9	9	9	Glutaredoxin-3	GLRX3	sp|O76003|GLRX3_HUMAN Glutaredoxin-3 OS=Homo sapiens (Human) OX=9606 GN=GLRX3 PE=1 SV=2	1	9	9	9	7	0	2	2	7	0	2	2	7	0	2	2	25.1	25.1	25.1	37.432	335	335	0	20.859	0	190.47	1825.2	159370	154810	163550	162430	154400	166750	8920.2	149220	144780	149490	155310	141400	151580	0	0
O76021	O76021	30	30	30	Ribosomal L1 domain-containing protein 1	RSL1D1	sp|O76021|RL1D1_HUMAN Ribosomal L1 domain-containing protein 1 OS=Homo sapiens (Human) OX=9606 GN=RSL1D1 PE=1 SV=3	1	30	30	30	20	10	7	4	20	10	7	4	20	10	7	4	49.6	49.6	49.6	54.972	490	490	0	103.97	0	3483	7781.6	546700	562650	576170	553330	547630	550600	31529	485040	477640	514520	505420	479810	480560	0	0
O76024	O76024	1	1	1	Wolframin	WFS1	sp|O76024|WFS1_HUMAN Wolframin OS=Homo sapiens (Human) OX=9606 GN=WFS1 PE=1 SV=2	1	1	1	1	0	1	0	0	0	1	0	0	0	1	0	0	0.8	0.8	0.8	100.29	890	890	0.0011681	2.3357	0	0	0	0	0	0	0	0	0	0	0	0	0	0	0	0	0	0
O76031	O76031	7	7	7	ATP-dependent Clp protease ATP-binding subunit clpX-like, mitochondrial	CLPX	sp|O76031|CLPX_HUMAN ATP-dependent Clp protease ATP-binding subunit clpX-like, mitochondrial OS=Homo sapiens (Human) OX=9606 GN=CLPX PE=1 SV=2	1	7	7	7	3	0	2	4	3	0	2	4	3	0	2	4	13.6	13.6	13.6	69.223	633	633	0	23.931	0	1352.7	4774.5	256800	257930	261420	263210	254720	258940	14874	237500	236660	242620	244150	225740	233150	0	0
O76039	O76039	1	1	1	Cyclin-dependent kinase-like 5	CDKL5	sp|O76039|CDKL5_HUMAN Cyclin-dependent kinase-like 5 OS=Homo sapiens (Human) OX=9606 GN=CDKL5 PE=1 SV=1	1	1	1	1	0	1	0	0	0	1	0	0	0	1	0	0	0.8	0.8	0.8	115.54	1030	1030	1	-2	0	0	0	0	0	0	0	0	0	0	0	0	0	0	0	0	0	0
O76062	O76062	1	1	1	Delta(14)-sterol reductase	TM7SF2	sp|O76062|ERG24_HUMAN Delta(14)-sterol reductase TM7SF2 OS=Homo sapiens (Human) OX=9606 GN=TM7SF2 PE=1 SV=3	1	1	1	1	0	0	0	1	0	0	0	1	0	0	0	1	3.1	3.1	3.1	46.405	418	418	0.00045935	2.9026	0	0	0	0	0	0	0	0	0	0	0	0	0	0	0	0	0	0
O76071	O76071	1	1	1	Probable cytosolic iron-sulfur protein assembly protein CIAO1	CIAO1	sp|O76071|CIAO1_HUMAN Probable cytosolic iron-sulfur protein assembly protein CIAO1 OS=Homo sapiens (Human) OX=9606 GN=CIAO1 PE=1 SV=1	1	1	1	1	0	0	0	1	0	0	0	1	0	0	0	1	4.7	4.7	4.7	37.84	339	339	0.00017724	5.0507	0	0	0	0	0	0	0	0	0	0	0	0	0	0	0	0	0	0
O76080	O76080	3	3	3	AN1-type zinc finger protein 5	ZFAND5	sp|O76080|ZFAN5_HUMAN AN1-type zinc finger protein 5 OS=Homo sapiens (Human) OX=9606 GN=ZFAND5 PE=1 SV=1	1	3	3	3	0	2	1	1	0	2	1	1	0	2	1	1	23	23	23	23.132	213	213	0	38.816	0	0	0	0	0	0	0	0	0	0	0	0	0	0	0	0	0	0
O76094	O76094	14	14	14	Signal recognition particle subunit SRP72	SRP72	sp|O76094|SRP72_HUMAN Signal recognition particle subunit SRP72 OS=Homo sapiens (Human) OX=9606 GN=SRP72 PE=1 SV=3	1	14	14	14	7	4	4	3	7	4	4	3	7	4	4	3	21.6	21.6	21.6	74.605	671	671	0	46.896	251.47	0	1000.7	69490	75392	74477	69683	70937	70653	3137.6	62204	63554	66052	65201	63373	66381	0	0
O94761	O94761	2	2	2	ATP-dependent DNA helicase Q4	RECQL4	sp|O94761|RECQ4_HUMAN ATP-dependent DNA helicase Q4 OS=Homo sapiens (Human) OX=9606 GN=RECQL4 PE=1 SV=2	1	2	2	2	0	2	0	0	0	2	0	0	0	2	0	0	2	2	2	133.07	1208	1208	0	6.7882	0	0	0	0	0	0	0	0	0	0	0	0	0	0	0	0	0	0
O94762	O94762	6	6	6	ATP-dependent DNA helicase Q5	RECQL5	sp|O94762|RECQ5_HUMAN ATP-dependent DNA helicase Q5 OS=Homo sapiens (Human) OX=9606 GN=RECQL5 PE=1 SV=2	1	6	6	6	1	4	1	0	1	4	1	0	1	4	1	0	5.3	5.3	5.3	108.86	991	991	0	55.768	0	0	295.14	18314	20550	20904	20374	18856	20013	1444.3	19511	21437	20114	20732	18294	20562	0	0
O94763	O94763	5	5	5	Unconventional prefoldin RPB5 interactor 1	URI1	sp|O94763|RMP_HUMAN Unconventional prefoldin RPB5 interactor 1 OS=Homo sapiens (Human) OX=9606 GN=URI1 PE=1 SV=3	1	5	5	5	0	1	2	3	0	1	2	3	0	1	2	3	14.2	14.2	14.2	59.832	535	535	0	50.848	0	0	0	0	0	0	0	0	0	0	0	0	0	0	0	0	0	0
O94768	O94768	1	1	1	Serine/threonine-protein kinase 17B	STK17B	sp|O94768|ST17B_HUMAN Serine/threonine-protein kinase 17B OS=Homo sapiens (Human) OX=9606 GN=STK17B PE=1 SV=1	1	1	1	1	0	0	0	1	0	0	0	1	0	0	0	1	3.2	3.2	3.2	42.344	372	372	1	-2	0	0	0	0	0	0	0	0	0	0	0	0	0	0	0	0	0	0
O94776	O94776	22	22	19	Metastasis-associated protein MTA2	MTA2	sp|O94776|MTA2_HUMAN Metastasis-associated protein MTA2 OS=Homo sapiens (Human) OX=9606 GN=MTA2 PE=1 SV=1	1	22	22	19	12	2	9	6	12	2	9	6	11	2	7	5	31.9	31.9	28	75.022	668	668	0	114.39	0	392.54	2046	199600	201150	199540	200110	195120	205060	7740.3	181700	190310	188750	187160	177430	188140	0	0
O94782	O94782	6	6	6	Ubiquitin carboxyl-terminal hydrolase 1	USP1	sp|O94782|UBP1_HUMAN Ubiquitin carboxyl-terminal hydrolase 1 OS=Homo sapiens (Human) OX=9606 GN=USP1 PE=1 SV=1	1	6	6	6	1	4	1	0	1	4	1	0	1	4	1	0	9.8	9.8	9.8	88.206	785	785	0	77.189	0	0	0	26118	25675	26974	25874	24919	24773	660.8	23655	23759	22345	22294	19634	24503	0	0
O94804	O94804	6	5	5	Serine/threonine-protein kinase 10	STK10	sp|O94804|STK10_HUMAN Serine/threonine-protein kinase 10 OS=Homo sapiens (Human) OX=9606 GN=STK10 PE=1 SV=1	1	6	5	5	0	5	0	1	0	5	0	0	0	5	0	0	7.5	6.6	6.6	112.13	968	968	0	115.26	0	0	0	0	0	0	0	0	0	0	0	0	0	0	0	0	0	0
O94806	O94806	1	1	1	Serine/threonine-protein kinase D3	PRKD3	sp|O94806|KPCD3_HUMAN Serine/threonine-protein kinase D3 OS=Homo sapiens (Human) OX=9606 GN=PRKD3 PE=1 SV=1	1	1	1	1	0	1	0	0	0	1	0	0	0	1	0	0	1.2	1.2	1.2	100.47	890	890	0.0058944	1.7212	0	0	0	0	0	0	0	0	0	0	0	0	0	0	0	0	0	0
O94813	O94813	1	1	1	Slit homolog 2 protein;Slit homolog 2 protein N-product;Slit homolog 2 protein C-product	SLIT2	sp|O94813|SLIT2_HUMAN Slit homolog 2 protein OS=Homo sapiens (Human) OX=9606 GN=SLIT2 PE=1 SV=1	1	1	1	1	0	1	0	0	0	1	0	0	0	1	0	0	0.9	0.9	0.9	169.87	1529	1529	0.0029523	1.9725	0	0	0	0	0	0	0	0	0	0	0	0	0	0	0	0	0	0
O94819	O94819	3	3	3	Kelch repeat and BTB domain-containing protein 11	KBTBD11	sp|O94819|KBTBB_HUMAN Kelch repeat and BTB domain-containing protein 11 OS=Homo sapiens (Human) OX=9606 GN=KBTBD11 PE=1 SV=1	1	3	3	3	0	3	0	0	0	3	0	0	0	3	0	0	8	8	8	65.719	623	623	0	56.06	0	0	0	0	0	0	0	0	0	0	0	0	0	0	0	0	0	0
O94822	O94822	3	3	3	E3 ubiquitin-protein ligase listerin	LTN1	sp|O94822|LTN1_HUMAN E3 ubiquitin-protein ligase listerin OS=Homo sapiens (Human) OX=9606 GN=LTN1 PE=1 SV=6	1	3	3	3	2	0	0	1	2	0	0	1	2	0	0	1	1.7	1.7	1.7	200.55	1766	1766	0	8.4502	0	0	1024.8	37475	35826	39117	39338	37764	38823	2251.4	35092	35797	34790	36773	35203	35517	0	0
O94826	O94826	13	13	13	Mitochondrial import receptor subunit TOM70	TOMM70A	sp|O94826|TOM70_HUMAN Mitochondrial import receptor subunit TOM70 OS=Homo sapiens (Human) OX=9606 GN=TOMM70 PE=1 SV=1	1	13	13	13	4	1	6	5	4	1	6	5	4	1	6	5	25.5	25.5	25.5	67.454	608	608	0	89.417	0	912.67	4459.3	282010	270010	283530	274630	266910	275310	16685	248910	245900	250600	251060	238500	247750	0	0
O94830	O94830	2	2	2	Phospholipase DDHD2	DDHD2	sp|O94830|DDHD2_HUMAN Phospholipase DDHD2 OS=Homo sapiens (Human) OX=9606 GN=DDHD2 PE=1 SV=2	1	2	2	2	1	0	0	1	1	0	0	1	1	0	0	1	3.1	3.1	3.1	81.031	711	711	0.00018403	5.8041	0	0	385.2	57421	59724	59419	61305	59229	58842	3227.6	53737	52635	57154	53898	52599	53607	0	0
O94832	O94832	2	2	2	Unconventional myosin-Id	MYO1D	sp|O94832|MYO1D_HUMAN Unconventional myosin-Id OS=Homo sapiens (Human) OX=9606 GN=MYO1D PE=1 SV=2	1	2	2	2	0	0	0	2	0	0	0	2	0	0	0	2	2.1	2.1	2.1	116.2	1006	1006	0.00015753	3.2164	0	0	0	0	0	0	0	0	0	0	0	0	0	0	0	0	0	0
O94842;Q96NM4;O15405	O94842	6;1;1	6;1;1	5;0;0	TOX high mobility group box family member 4	TOX4	sp|O94842|TOX4_HUMAN TOX high mobility group box family member 4 OS=Homo sapiens (Human) OX=9606 GN=TOX4 PE=1 SV=1	3	6	6	5	3	1	1	2	3	1	1	2	2	1	1	2	13.7	13.7	12.1	66.194	621	621;488;576	0	27.845	0	0	305.17	49322	50859	51175	52259	50708	53114	1995.8	45245	45653	44051	45166	43497	49823	0	0
O94854	O94854	1	1	1	Uncharacterized protein KIAA0754	KIAA0754	sp|O94854|K0754_HUMAN Uncharacterized protein KIAA0754 OS=Homo sapiens (Human) OX=9606 GN=KIAA0754 PE=2 SV=4	1	1	1	1	0	1	0	0	0	1	0	0	0	1	0	0	1	1	1	135.15	1291	1291	0.00045503	2.779	0	0	0	0	0	0	0	0	0	0	0	0	0	0	0	0	0	0
O94855	O94855	4	4	4	Protein transport protein Sec24D	SEC24D	sp|O94855|SC24D_HUMAN Protein transport protein Sec24D OS=Homo sapiens (Human) OX=9606 GN=SEC24D PE=1 SV=2	1	4	4	4	0	0	1	3	0	0	1	3	0	0	1	3	4.8	4.8	4.8	113.01	1032	1032	0	14.896	0	0	0	0	0	0	0	0	0	0	0	0	0	0	0	0	0	0
O94868	O94868	2	2	2	F-BAR and double SH3 domains protein 2	FCHSD2	sp|O94868|FCSD2_HUMAN F-BAR and double SH3 domains protein 2 OS=Homo sapiens (Human) OX=9606 GN=FCHSD2 PE=1 SV=3	1	2	2	2	1	1	0	0	1	1	0	0	1	1	0	0	2.2	2.2	2.2	84.275	740	740	0.00016121	3.4995	0	132.73	0	6175.5	4618.6	5501.4	4885.7	5494.3	5897.8	270.91	4765.1	4924.2	4908.7	5761.7	4830.9	5018.1	0	0
O94874	O94874	15	15	15	E3 UFM1-protein ligase 1	UFL1	sp|O94874|UFL1_HUMAN E3 UFM1-protein ligase 1 OS=Homo sapiens (Human) OX=9606 GN=UFL1 PE=1 SV=2	1	15	15	15	2	5	3	7	2	5	3	7	2	5	3	7	16.8	16.8	16.8	89.594	794	794	0	174.11	0	0	0	15155	15387	15220	14723	15717	14738	1195.4	13524	15228	14083	15257	14097	15545	0	0
O94875	O94875	2	2	2	Sorbin and SH3 domain-containing protein 2	SORBS2	sp|O94875|SRBS2_HUMAN Sorbin and SH3 domain-containing protein 2 OS=Homo sapiens (Human) OX=9606 GN=SORBS2 PE=1 SV=3	1	2	2	2	0	2	0	0	0	2	0	0	0	2	0	0	2.1	2.1	2.1	124.11	1100	1100	0	56.512	0	0	0	0	0	0	0	0	0	0	0	0	0	0	0	0	0	0
O94876	O94876	2	2	2	Transmembrane and coiled-coil domains protein 1	TMCC1	sp|O94876|TMCC1_HUMAN Transmembrane and coiled-coil domains protein 1 OS=Homo sapiens (Human) OX=9606 GN=TMCC1 PE=1 SV=3	1	2	2	2	0	2	0	0	0	2	0	0	0	2	0	0	3.7	3.7	3.7	72.082	653	653	0	5.962	0	0	0	0	0	0	0	0	0	0	0	0	0	0	0	0	0	0
O94880	O94880	10	10	10	PHD finger protein 14	PHF14	sp|O94880|PHF14_HUMAN PHD finger protein 14 OS=Homo sapiens (Human) OX=9606 GN=PHF14 PE=1 SV=2	1	10	10	10	0	8	1	1	0	8	1	1	0	8	1	1	13.2	13.2	13.2	100.05	888	888	0	69.121	0	0	0	0	0	0	0	0	0	0	0	0	0	0	0	0	0	0
O94887	O94887	1	1	1	FERM, RhoGEF and pleckstrin domain-containing protein 2	FARP2	sp|O94887|FARP2_HUMAN FERM, ARHGEF and pleckstrin domain-containing protein 2 OS=Homo sapiens (Human) OX=9606 GN=FARP2 PE=1 SV=3	1	1	1	1	1	0	0	0	1	0	0	0	1	0	0	0	0.9	0.9	0.9	119.89	1054	1054	0.00045181	2.7069	0	0	0	16690	17596	18683	18722	17091	17607	855.09	14285	16127	16276	16253	16129	15863	0	0
O94888	O94888	8	8	8	UBX domain-containing protein 7	UBXN7	sp|O94888|UBXN7_HUMAN UBX domain-containing protein 7 OS=Homo sapiens (Human) OX=9606 GN=UBXN7 PE=1 SV=2	1	8	8	8	1	1	4	3	1	1	4	3	1	1	4	3	19	19	19	54.862	489	489	0	191.15	0	0	0	19717	19333	20614	20896	20034	19178	1746.3	17125	17218	19339	19876	19445	18970	0	0
O94892	O94892	2	1	1	Zinc finger protein 432	ZNF432	sp|O94892|ZN432_HUMAN Zinc finger protein 432 OS=Homo sapiens (Human) OX=9606 GN=ZNF432 PE=1 SV=1	1	2	1	1	1	1	0	0	0	1	0	0	0	1	0	0	3.5	2.1	2.1	74.835	652	652	0.0093671	1.5274	0	0	0	0	0	0	0	0	0	0	0	0	0	0	0	0	0	0
O94900	O94900	3	2	2	Thymocyte selection-associated high mobility group box protein TOX	TOX	sp|O94900|TOX_HUMAN Thymocyte selection-associated high mobility group box protein TOX OS=Homo sapiens (Human) OX=9606 GN=TOX PE=1 SV=3	1	3	2	2	1	1	0	1	0	1	0	1	0	1	0	1	7.4	5.5	5.5	57.512	526	526	0	13.105	0	0	0	0	0	0	0	0	0	0	0	0	0	0	0	0	0	0
O94903	O94903	5	5	5	Proline synthase co-transcribed bacterial homolog protein	PROSC	sp|O94903|PLPHP_HUMAN Pyridoxal phosphate homeostasis protein OS=Homo sapiens (Human) OX=9606 GN=PLPBP PE=1 SV=1	1	5	5	5	4	0	0	1	4	0	0	1	4	0	0	1	17.1	17.1	17.1	30.344	275	275	0	16.247	0	807.05	3733.1	144850	158720	149390	159970	141300	151660	7411.5	138600	132900	141310	136190	130030	132150	0	0
O94905	O94905	6	2	2	Erlin-2	ERLIN2	sp|O94905|ERLN2_HUMAN Erlin-2 OS=Homo sapiens (Human) OX=9606 GN=ERLIN2 PE=1 SV=1	1	6	2	2	3	0	2	2	0	0	1	2	0	0	1	2	15.9	6.2	6.2	37.839	339	339	0.00017756	5.093	0	0	0	0	0	0	0	0	0	0	0	0	0	0	0	0	0	0
O94906	O94906	17	17	17	Pre-mRNA-processing factor 6	PRPF6	sp|O94906|PRP6_HUMAN Pre-mRNA-processing factor 6 OS=Homo sapiens (Human) OX=9606 GN=PRPF6 PE=1 SV=1	1	17	17	17	8	0	7	5	8	0	7	5	8	0	7	5	20.4	20.4	20.4	106.92	941	941	0	58.302	0	350.63	3469.4	206490	196230	213260	201980	197810	204190	11315	177140	181660	186790	190490	175990	177260	0	0
O94913	O94913	11	11	11	Pre-mRNA cleavage complex 2 protein Pcf11	PCF11	sp|O94913|PCF11_HUMAN Pre-mRNA cleavage complex 2 protein Pcf11 OS=Homo sapiens (Human) OX=9606 GN=PCF11 PE=1 SV=3	1	11	11	11	0	10	0	2	0	10	0	2	0	10	0	2	8	8	8	173.05	1555	1555	0	28.857	0	0	0	0	0	0	0	0	0	0	0	0	0	0	0	0	0	0
O94915	O94915	16	16	15	Protein furry homolog-like	FRYL	sp|O94915|FRYL_HUMAN Protein furry homolog-like OS=Homo sapiens (Human) OX=9606 GN=FRYL PE=1 SV=2	1	16	16	15	5	9	1	0	5	9	1	0	5	9	1	0	5.9	5.9	5.3	339.59	3013	3013	0	53.631	434.02	249.86	1084	110780	115720	118450	116370	113000	117080	4646.4	101160	99573	103300	106350	101210	104930	0	0
O94916	O94916	2	2	2	Nuclear factor of activated T-cells 5	NFAT5	sp|O94916|NFAT5_HUMAN Nuclear factor of activated T-cells 5 OS=Homo sapiens (Human) OX=9606 GN=NFAT5 PE=1 SV=1	1	2	2	2	0	1	0	1	0	1	0	1	0	1	0	1	1.7	1.7	1.7	165.76	1531	1531	0	7.9064	0	0	0	0	0	0	0	0	0	0	0	0	0	0	0	0	0	0
O94919	O94919	4	4	4	Endonuclease domain-containing 1 protein	ENDOD1	sp|O94919|ENDD1_HUMAN Endonuclease domain-containing 1 protein OS=Homo sapiens (Human) OX=9606 GN=ENDOD1 PE=1 SV=2	1	4	4	4	0	0	3	3	0	0	3	3	0	0	3	3	9.2	9.2	9.2	55.016	500	500	0	29.254	0	0	0	0	0	0	0	0	0	0	0	0	0	0	0	0	0	0
O94925	O94925	12	12	12	Glutaminase kidney isoform, mitochondrial	GLS	sp|O94925|GLSK_HUMAN Glutaminase kidney isoform, mitochondrial OS=Homo sapiens (Human) OX=9606 GN=GLS PE=1 SV=1	1	12	12	12	7	0	2	5	7	0	2	5	7	0	2	5	18.7	18.7	18.7	73.46	669	669	0	53.342	0	2122.7	5121.4	394690	391120	386930	380720	372720	383490	17164	347650	356700	348160	362240	332280	345170	0	0
O94927	O94927	3	3	3	HAUS augmin-like complex subunit 5	HAUS5	sp|O94927|HAUS5_HUMAN HAUS augmin-like complex subunit 5 OS=Homo sapiens (Human) OX=9606 GN=HAUS5 PE=1 SV=2	1	3	3	3	2	0	1	0	2	0	1	0	2	0	1	0	3.8	3.8	3.8	71.682	633	633	0.00074283	2.5318	0	222.83	0	25643	32927	23233	28919	24549	29366	1121.1	26305	31528	28274	29438	27313	29670	0	0
O94941	O94941	1	1	1	RING finger protein 37	UBOX5	sp|O94941|RNF37_HUMAN RING finger protein 37 OS=Homo sapiens (Human) OX=9606 GN=UBOX5 PE=1 SV=1	1	1	1	1	1	0	0	0	1	0	0	0	1	0	0	0	2.2	2.2	2.2	58.965	541	541	0.00016835	4.1485	0	0	391.78	29120	30209	30697	29166	27831	28001	1776.1	26010	25755	27483	26576	25001	27571	0	0
O94953	O94953	1	1	1	Lysine-specific demethylase 4B	KDM4B	sp|O94953|KDM4B_HUMAN Lysine-specific demethylase 4B OS=Homo sapiens (Human) OX=9606 GN=KDM4B PE=1 SV=4	1	1	1	1	0	1	0	0	0	1	0	0	0	1	0	0	2	2	2	121.9	1096	1096	0.00017612	4.9354	0	0	0	0	0	0	0	0	0	0	0	0	0	0	0	0	0	0
O94964	O94964	4	4	4	Protein SOGA1;N-terminal form;C-terminal 80 kDa form	SOGA1	sp|O94964|SOGA1_HUMAN Protein SOGA1 OS=Homo sapiens (Human) OX=9606 GN=SOGA1 PE=1 SV=2	1	4	4	4	0	2	1	1	0	2	1	1	0	2	1	1	2.9	2.9	2.9	159.76	1423	1423	0	6.9071	0	0	0	0	0	0	0	0	0	0	0	0	0	0	0	0	0	0
O94966	O94966	4	4	4	Ubiquitin carboxyl-terminal hydrolase 19	USP19	sp|O94966|UBP19_HUMAN Ubiquitin carboxyl-terminal hydrolase 19 OS=Homo sapiens (Human) OX=9606 GN=USP19 PE=1 SV=2	1	4	4	4	1	0	3	0	1	0	3	0	1	0	3	0	3.5	3.5	3.5	145.65	1318	1318	0	9.0885	0	0	0	20804	23938	22573	22007	22223	22420	1348.8	18429	19234	20269	18265	16672	18782	0	0
O94967	O94967	2	2	2	WD repeat-containing protein 47	WDR47	sp|O94967|WDR47_HUMAN WD repeat-containing protein 47 OS=Homo sapiens (Human) OX=9606 GN=WDR47 PE=1 SV=1	1	2	2	2	0	2	0	0	0	2	0	0	0	2	0	0	2.7	2.7	2.7	101.95	919	919	0	61.186	0	0	0	0	0	0	0	0	0	0	0	0	0	0	0	0	0	0
O94973	O94973	16	8	8	AP-2 complex subunit alpha-2	AP2A2	sp|O94973|AP2A2_HUMAN AP-2 complex subunit alpha-2 OS=Homo sapiens (Human) OX=9606 GN=AP2A2 PE=1 SV=2	1	16	8	8	9	0	5	3	3	0	3	2	3	0	3	2	16.7	10	10	103.96	939	939	0	35.135	0	1013.1	5069.4	279900	298420	297080	300670	286720	295510	13287	262760	251400	256310	259800	248830	266130	0	0
O94979	O94979	12	12	12	Protein transport protein Sec31A	SEC31A	sp|O94979|SC31A_HUMAN Protein transport protein Sec31A OS=Homo sapiens (Human) OX=9606 GN=SEC31A PE=1 SV=3	1	12	12	12	4	3	4	3	4	3	4	3	4	3	4	3	11.9	11.9	11.9	133.01	1220	1220	0	96.014	0	710.85	1720.6	82057	75228	74195	77137	75289	74759	4323.1	67596	75629	73297	73363	63745	68215	0	0
O94986	O94986	4	4	4	Centrosomal protein of 152 kDa	CEP152	sp|O94986|CE152_HUMAN Centrosomal protein of 152 kDa OS=Homo sapiens (Human) OX=9606 GN=CEP152 PE=1 SV=4	1	4	4	4	0	3	0	1	0	3	0	1	0	3	0	1	4.2	4.2	4.2	195.62	1710	1710	0	13.723	0	0	0	0	0	0	0	0	0	0	0	0	0	0	0	0	0	0
O94992	O94992	2	2	2	Protein HEXIM1	HEXIM1	sp|O94992|HEXI1_HUMAN Protein HEXIM1 OS=Homo sapiens (Human) OX=9606 GN=HEXIM1 PE=1 SV=1	1	2	2	2	1	0	1	1	1	0	1	1	1	0	1	1	5.8	5.8	5.8	40.623	359	359	0	6.7117	0	0	0	14626	16330	16114	17400	15709	18655	954.12	18182	18713	17326	19380	16591	17827	0	0
O95067	O95067	4	3	3	G2/mitotic-specific cyclin-B2	CCNB2	sp|O95067|CCNB2_HUMAN G2/mitotic-specific cyclin-B2 OS=Homo sapiens (Human) OX=9606 GN=CCNB2 PE=1 SV=1	1	4	3	3	1	1	2	2	0	1	2	2	0	1	2	2	11.8	9.8	9.8	45.281	398	398	0	13.567	0	0	0	0	0	0	0	0	0	0	0	0	0	0	0	0	0	0
O95071	O95071	20	20	20	E3 ubiquitin-protein ligase UBR5	UBR5	sp|O95071|UBR5_HUMAN E3 ubiquitin-protein ligase UBR5 OS=Homo sapiens (Human) OX=9606 GN=UBR5 PE=1 SV=2	1	20	20	20	3	10	1	7	3	10	1	7	3	10	1	7	10.4	10.4	10.4	309.35	2799	2799	0	141.28	209.9	370.48	838.21	74100	74567	75158	73870	76381	76945	6116.1	66989	68959	70934	72273	64223	68617	0	0
O95104	O95104	11	11	9	Splicing factor, arginine/serine-rich 15	SCAF4	sp|O95104|SCAF4_HUMAN SR-related and CTD-associated factor 4 OS=Homo sapiens (Human) OX=9606 GN=SCAF4 PE=1 SV=3	1	11	11	9	5	3	3	4	5	3	3	4	4	3	3	3	9.5	9.5	7.8	125.87	1147	1147	0	69.408	0	205.15	276.81	21892	21113	24464	23818	22308	23221	1884.5	20481	22070	22507	22207	22729	22025	0	0
O95125	O95125	2	1	1	Zinc finger protein 202	ZNF202	sp|O95125|ZN202_HUMAN Zinc finger protein 202 OS=Homo sapiens (Human) OX=9606 GN=ZNF202 PE=1 SV=4	1	2	1	1	1	1	0	0	0	1	0	0	0	1	0	0	3.4	2	2	74.72	648	648	0.00017053	4.3517	0	0	0	0	0	0	0	0	0	0	0	0	0	0	0	0	0	0
O95139	O95139	3	3	3	NADH dehydrogenase [ubiquinone] 1 beta subcomplex subunit 6	NDUFB6	sp|O95139|NDUB6_HUMAN NADH dehydrogenase [ubiquinone] 1 beta subcomplex subunit 6 OS=Homo sapiens (Human) OX=9606 GN=NDUFB6 PE=1 SV=3	1	3	3	3	2	0	1	0	2	0	1	0	2	0	1	0	19.5	19.5	19.5	15.489	128	128	0.00015903	3.3598	0	0	0	0	0	0	0	0	0	0	0	0	0	0	0	0	0	0
O95149	O95149	8	8	8	Snurportin-1	SNUPN	sp|O95149|SPN1_HUMAN Snurportin-1 OS=Homo sapiens (Human) OX=9606 GN=SNUPN PE=1 SV=1	1	8	8	8	1	3	4	2	1	3	4	2	1	3	4	2	22.5	22.5	22.5	41.142	360	360	0	16.969	0	0	0	11821	11125	11916	11548	10850	10800	681.84	10051	11517	10955	11903	9935.3	10779	0	0
O95155	O95155	5	5	5	Ubiquitin conjugation factor E4 B	UBE4B	sp|O95155|UBE4B_HUMAN Ubiquitin conjugation factor E4 B OS=Homo sapiens (Human) OX=9606 GN=UBE4B PE=1 SV=1	1	5	5	5	1	2	0	2	1	2	0	2	1	2	0	2	6.4	6.4	6.4	146.18	1302	1302	0	134.01	0	0	0	8113.4	9693.3	9618.8	10984	9245.7	9344.9	745.75	6833.5	8282.1	8718.3	9714.9	8380.2	7996.8	0	0
O95159	O95159	3	3	3	Zinc finger protein-like 1	ZFPL1	sp|O95159|ZFPL1_HUMAN Zinc finger protein-like 1 OS=Homo sapiens (Human) OX=9606 GN=ZFPL1 PE=1 SV=2	1	3	3	3	1	0	2	0	1	0	2	0	1	0	2	0	10.6	10.6	10.6	34.114	310	310	0.0001584	3.2869	316.46	620.85	541.2	22721	23437	23483	25037	25864	21731	1555.4	24960	24941	26372	23744	27369	25490	0	0
O95163	O95163	18	18	18	Elongator complex protein 1	IKBKAP	sp|O95163|ELP1_HUMAN Elongator complex protein 1 OS=Homo sapiens (Human) OX=9606 GN=ELP1 PE=1 SV=3	1	18	18	18	9	3	5	3	9	3	5	3	9	3	5	3	17.7	17.7	17.7	150.25	1332	1332	0	199.69	376.13	2007	5489.8	407510	423860	415640	417530	411500	430160	17815	375660	370820	370400	386680	357820	381240	0	286.9
O95166;Q9H0R8	O95166;Q9H0R8	3;2	2;1	2;1	Gamma-aminobutyric acid receptor-associated protein;Gamma-aminobutyric acid receptor-associated protein-like 1	GABARAP;GABARAPL1	sp|O95166|GBRAP_HUMAN Gamma-aminobutyric acid receptor-associated protein OS=Homo sapiens (Human) OX=9606 GN=GABARAP PE=1 SV=1;sp|Q9H0R8|GBRL1_HUMAN Gamma-aminobutyric acid receptor-associated protein-like 1 OS=Homo sapiens (Human) OX=9606 GN=GABARAPL1 PE=	2	3	2	2	2	0	1	0	2	0	0	0	2	0	0	0	19.7	19.7	19.7	13.918	117	117;117	0.00016578	3.8908	0	378.8	1089.7	43883	41450	45943	43885	43650	40273	2518.3	38441	38626	41212	40624	38298	36802	0	0
O95167	O95167	1	1	1	NADH dehydrogenase [ubiquinone] 1 alpha subcomplex subunit 3	NDUFA3	sp|O95167|NDUA3_HUMAN NADH dehydrogenase [ubiquinone] 1 alpha subcomplex subunit 3 OS=Homo sapiens (Human) OX=9606 GN=NDUFA3 PE=1 SV=1	1	1	1	1	0	0	1	0	0	0	1	0	0	0	1	0	13.1	13.1	13.1	9.2787	84	84	0.00017203	4.5252	0	0	0	0	0	0	0	0	0	0	0	0	0	0	0	0	0	0
O95168	O95168	3	3	3	NADH dehydrogenase [ubiquinone] 1 beta subcomplex subunit 4	NDUFB4	sp|O95168|NDUB4_HUMAN NADH dehydrogenase [ubiquinone] 1 beta subcomplex subunit 4 OS=Homo sapiens (Human) OX=9606 GN=NDUFB4 PE=1 SV=3	1	3	3	3	0	1	2	1	0	1	2	1	0	1	2	1	34.1	34.1	34.1	15.208	129	129	0	7.5397	0	0	0	0	0	0	0	0	0	0	0	0	0	0	0	0	0	0
O95169	O95169	1	1	1	NADH dehydrogenase [ubiquinone] 1 beta subcomplex subunit 8, mitochondrial	NDUFB8	sp|O95169|NDUB8_HUMAN NADH dehydrogenase [ubiquinone] 1 beta subcomplex subunit 8, mitochondrial OS=Homo sapiens (Human) OX=9606 GN=NDUFB8 PE=1 SV=1	1	1	1	1	0	0	1	0	0	0	1	0	0	0	1	0	4.8	4.8	4.8	21.766	186	186	0.001442	2.2182	0	0	0	0	0	0	0	0	0	0	0	0	0	0	0	0	0	0
O95182	O95182	3	3	3	NADH dehydrogenase [ubiquinone] 1 alpha subcomplex subunit 7	NDUFA7	sp|O95182|NDUA7_HUMAN NADH dehydrogenase [ubiquinone] 1 alpha subcomplex subunit 7 OS=Homo sapiens (Human) OX=9606 GN=NDUFA7 PE=1 SV=3	1	3	3	3	2	0	1	1	2	0	1	1	2	0	1	1	23	23	23	12.551	113	113	0	8.7675	0	0	0	20835	18499	17696	18386	17669	18371	508.17	16822	19260	17782	18136	16555	17346	0	0
O95183	O95183	2	2	2	Vesicle-associated membrane protein 5	VAMP5	sp|O95183|VAMP5_HUMAN Vesicle-associated membrane protein 5 OS=Homo sapiens (Human) OX=9606 GN=VAMP5 PE=1 SV=1	1	2	2	2	1	1	0	0	1	1	0	0	1	1	0	0	19	19	19	12.805	116	116	0.00017227	4.5484	0	0	0	0	0	0	0	0	0	0	0	0	0	0	0	0	0	0
O95197	O95197	5	5	4	Reticulon-3	RTN3	sp|O95197|RTN3_HUMAN Reticulon-3 OS=Homo sapiens (Human) OX=9606 GN=RTN3 PE=1 SV=2	1	5	5	4	4	0	0	0	4	0	0	0	4	0	0	0	6.5	6.5	2.7	112.61	1032	1032	0	26.16	0	788.5	1376	56988	58962	54192	53452	55507	57187	3727.9	51183	52699	51923	48456	45890	45683	0	0
O95202	O95202	18	18	18	LETM1 and EF-hand domain-containing protein 1, mitochondrial	LETM1	sp|O95202|LETM1_HUMAN Mitochondrial proton/calcium exchanger protein OS=Homo sapiens (Human) OX=9606 GN=LETM1 PE=1 SV=1	1	18	18	18	9	0	6	6	9	0	6	6	9	0	6	6	27.3	27.3	27.3	83.353	739	739	0	58.146	450.65	485.39	2416.9	158840	155920	161650	157420	158850	157520	9728.3	146730	146350	149620	155900	136830	140800	0	0
O95214	O95214	1	1	1	Leptin receptor overlapping transcript-like 1	LEPROTL1	sp|O95214|LERL1_HUMAN Leptin receptor overlapping transcript-like 1 OS=Homo sapiens (Human) OX=9606 GN=LEPROTL1 PE=1 SV=2	1	1	1	1	0	0	0	1	0	0	0	1	0	0	0	1	9.9	9.9	9.9	14.428	131	131	0.00015982	3.4107	0	0	0	0	0	0	0	0	0	0	0	0	0	0	0	0	0	0
O95218	O95218	17	17	17	Zinc finger Ran-binding domain-containing protein 2	ZRANB2	sp|O95218|ZRAB2_HUMAN Zinc finger Ran-binding domain-containing protein 2 OS=Homo sapiens (Human) OX=9606 GN=ZRANB2 PE=1 SV=2	1	17	17	17	6	10	4	5	6	10	4	5	6	10	4	5	45.5	45.5	45.5	37.404	330	330	0	323.31	330.84	970.39	2558.5	175510	162220	160570	160460	163340	159810	8010.2	147180	151400	148400	161020	142380	147720	0	0
O95229	O95229	2	2	2	ZW10 interactor	ZWINT	sp|O95229|ZWINT_HUMAN ZW10 interactor OS=Homo sapiens (Human) OX=9606 GN=ZWINT PE=1 SV=2	1	2	2	2	0	0	2	0	0	0	2	0	0	0	2	0	8.7	8.7	8.7	31.293	277	277	0	6.5238	0	0	0	0	0	0	0	0	0	0	0	0	0	0	0	0	0	0
O95232	O95232	12	12	12	Luc7-like protein 3	LUC7L3	sp|O95232|LC7L3_HUMAN Luc7-like protein 3 OS=Homo sapiens (Human) OX=9606 GN=LUC7L3 PE=1 SV=2	1	12	12	12	4	3	6	4	4	3	6	4	4	3	6	4	23.8	23.8	23.8	51.466	432	432	0	63.775	0	0	1156.9	62566	63099	64887	64115	60843	65306	4216.5	62537	67520	64311	69182	54970	64085	0	0
O95235	O95235	5	5	5	Kinesin-like protein KIF20A	KIF20A	sp|O95235|KI20A_HUMAN Kinesin-like protein KIF20A OS=Homo sapiens (Human) OX=9606 GN=KIF20A PE=1 SV=1	1	5	5	5	1	4	0	1	1	4	0	1	1	4	0	1	8.4	8.4	8.4	100.28	890	890	0	21.687	0	0	0	25789	28560	27823	30843	25023	29770	1635.5	25306	25590	24111	27634	24061	26009	0	0
O95239;Q2VIQ3	O95239	19;6	19;6	19;6	Chromosome-associated kinesin KIF4A	KIF4A	sp|O95239|KIF4A_HUMAN Chromosome-associated kinesin KIF4A OS=Homo sapiens (Human) OX=9606 GN=KIF4A PE=1 SV=3	2	19	19	19	2	9	2	7	2	9	2	7	2	9	2	7	14.9	14.9	14.9	139.88	1232	1232;1234	0	156.52	0	0	0	14075	25006	14785	26583	15629	26535	1234.8	29521	34461	26855	34984	26149	33048	0	0
O95243	O95243	3	3	3	Methyl-CpG-binding domain protein 4	MBD4	sp|O95243|MBD4_HUMAN Methyl-CpG-binding domain protein 4 OS=Homo sapiens (Human) OX=9606 GN=MBD4 PE=1 SV=1	1	3	3	3	0	2	1	1	0	2	1	1	0	2	1	1	5.2	5.2	5.2	66.05	580	580	0.00016523	3.8385	0	0	0	0	0	0	0	0	0	0	0	0	0	0	0	0	0	0
O95248	O95248	6	6	6	Myotubularin-related protein 5	SBF1	sp|O95248|MTMR5_HUMAN Myotubularin-related protein 5 OS=Homo sapiens (Human) OX=9606 GN=SBF1 PE=1 SV=4	1	6	6	6	2	3	1	2	2	3	1	2	2	3	1	2	4.2	4.2	4.2	208.44	1868	1868	0	44.632	0	0	0	44904	47183	43623	47595	45428	49505	1830.9	42415	44116	43941	40822	40893	44070	0	0
O95251	O95251	15	15	14	Histone acetyltransferase KAT7	KAT7	sp|O95251|KAT7_HUMAN Histone acetyltransferase KAT7 OS=Homo sapiens (Human) OX=9606 GN=KAT7 PE=1 SV=1	1	15	15	14	2	9	2	4	2	9	2	4	2	9	2	3	21.8	21.8	20	70.642	611	611	0	200.53	0	0	0	0	0	0	0	0	0	0	0	0	0	0	0	0	0	0
O95260	O95260	1	1	1	Arginyl-tRNA--protein transferase 1	ATE1	sp|O95260|ATE1_HUMAN Arginyl-tRNA--protein transferase 1 OS=Homo sapiens (Human) OX=9606 GN=ATE1 PE=1 SV=2	1	1	1	1	0	0	0	1	0	0	0	1	0	0	0	1	3.3	3.3	3.3	59.09	518	518	0	9.3817	0	0	0	0	0	0	0	0	0	0	0	0	0	0	0	0	0	0
O95267	O95267	2	2	2	RAS guanyl-releasing protein 1	RASGRP1	sp|O95267|GRP1_HUMAN RAS guanyl-releasing protein 1 OS=Homo sapiens (Human) OX=9606 GN=RASGRP1 PE=1 SV=2	1	2	2	2	0	1	0	1	0	1	0	1	0	1	0	1	3.3	3.3	3.3	90.401	797	797	0	6.5384	0	0	0	0	0	0	0	0	0	0	0	0	0	0	0	0	0	0
Q9H2K2;O95271	Q9H2K2;O95271	1;1	1;1	1;1	Tankyrase-2;Tankyrase-1	TNKS2;TNKS	sp|Q9H2K2|TNKS2_HUMAN Poly [ADP-ribose] polymerase tankyrase-2 OS=Homo sapiens (Human) OX=9606 GN=TNKS2 PE=1 SV=1;sp|O95271|TNKS1_HUMAN Poly [ADP-ribose] polymerase tankyrase-1 OS=Homo sapiens (Human) OX=9606 GN=TNKS PE=1 SV=2	2	1	1	1	1	0	0	0	1	0	0	0	1	0	0	0	1.3	1.3	1.3	126.92	1166	1166;1327	0	6.9165	0	0	0	17404	17714	17481	17647	18645	18015	1061.8	15568	14692	17521	17249	15606	16825	0	0
O95292	O95292	9	8	8	Vesicle-associated membrane protein-associated protein B/C	VAPB	sp|O95292|VAPB_HUMAN Vesicle-associated membrane protein-associated protein B/C OS=Homo sapiens (Human) OX=9606 GN=VAPB PE=1 SV=3	1	9	8	8	5	2	2	4	4	2	1	3	4	2	1	3	30.5	30.5	30.5	27.228	243	243	0	27.837	0	0	690.43	23447	28035	27335	26212	27442	30545	1705.8	26315	22970	23964	25601	23576	27207	0	0
O95295	O95295	4	4	4	SNARE-associated protein Snapin	SNAPIN	sp|O95295|SNAPN_HUMAN SNARE-associated protein Snapin OS=Homo sapiens (Human) OX=9606 GN=SNAPIN PE=1 SV=1	1	4	4	4	1	1	2	0	1	1	2	0	1	1	2	0	25.7	25.7	25.7	14.874	136	136	0	6.201	0	0	250.04	10444	11981	10829	12027	10758	10649	948.37	10272	10833	10688	11064	10399	10512	0	0
O95297	O95297	4	4	4	Myelin protein zero-like protein 1	MPZL1	sp|O95297|MPZL1_HUMAN Myelin protein zero-like protein 1 OS=Homo sapiens (Human) OX=9606 GN=MPZL1 PE=1 SV=1	1	4	4	4	0	3	1	4	0	3	1	4	0	3	1	4	17.8	17.8	17.8	29.082	269	269	0	35.389	0	0	0	0	0	0	0	0	0	0	0	0	0	0	0	0	0	0
O95298	O95298	3	3	3	NADH dehydrogenase [ubiquinone] 1 subunit C2	NDUFC2	sp|O95298|NDUC2_HUMAN NADH dehydrogenase [ubiquinone] 1 subunit C2 OS=Homo sapiens (Human) OX=9606 GN=NDUFC2 PE=1 SV=1	1	3	3	3	0	0	2	2	0	0	2	2	0	0	2	2	16.8	16.8	16.8	14.187	119	119	0	7.4086	0	0	0	0	0	0	0	0	0	0	0	0	0	0	0	0	0	0
O95299	O95299	5	5	5	NADH dehydrogenase [ubiquinone] 1 alpha subcomplex subunit 10, mitochondrial	NDUFA10	sp|O95299|NDUAA_HUMAN NADH dehydrogenase [ubiquinone] 1 alpha subcomplex subunit 10, mitochondrial OS=Homo sapiens (Human) OX=9606 GN=NDUFA10 PE=1 SV=1	1	5	5	5	3	0	2	2	3	0	2	2	3	0	2	2	12.4	12.4	12.4	40.75	355	355	0	9.7216	0	724.86	1971.1	166400	152670	168110	162930	157120	160360	10590	145800	141690	146480	146320	138820	140940	0	0
O95319	O95319	7	4	4	CUGBP Elav-like family member 2	CELF2	sp|O95319|CELF2_HUMAN CUGBP Elav-like family member 2 OS=Homo sapiens (Human) OX=9606 GN=CELF2 PE=1 SV=1	1	7	4	4	6	0	2	3	3	0	1	2	3	0	1	2	14.4	8.7	8.7	54.284	508	508	0	23.437	0	0	1066.6	90970	93469	96968	99612	92942	93563	4973.2	86742	79985	90528	93870	82991	85805	0	0
O95336	O95336	6	6	6	6-phosphogluconolactonase	PGLS	sp|O95336|6PGL_HUMAN 6-phosphogluconolactonase OS=Homo sapiens (Human) OX=9606 GN=PGLS PE=1 SV=2	1	6	6	6	4	0	3	3	4	0	3	3	4	0	3	3	28.3	28.3	28.3	27.547	258	258	0	27.607	0	1330.4	2985	178190	175070	173910	172200	173900	167570	8216.9	147710	156440	160650	161590	148850	153990	0	0
O95347	O95347	42	42	42	Structural maintenance of chromosomes protein 2	SMC2	sp|O95347|SMC2_HUMAN Structural maintenance of chromosomes protein 2 OS=Homo sapiens (Human) OX=9606 GN=SMC2 PE=1 SV=2	1	42	42	42	20	1	17	13	20	1	17	13	20	1	17	13	31.2	31.2	31.2	135.65	1197	1197	0	153.53	0	1677.9	2124.3	261970	273710	278680	268320	260660	279300	16870	251440	251310	262280	269840	244690	240900	0	0
O95352	O95352	1	1	1	Ubiquitin-like modifier-activating enzyme ATG7	ATG7	sp|O95352|ATG7_HUMAN Ubiquitin-like modifier-activating enzyme ATG7 OS=Homo sapiens (Human) OX=9606 GN=ATG7 PE=1 SV=1	1	1	1	1	1	0	0	1	1	0	0	1	1	0	0	1	1.3	1.3	1.3	77.959	703	703	0.0014459	2.2398	0	0	0	3806.6	3759.5	3872.2	3981.9	3790.9	3982.9	245.76	3297.8	3116.9	3998.7	3684.7	3850.3	3532.9	0	0
O95365	O95365	4	4	4	Zinc finger and BTB domain-containing protein 7A	ZBTB7A	sp|O95365|ZBT7A_HUMAN Zinc finger and BTB domain-containing protein 7A OS=Homo sapiens (Human) OX=9606 GN=ZBTB7A PE=1 SV=1	1	4	4	4	0	4	0	0	0	4	0	0	0	4	0	0	10.6	10.6	10.6	61.438	584	584	0	230.75	0	0	0	0	0	0	0	0	0	0	0	0	0	0	0	0	0	0
O95372	O95372	4	4	4	Acyl-protein thioesterase 2	LYPLA2	sp|O95372|LYPA2_HUMAN Acyl-protein thioesterase 2 OS=Homo sapiens (Human) OX=9606 GN=LYPLA2 PE=1 SV=1	1	4	4	4	2	0	1	1	2	0	1	1	2	0	1	1	10	10	10	24.737	231	231	0	8.2293	0	0	0	0	0	0	0	0	0	0	0	0	0	0	0	0	0	0
O95373	O95373	13	13	12	Importin-7	IPO7	sp|O95373|IPO7_HUMAN Importin-7 OS=Homo sapiens (Human) OX=9606 GN=IPO7 PE=1 SV=1	1	13	13	12	11	0	1	1	11	0	1	1	10	0	1	1	14.1	14.1	13.1	119.52	1038	1038	0	51.347	736.89	1688.7	4775.9	368400	384620	383290	384340	379780	387750	21448	334790	332990	338620	351310	322470	334360	0	0
O95376	O95376	1	1	1	E3 ubiquitin-protein ligase ARIH2	ARIH2	sp|O95376|ARI2_HUMAN E3 ubiquitin-protein ligase ARIH2 OS=Homo sapiens (Human) OX=9606 GN=ARIH2 PE=1 SV=1	1	1	1	1	0	0	1	0	0	0	1	0	0	0	1	0	2.2	2.2	2.2	57.818	493	493	0.0026802	1.9993	0	0	0	0	0	0	0	0	0	0	0	0	0	0	0	0	0	0
O95379;Q08231	O95379;Q08231	2;1	2;1	2;1	Tumor necrosis factor alpha-induced protein 8;Nuclear mRNA export protein THP1	TNFAIP8;THP1	sp|O95379|TFIP8_HUMAN Tumor necrosis factor alpha-induced protein 8 OS=Homo sapiens (Human) OX=9606 GN=TNFAIP8 PE=1 SV=1;sp|Q08231|THP1_YEAST Nuclear mRNA export protein THP1 OS=Saccharomyces cerevisiae (strain ATCC 204508 / S288c) (Bakers yeast) OX=55929	2	2	2	2	2	0	0	0	2	0	0	0	2	0	0	0	8.6	8.6	8.6	23.003	198	198;455	0.00088496	2.4362	0	0	0	0	0	0	0	0	0	0	0	0	0	0	0	0	0	0
O95391	O95391	4	4	3	Pre-mRNA-splicing factor SLU7	SLU7	sp|O95391|SLU7_HUMAN Pre-mRNA-splicing factor SLU7 OS=Homo sapiens (Human) OX=9606 GN=SLU7 PE=1 SV=2	1	4	4	3	0	2	1	0	0	2	1	0	0	2	1	0	8.4	8.4	5.5	68.386	586	586	0	26.891	0	0	0	0	0	0	0	0	0	0	0	0	0	0	0	0	0	0
O95394	O95394	6	6	6	Phosphoacetylglucosamine mutase	PGM3	sp|O95394|AGM1_HUMAN Phosphoacetylglucosamine mutase OS=Homo sapiens (Human) OX=9606 GN=PGM3 PE=1 SV=1	1	6	6	6	2	1	0	3	2	1	0	3	2	1	0	3	13.5	13.5	13.5	59.851	542	542	0	25.808	0	529.7	1631.5	83151	84153	88835	82931	85530	82991	6538.2	77381	71711	78713	81125	74065	72102	0	0
O95396	O95396	1	1	1	Adenylyltransferase and sulfurtransferase MOCS3;Molybdopterin-synthase adenylyltransferase;Molybdopterin-synthase sulfurtransferase	MOCS3	sp|O95396|MOCS3_HUMAN Adenylyltransferase and sulfurtransferase MOCS3 OS=Homo sapiens (Human) OX=9606 GN=MOCS3 PE=1 SV=1	1	1	1	1	0	0	0	1	0	0	0	1	0	0	0	1	2.8	2.8	2.8	49.669	460	460	0.0065663	1.7019	0	0	0	0	0	0	0	0	0	0	0	0	0	0	0	0	0	0
O95399	O95399	1	1	1	Urotensin-2	UTS2	sp|O95399|UTS2_HUMAN Urotensin-2 OS=Homo sapiens (Human) OX=9606 GN=UTS2 PE=1 SV=1	1	1	1	1	0	0	1	0	0	0	1	0	0	0	1	0	6.5	6.5	6.5	14.295	124	124	0.0089752	1.5374	0	0	0	0	0	0	0	0	0	0	0	0	0	0	0	0	0	0
O95400	O95400	5	5	5	CD2 antigen cytoplasmic tail-binding protein 2	CD2BP2	sp|O95400|CD2B2_HUMAN CD2 antigen cytoplasmic tail-binding protein 2 OS=Homo sapiens (Human) OX=9606 GN=CD2BP2 PE=1 SV=1	1	5	5	5	1	3	1	1	1	3	1	1	1	3	1	1	15.8	15.8	15.8	37.646	341	341	0	169.37	0	0	0	0	0	0	0	0	0	0	0	0	0	0	0	0	0	0
O95402	O95402	6	6	6	Mediator of RNA polymerase II transcription subunit 26	MED26	sp|O95402|MED26_HUMAN Mediator of RNA polymerase II transcription subunit 26 OS=Homo sapiens (Human) OX=9606 GN=MED26 PE=1 SV=2	1	6	6	6	0	6	0	0	0	6	0	0	0	6	0	0	12	12	12	65.446	600	600	0	25.028	0	0	0	0	0	0	0	0	0	0	0	0	0	0	0	0	0	0
O95425	O95425	7	7	7	Supervillin	SVIL	sp|O95425|SVIL_HUMAN Supervillin OS=Homo sapiens (Human) OX=9606 GN=SVIL PE=1 SV=2	1	7	7	7	1	6	0	0	1	6	0	0	1	6	0	0	3.8	3.8	3.8	247.74	2214	2214	0	19.125	0	0	409.39	19495	18270	18791	19448	17903	21253	668.93	16703	19743	17766	18218	16612	15690	0	0
O95429	O95429	2	2	2	BAG family molecular chaperone regulator 4	BAG4	sp|O95429|BAG4_HUMAN BAG family molecular chaperone regulator 4 OS=Homo sapiens (Human) OX=9606 GN=BAG4 PE=1 SV=1	1	2	2	2	0	1	1	0	0	1	1	0	0	1	1	0	3.9	3.9	3.9	49.593	457	457	0	11.739	0	0	0	0	0	0	0	0	0	0	0	0	0	0	0	0	0	0
O95433	O95433	20	20	20	Activator of 90 kDa heat shock protein ATPase homolog 1	AHSA1	sp|O95433|AHSA1_HUMAN Activator of 90 kDa heat shock protein ATPase homolog 1 OS=Homo sapiens (Human) OX=9606 GN=AHSA1 PE=1 SV=1	1	20	20	20	12	1	8	8	12	1	8	8	12	1	8	8	62.1	62.1	62.1	38.274	338	338	0	148.91	0	0	286.1	112360	106220	110230	105920	107290	106830	3888.2	93167	93621	97980	101190	94504	94418	0	0
O95453	O95453	16	16	16	Poly(A)-specific ribonuclease PARN	PARN	sp|O95453|PARN_HUMAN Poly(A)-specific ribonuclease PARN OS=Homo sapiens (Human) OX=9606 GN=PARN PE=1 SV=1	1	16	16	16	5	2	10	6	5	2	10	6	5	2	10	6	24.1	24.1	24.1	73.45	639	639	0	61.365	281.31	619.29	2488.4	139440	138640	143600	146660	141870	145790	10392	128770	129440	132200	130110	123420	127910	0	0
O95456	O95456	6	6	6	Proteasome assembly chaperone 1	PSMG1	sp|O95456|PSMG1_HUMAN Proteasome assembly chaperone 1 OS=Homo sapiens (Human) OX=9606 GN=PSMG1 PE=1 SV=1	1	6	6	6	4	0	2	2	4	0	2	2	4	0	2	2	21.2	21.2	21.2	32.854	288	288	0	27.264	0	0	883.31	58173	56281	59858	58088	61541	55154	3674.2	52798	48667	53553	54240	49972	48932	0	0
O95466	O95466	10	10	10	Formin-like protein 1	FMNL1	sp|O95466|FMNL1_HUMAN Formin-like protein 1 OS=Homo sapiens (Human) OX=9606 GN=FMNL1 PE=1 SV=3	1	10	10	10	1	7	2	2	1	7	2	2	1	7	2	2	7.5	7.5	7.5	121.85	1100	1100	0	46.674	0	331.76	1140.8	66020	63507	64655	60886	63456	59387	2088.2	57074	55623	53822	59284	53117	54351	0	0
O95470	O95470	3	3	3	Sphingosine-1-phosphate lyase 1	SGPL1	sp|O95470|SGPL1_HUMAN Sphingosine-1-phosphate lyase 1 OS=Homo sapiens (Human) OX=9606 GN=SGPL1 PE=1 SV=3	1	3	3	3	0	0	2	1	0	0	2	1	0	0	2	1	4.6	4.6	4.6	63.523	568	568	0.00017787	5.1345	0	0	0	0	0	0	0	0	0	0	0	0	0	0	0	0	0	0
O95475	O95475	2	2	2	Homeobox protein SIX6	SIX6	sp|O95475|SIX6_HUMAN Homeobox protein SIX6 OS=Homo sapiens (Human) OX=9606 GN=SIX6 PE=1 SV=2	1	2	2	2	0	1	2	1	0	1	2	1	0	1	2	1	14.2	14.2	14.2	27.687	246	246	0	49.926	0	0	0	0	0	0	0	0	0	0	0	0	0	0	0	0	0	0
O95476	O95476	1	1	1	CTD nuclear envelope phosphatase 1	CTDNEP1	sp|O95476|CNEP1_HUMAN CTD nuclear envelope phosphatase 1 OS=Homo sapiens (Human) OX=9606 GN=CTDNEP1 PE=1 SV=2	1	1	1	1	0	0	0	1	0	0	0	1	0	0	0	1	3.7	3.7	3.7	28.377	244	244	0.0017131	2.1139	0	0	0	0	0	0	0	0	0	0	0	0	0	0	0	0	0	0
O95479	O95479	2	2	2	GDH/6PGL endoplasmic bifunctional protein;Glucose 1-dehydrogenase;6-phosphogluconolactonase	H6PD	sp|O95479|G6PE_HUMAN GDH/6PGL endoplasmic bifunctional protein OS=Homo sapiens (Human) OX=9606 GN=H6PD PE=1 SV=2	1	2	2	2	0	0	0	2	0	0	0	2	0	0	0	2	2.5	2.5	2.5	88.892	791	791	0.00016173	3.5327	0	0	0	0	0	0	0	0	0	0	0	0	0	0	0	0	0	0
O95486	O95486	6	6	6	Protein transport protein Sec24A	SEC24A	sp|O95486|SC24A_HUMAN Protein transport protein Sec24A OS=Homo sapiens (Human) OX=9606 GN=SEC24A PE=1 SV=2	1	6	6	6	4	0	1	2	4	0	1	2	4	0	1	2	7	7	7	119.75	1093	1093	0	22.769	0	0	0	47210	46742	47793	47526	46293	48788	2581	44377	41411	45397	42911	43298	44830	0	0
O95487	O95487	6	6	6	Protein transport protein Sec24B	SEC24B	sp|O95487|SC24B_HUMAN Protein transport protein Sec24B OS=Homo sapiens (Human) OX=9606 GN=SEC24B PE=1 SV=2	1	6	6	6	5	1	0	1	5	1	0	1	5	1	0	1	6.2	6.2	6.2	137.42	1268	1268	0	36.305	218.6	0	1537.5	111920	114000	109980	110020	108680	112090	5764.1	99135	98049	97626	99068	96842	97754	0	0
O95503	O95503	2	2	2	Chromobox protein homolog 6	CBX6	sp|O95503|CBX6_HUMAN Chromobox protein homolog 6 OS=Homo sapiens (Human) OX=9606 GN=CBX6 PE=1 SV=1	1	2	2	2	0	2	0	0	0	2	0	0	0	2	0	0	7.8	7.8	7.8	43.898	412	412	0	7.6679	0	0	0	0	0	0	0	0	0	0	0	0	0	0	0	0	0	0
O95544	O95544	3	3	3	NAD kinase	NADK	sp|O95544|NADK_HUMAN NAD kinase OS=Homo sapiens (Human) OX=9606 GN=NADK PE=1 SV=1	1	3	3	3	0	1	1	2	0	1	1	2	0	1	1	2	7	7	7	49.228	446	446	0	8.9212	0	0	0	0	0	0	0	0	0	0	0	0	0	0	0	0	0	0
O95551	O95551	2	2	2	Tyrosyl-DNA phosphodiesterase 2	TDP2	sp|O95551|TYDP2_HUMAN Tyrosyl-DNA phosphodiesterase 2 OS=Homo sapiens (Human) OX=9606 GN=TDP2 PE=1 SV=1	1	2	2	2	0	1	1	1	0	1	1	1	0	1	1	1	7.7	7.7	7.7	40.929	362	362	0	10.507	0	0	0	0	0	0	0	0	0	0	0	0	0	0	0	0	0	0
O95562	O95562	1	1	1	Vesicle transport protein SFT2B	SFT2D2	sp|O95562|SFT2B_HUMAN Vesicle transport protein SFT2B OS=Homo sapiens (Human) OX=9606 GN=SFT2D2 PE=1 SV=1	1	1	1	1	0	0	0	1	0	0	0	1	0	0	0	1	10.6	10.6	10.6	17.779	160	160	0.00045537	2.7918	0	0	0	0	0	0	0	0	0	0	0	0	0	0	0	0	0	0
O95563	O95563	2	2	2	Mitochondrial pyruvate carrier 2	MPC2	sp|O95563|MPC2_HUMAN Mitochondrial pyruvate carrier 2 OS=Homo sapiens (Human) OX=9606 GN=MPC2 PE=1 SV=1	1	2	2	2	2	0	0	0	2	0	0	0	2	0	0	0	14.2	14.2	14.2	14.279	127	127	0.00088771	2.4841	0	0	0	4013.8	4727.4	3865.8	4836	3788.4	5026.2	0	4078	3785.7	4584.8	4111.6	3932	4354.2	0	0
O95568	O95568	2	2	2	Histidine protein methyltransferase 1 homolog	METTL18	sp|O95568|MET18_HUMAN Histidine protein methyltransferase 1 homolog OS=Homo sapiens (Human) OX=9606 GN=METTL18 PE=1 SV=1	1	2	2	2	1	0	1	0	1	0	1	0	1	0	1	0	6.5	6.5	6.5	42.148	372	372	0	9.1221	0	546.74	1500.8	78491	78720	77407	79389	79756	77919	5375	67924	66528	70987	72327	65814	68456	0	0
O95571	O95571	2	2	2	Persulfide dioxygenase ETHE1, mitochondrial	ETHE1	sp|O95571|ETHE1_HUMAN Persulfide dioxygenase ETHE1, mitochondrial OS=Homo sapiens (Human) OX=9606 GN=ETHE1 PE=1 SV=2	1	2	2	2	0	0	1	2	0	0	1	2	0	0	1	2	11.4	11.4	11.4	27.873	254	254	0	9.4334	0	0	0	0	0	0	0	0	0	0	0	0	0	0	0	0	0	0
O95573	O95573	11	11	11	Long-chain-fatty-acid--CoA ligase 3	ACSL3	sp|O95573|ACSL3_HUMAN Long-chain-fatty-acid--CoA ligase 3 OS=Homo sapiens (Human) OX=9606 GN=ACSL3 PE=1 SV=3	1	11	11	11	6	0	4	4	6	0	4	4	6	0	4	4	17.8	17.8	17.8	80.419	720	720	0	23.744	373.89	0	1400.6	110100	107340	111320	112260	111950	107230	6626.6	99065	104210	101820	106490	100430	97454	0	0
O95602	O95602	11	11	11	DNA-directed RNA polymerase I subunit RPA1	POLR1A	sp|O95602|RPA1_HUMAN DNA-directed RNA polymerase I subunit RPA1 OS=Homo sapiens (Human) OX=9606 GN=POLR1A PE=1 SV=2	1	11	11	11	3	4	2	4	3	4	2	4	3	4	2	4	7.6	7.6	7.6	194.81	1720	1720	0	303.93	1032	1780	6737.9	349140	338760	348260	344180	322800	328620	18716	302750	312560	319120	326800	293030	300370	0	0
O95613	O95613	11	11	11	Pericentrin	PCNT	sp|O95613|PCNT_HUMAN Pericentrin OS=Homo sapiens (Human) OX=9606 GN=PCNT PE=1 SV=4	1	11	11	11	2	6	0	3	2	6	0	3	2	6	0	3	4	4	4	378.03	3336	3336	0	53.129	0	0	0	7079.8	8137.3	8015.5	7429.9	7669.2	7006.3	426.01	6074.8	6044.2	6724.2	6090.2	5927.6	6745.4	0	0
O95619	O95619	5	5	5	YEATS domain-containing protein 4	YEATS4	sp|O95619|YETS4_HUMAN YEATS domain-containing protein 4 OS=Homo sapiens (Human) OX=9606 GN=YEATS4 PE=1 SV=1	1	5	5	5	2	0	2	2	2	0	2	2	2	0	2	2	22.5	22.5	22.5	26.499	227	227	0	12.978	0	0	0	0	0	0	0	0	0	0	0	0	0	0	0	0	0	0
O95625	O95625	3	3	3	Zinc finger and BTB domain-containing protein 11	ZBTB11	sp|O95625|ZBT11_HUMAN Zinc finger and BTB domain-containing protein 11 OS=Homo sapiens (Human) OX=9606 GN=ZBTB11 PE=1 SV=2	1	3	3	3	0	3	0	0	0	3	0	0	0	3	0	0	3.4	3.4	3.4	119.38	1053	1053	0	139.09	0	0	0	0	0	0	0	0	0	0	0	0	0	0	0	0	1211.2	311.38
O95628	O95628	2	2	2	CCR4-NOT transcription complex subunit 4	CNOT4	sp|O95628|CNOT4_HUMAN CCR4-NOT transcription complex subunit 4 OS=Homo sapiens (Human) OX=9606 GN=CNOT4 PE=1 SV=3	1	2	2	2	1	1	0	0	1	1	0	0	1	1	0	0	3.1	3.1	3.1	63.509	575	575	0	6.8225	0	0	0	12434	14295	14539	14120	12846	13937	356.81	13999	14301	13871	15827	12505	12535	0	0
O95630	O95630	3	3	3	STAM-binding protein	STAMBP	sp|O95630|STABP_HUMAN STAM-binding protein OS=Homo sapiens (Human) OX=9606 GN=STAMBP PE=1 SV=1	1	3	3	3	1	0	1	1	1	0	1	1	1	0	1	1	9	9	9	48.076	424	424	0	6.8153	0	0	241.98	12641	12503	13115	12263	14313	13598	743.71	12244	11653	12576	11711	12833	13049	0	0
O95639	O95639	5	5	5	Cleavage and polyadenylation specificity factor subunit 4	CPSF4	sp|O95639|CPSF4_HUMAN Cleavage and polyadenylation specificity factor subunit 4 OS=Homo sapiens (Human) OX=9606 GN=CPSF4 PE=1 SV=1	1	5	5	5	1	1	2	2	1	1	2	2	1	1	2	2	27.5	27.5	27.5	30.255	269	269	0	105.23	0	0	0	0	0	0	0	0	0	0	0	0	0	0	0	0	0	0
O95671	O95671	4	4	4	N-acetylserotonin O-methyltransferase-like protein	ASMTL	sp|O95671|ASML_HUMAN Probable bifunctional dTTP/UTP pyrophosphatase/methyltransferase protein OS=Homo sapiens (Human) OX=9606 GN=ASMTL PE=1 SV=3	1	4	4	4	0	2	2	1	0	2	2	1	0	2	2	1	9.8	9.8	9.8	68.856	621	621	0	79.695	0	0	0	0	0	0	0	0	0	0	0	0	0	0	0	0	0	0
O95674	O95674	4	4	4	Phosphatidate cytidylyltransferase 2	CDS2	sp|O95674|CDS2_HUMAN Phosphatidate cytidylyltransferase 2 OS=Homo sapiens (Human) OX=9606 GN=CDS2 PE=1 SV=1	1	4	4	4	0	4	1	1	0	4	1	1	0	4	1	1	11.2	11.2	11.2	51.417	445	445	0	160.33	0	0	0	0	0	0	0	0	0	0	0	0	0	0	0	0	0	0
O95684	O95684	8	8	8	FGFR1 oncogene partner	FGFR1OP	sp|O95684|FR1OP_HUMAN FGFR1 oncogene partner OS=Homo sapiens (Human) OX=9606 GN=FGFR1OP PE=1 SV=1	1	8	8	8	0	4	2	2	0	4	2	2	0	4	2	2	24.1	24.1	24.1	43.064	399	399	0	88.721	0	0	0	0	0	0	0	0	0	0	0	0	0	0	0	0	0	0
O95685	O95685	3	3	3	Protein phosphatase 1 regulatory subunit 3D	PPP1R3D	sp|O95685|PPR3D_HUMAN Protein phosphatase 1 regulatory subunit 3D OS=Homo sapiens (Human) OX=9606 GN=PPP1R3D PE=1 SV=1	1	3	3	3	0	3	0	0	0	3	0	0	0	3	0	0	7	7	7	32.559	299	299	0.00016276	3.6148	0	0	0	0	0	0	0	0	0	0	0	0	0	0	0	0	0	0
O95696	O95696	15	15	15	Bromodomain-containing protein 1	BRD1	sp|O95696|BRD1_HUMAN Bromodomain-containing protein 1 OS=Homo sapiens (Human) OX=9606 GN=BRD1 PE=1 SV=1	1	15	15	15	4	6	2	5	4	6	2	5	4	6	2	5	16.3	16.3	16.3	119.52	1058	1058	0	124.17	0	0	0	13825	12366	13978	13671	14766	14313	774.83	12479	11998	12931	13300	11082	12144	0	0
O95707	O95707	2	2	2	Ribonuclease P protein subunit p29	POP4	sp|O95707|RPP29_HUMAN Ribonuclease P protein subunit p29 OS=Homo sapiens (Human) OX=9606 GN=POP4 PE=1 SV=2	1	2	2	2	1	0	0	1	1	0	0	1	1	0	0	1	11.8	11.8	11.8	25.424	220	220	0	9.0501	0	488.11	607.34	31390	32749	32614	32047	28355	35176	2273.4	29385	30362	28193	31204	27930	30589	0	0
O95714;Q9BVR0	O95714	6;2	6;2	6;2	E3 ubiquitin-protein ligase HERC2	HERC2	sp|O95714|HERC2_HUMAN E3 ubiquitin-protein ligase HERC2 OS=Homo sapiens (Human) OX=9606 GN=HERC2 PE=1 SV=2	2	6	6	6	1	5	0	0	1	5	0	0	1	5	0	0	1.9	1.9	1.9	527.22	4834	4834;1158	0	74.02	0	0	0	17955	18514	19042	17985	17971	18252	1095.8	15214	16627	17253	18453	15488	15998	0	256.45
O95721	O95721	3	3	3	Synaptosomal-associated protein 29	SNAP29	sp|O95721|SNP29_HUMAN Synaptosomal-associated protein 29 OS=Homo sapiens (Human) OX=9606 GN=SNAP29 PE=1 SV=1	1	3	3	3	2	1	1	1	2	1	1	1	2	1	1	1	12	12	12	28.97	258	258	0	9.9769	0	225.86	1158.9	74762	76175	76707	72657	69367	71789	2492.3	63545	68837	69100	71350	58871	63450	0	0
O95747	O95747	12	12	12	Serine/threonine-protein kinase OSR1	OXSR1	sp|O95747|OXSR1_HUMAN Serine/threonine-protein kinase OSR1 OS=Homo sapiens (Human) OX=9606 GN=OXSR1 PE=1 SV=1	1	12	12	12	5	3	5	3	5	3	5	3	5	3	5	3	27.5	27.5	27.5	58.022	527	527	0	168.93	1148.3	883.62	5022.2	330810	337830	335210	339210	335580	328210	16944	299640	292840	302620	305330	290380	297070	0	0
O95757	O95757	21	17	17	Heat shock 70 kDa protein 4L	HSPA4L	sp|O95757|HS74L_HUMAN Heat shock 70 kDa protein 4L OS=Homo sapiens (Human) OX=9606 GN=HSPA4L PE=1 SV=3	1	21	17	17	9	2	7	6	6	2	6	6	6	2	6	6	27.3	22.6	22.6	94.511	839	839	0	62.679	0	0	471.58	32233	35941	29886	30473	29955	28724	1574.7	30608	32285	33171	33307	30731	30895	0	0
O95758;Q9UKA9	O95758	12;2	5;0	5;0	Polypyrimidine tract-binding protein 3	PTBP3	sp|O95758|PTBP3_HUMAN Polypyrimidine tract-binding protein 3 OS=Homo sapiens (Human) OX=9606 GN=PTBP3 PE=1 SV=2	2	12	5	5	7	3	4	2	2	2	1	1	2	2	1	1	14.3	6.2	6.2	59.689	552	552;531	0	6.9916	0	0	0	9653.4	9587.9	9518.8	10219	8809	9618.1	658.37	8967.7	8598.5	8687.9	9239.1	8285.1	8903.6	0	0
O95772	O95772	4	4	4	MLN64 N-terminal domain homolog	STARD3NL	sp|O95772|STR3N_HUMAN STARD3 N-terminal-like protein OS=Homo sapiens (Human) OX=9606 GN=STARD3NL PE=1 SV=1	1	4	4	4	0	3	0	1	0	3	0	1	0	3	0	1	16.2	16.2	16.2	26.654	234	234	0	16.273	0	0	0	0	0	0	0	0	0	0	0	0	0	0	0	0	0	0
O95777	O95777	3	3	3	U6 snRNA-associated Sm-like protein LSm8	LSM8	sp|O95777|LSM8_HUMAN U6 snRNA-associated Sm-like protein LSm8 OS=Homo sapiens (Human) OX=9606 GN=LSM8 PE=1 SV=3	1	3	3	3	2	0	0	1	2	0	0	1	2	0	0	1	37.5	37.5	37.5	10.403	96	96	0.00018423	5.8256	0	0	673.95	60760	68852	60699	69652	60886	66506	2242.6	66452	70006	70004	73153	63199	72701	0	0
O95782	O95782	19	19	11	AP-2 complex subunit alpha-1	AP2A1	sp|O95782|AP2A1_HUMAN AP-2 complex subunit alpha-1 OS=Homo sapiens (Human) OX=9606 GN=AP2A1 PE=1 SV=3	1	19	19	11	10	1	8	7	10	1	8	7	4	1	6	6	20.1	20.1	13.6	107.54	977	977	0	41.517	0	678.73	3540	290590	296990	297070	298380	285490	293640	14990	254710	268510	269350	274680	254070	268330	0	0
O95785	O95785	4	4	4	Protein Wiz	WIZ	sp|O95785|WIZ_HUMAN Protein Wiz OS=Homo sapiens (Human) OX=9606 GN=WIZ PE=1 SV=2	1	4	4	4	0	4	0	0	0	4	0	0	0	4	0	0	2.6	2.6	2.6	178.67	1651	1651	0	8.2558	0	0	0	0	0	0	0	0	0	0	0	0	0	0	0	0	0	0
O95786	O95786	4	4	4	Probable ATP-dependent RNA helicase DDX58	DDX58	sp|O95786|DDX58_HUMAN Antiviral innate immune response receptor RIG-I OS=Homo sapiens (Human) OX=9606 GN=DDX58 PE=1 SV=2	1	4	4	4	2	0	0	2	2	0	0	2	2	0	0	2	5.2	5.2	5.2	106.6	925	925	0	12.504	0	0	785.22	34574	32563	33755	33282	33250	31975	1905.5	30078	30471	29404	29745	29685	28501	0	0
O95789	O95789	1	1	1	Zinc finger MYM-type protein 6	ZMYM6	sp|O95789|ZMYM6_HUMAN Zinc finger MYM-type protein 6 OS=Homo sapiens (Human) OX=9606 GN=ZMYM6 PE=1 SV=2	1	1	1	1	0	1	0	0	0	1	0	0	0	1	0	0	0.8	0.8	0.8	148.09	1325	1325	0.0049806	1.814	0	0	0	0	0	0	0	0	0	0	0	0	0	0	0	0	0	0
O95793	O95793	12	12	10	Double-stranded RNA-binding protein Staufen homolog 1	STAU1	sp|O95793|STAU1_HUMAN Double-stranded RNA-binding protein Staufen homolog 1 OS=Homo sapiens (Human) OX=9606 GN=STAU1 PE=1 SV=2	1	12	12	10	3	3	4	5	3	3	4	5	1	3	4	5	23.1	23.1	20.3	63.182	577	577	0	61.868	0	0	317.88	50827	48384	51056	49447	49408	49089	2551.9	45806	45325	48309	47027	44136	44882	0	0
O95801	O95801	8	8	8	Tetratricopeptide repeat protein 4	TTC4	sp|O95801|TTC4_HUMAN Tetratricopeptide repeat protein 4 OS=Homo sapiens (Human) OX=9606 GN=TTC4 PE=1 SV=3	1	8	8	8	4	0	3	5	4	0	3	5	4	0	3	5	23.3	23.3	23.3	44.678	387	387	0	34.589	0	0	1462.4	70675	72967	71630	76942	75031	73443	4626.8	63474	64838	64302	67660	61679	68178	0	0
O95816	O95816	9	9	9	BAG family molecular chaperone regulator 2	BAG2	sp|O95816|BAG2_HUMAN BAG family molecular chaperone regulator 2 OS=Homo sapiens (Human) OX=9606 GN=BAG2 PE=1 SV=1	1	9	9	9	5	2	4	2	5	2	4	2	5	2	4	2	43.6	43.6	43.6	23.772	211	211	0	64.938	0	0	0	10780	10735	11674	10356	11980	9865.4	0	9743.5	8261.3	10281	7779.1	7227.7	9119.9	0	0
O95817	O95817	8	8	8	BAG family molecular chaperone regulator 3	BAG3	sp|O95817|BAG3_HUMAN BAG family molecular chaperone regulator 3 OS=Homo sapiens (Human) OX=9606 GN=BAG3 PE=1 SV=3	1	8	8	8	0	5	2	2	0	5	2	2	0	5	2	2	16	16	16	61.594	575	575	0	128.94	0	0	0	0	0	0	0	0	0	0	0	0	0	0	0	0	0	0
O95819;REV__Q8N3L3;REV__P49589;Q5SQS7;Q12315;Q86T65;P53935	O95819	28;1;1;1;1;1;1	28;1;1;1;1;1;1	19;0;0;0;0;0;0	Mitogen-activated protein kinase kinase kinase kinase 4	MAP4K4	sp|O95819|M4K4_HUMAN Mitogen-activated protein kinase kinase kinase kinase 4 OS=Homo sapiens (Human) OX=9606 GN=MAP4K4 PE=1 SV=2	7	28	28	19	9	11	9	9	9	11	9	9	4	11	7	7	20.6	20.6	15.8	142.1	1239	1239;684;748;431;538;1068;1240	0	323.31	0	0	1507.1	239080	238420	238940	234530	234160	239930	10259	213400	210920	217300	223890	208090	212000	0	0
O95825	O95825	4	4	4	Quinone oxidoreductase-like protein 1	CRYZL1	sp|O95825|QORL1_HUMAN Quinone oxidoreductase-like protein 1 OS=Homo sapiens (Human) OX=9606 GN=CRYZL1 PE=1 SV=2	1	4	4	4	1	0	2	3	1	0	2	3	1	0	2	3	13.2	13.2	13.2	38.696	349	349	0	9.0961	214.23	0	142.92	6939.9	6805.1	6326.5	6551.1	6285.2	6527.9	601.68	5430.2	6134.9	5897.4	6015.7	6068.7	5520.2	0	0
O95831	O95831	15	15	15	Apoptosis-inducing factor 1, mitochondrial	AIFM1	sp|O95831|AIFM1_HUMAN Apoptosis-inducing factor 1, mitochondrial OS=Homo sapiens (Human) OX=9606 GN=AIFM1 PE=1 SV=1	1	15	15	15	7	1	7	6	7	1	7	6	7	1	7	6	26.1	26.1	26.1	66.9	613	613	0	58.489	0	581.68	2277.7	185240	182050	181100	180170	180130	180980	5911.4	156260	160310	168100	167870	158810	163080	0	0
O95835	O95835	2	2	2	Serine/threonine-protein kinase LATS1	LATS1	sp|O95835|LATS1_HUMAN Serine/threonine-protein kinase LATS1 OS=Homo sapiens (Human) OX=9606 GN=LATS1 PE=1 SV=1	1	2	2	2	0	2	0	0	0	2	0	0	0	2	0	0	1.9	1.9	1.9	126.87	1130	1130	0	17.17	0	0	0	0	0	0	0	0	0	0	0	0	0	0	0	0	0	0
O95841	O95841	1	1	1	Angiopoietin-related protein 1	ANGPTL1	sp|O95841|ANGL1_HUMAN Angiopoietin-related protein 1 OS=Homo sapiens (Human) OX=9606 GN=ANGPTL1 PE=2 SV=1	1	1	1	1	1	0	0	0	1	0	0	0	1	0	0	0	1.4	1.4	1.4	56.719	491	491	1	-2	0	0	0	7685.6	13328	6792.5	14470	7382.1	16284	577.87	17581	18852	15856	19569	16290	17478	0	0
O95861	O95861	10	10	10	3(2),5-bisphosphate nucleotidase 1	BPNT1	sp|O95861|BPNT1_HUMAN 3(2),5-bisphosphate nucleotidase 1 OS=Homo sapiens (Human) OX=9606 GN=BPNT1 PE=1 SV=1	1	10	10	10	4	0	3	6	4	0	3	6	4	0	3	6	34.4	34.4	34.4	33.392	308	308	0	78.13	0	202.85	1212.6	90128	89627	94035	92444	93990	88167	5702	76170	78345	81207	81889	77433	80315	0	0
O95864;Q9Y5Q0	O95864	11;1	11;1	11;1	Fatty acid desaturase 2	FADS2	sp|O95864|FADS2_HUMAN Acyl-CoA 6-desaturase OS=Homo sapiens (Human) OX=9606 GN=FADS2 PE=1 SV=1	2	11	11	11	7	0	2	6	7	0	2	6	7	0	2	6	25	25	25	52.259	444	444;445	0	36.27	0	1078.8	3518.1	209920	211780	212920	208140	206050	210610	10379	188640	186000	191470	190320	182890	185640	0	0
O95865	O95865	4	4	4	N(G),N(G)-dimethylarginine dimethylaminohydrolase 2	DDAH2	sp|O95865|DDAH2_HUMAN N(G),N(G)-dimethylarginine dimethylaminohydrolase 2 OS=Homo sapiens (Human) OX=9606 GN=DDAH2 PE=1 SV=1	1	4	4	4	1	0	2	1	1	0	2	1	1	0	2	1	18.2	18.2	18.2	29.644	285	285	0	19.349	0	0	310.55	23576	25234	24678	26145	26281	26527	1629.2	25458	24466	25515	27204	25893	24920	0	0
O95870	O95870	1	1	1	Abhydrolase domain-containing protein 16A	ABHD16A	sp|O95870|ABHGA_HUMAN Phosphatidylserine lipase ABHD16A OS=Homo sapiens (Human) OX=9606 GN=ABHD16A PE=1 SV=3	1	1	1	1	0	0	0	1	0	0	0	1	0	0	0	1	1.6	1.6	1.6	63.243	558	558	0.0086219	1.577	0	0	0	0	0	0	0	0	0	0	0	0	0	0	0	0	0	0
O95872	O95872	1	1	1	G patch domain and ankyrin repeat-containing protein 1	GPANK1	sp|O95872|GPAN1_HUMAN G patch domain and ankyrin repeat-containing protein 1 OS=Homo sapiens (Human) OX=9606 GN=GPANK1 PE=1 SV=1	1	1	1	1	0	1	0	0	0	1	0	0	0	1	0	0	3.4	3.4	3.4	39.314	356	356	1	-2	0	0	0	0	0	0	0	0	0	0	0	0	0	0	0	0	0	0
O95873	O95873	1	1	1	Uncharacterized protein C6orf47	C6orf47	sp|O95873|CF047_HUMAN Uncharacterized protein C6orf47 OS=Homo sapiens (Human) OX=9606 GN=C6orf47 PE=1 SV=2	1	1	1	1	0	1	0	0	0	1	0	0	0	1	0	0	3.1	3.1	3.1	31.71	294	294	0.0065556	1.6888	0	0	0	0	0	0	0	0	0	0	0	0	0	0	0	0	0	0
O95881	O95881	4	4	4	Thioredoxin domain-containing protein 12	TXNDC12	sp|O95881|TXD12_HUMAN Thioredoxin domain-containing protein 12 OS=Homo sapiens (Human) OX=9606 GN=TXNDC12 PE=1 SV=1	1	4	4	4	2	0	2	1	2	0	2	1	2	0	2	1	22.1	22.1	22.1	19.206	172	172	0	7.812	0	0	713.32	56316	58399	53758	57125	53453	57253	3835.6	53158	56180	56152	56013	52489	55553	0	0
O95905	O95905	1	1	1	Protein SGT1	ECD	sp|O95905|ECD_HUMAN Protein ecdysoneless homolog OS=Homo sapiens (Human) OX=9606 GN=ECD PE=1 SV=1	1	1	1	1	1	0	0	0	1	0	0	0	1	0	0	0	2.2	2.2	2.2	72.757	644	644	0.00017765	5.1023	0	0	1154.8	61130	58542	54926	59161	57420	57940	3043.5	48293	50869	51783	53994	49791	51340	0	0
O95922	O95922	1	1	1	Probable tubulin polyglutamylase TTLL1	TTLL1	sp|O95922|TTLL1_HUMAN Probable tubulin polyglutamylase TTLL1 OS=Homo sapiens (Human) OX=9606 GN=TTLL1 PE=2 SV=1	1	1	1	1	1	0	0	0	1	0	0	0	1	0	0	0	2.8	2.8	2.8	48.987	423	423	0.00016466	3.7939	207.4	0	363.88	18798	18306	19130	16291	17769	19078	1506.1	16216	16999	17341	18617	14993	15646	0	0
Q96SF7;O95935	Q96SF7;O95935	1;1	1;1	1;1	T-box transcription factor TBX15;T-box transcription factor TBX18	TBX15;TBX18	sp|Q96SF7|TBX15_HUMAN T-box transcription factor TBX15 OS=Homo sapiens (Human) OX=9606 GN=TBX15 PE=1 SV=2;sp|O95935|TBX18_HUMAN T-box transcription factor TBX18 OS=Homo sapiens (Human) OX=9606 GN=TBX18 PE=1 SV=3	2	1	1	1	0	1	0	0	0	1	0	0	0	1	0	0	1.2	1.2	1.2	65.757	602	602;607	0.0087424	1.5672	0	0	0	0	0	0	0	0	0	0	0	0	0	0	0	0	0	0
O95936	O95936	2	2	2	Eomesodermin homolog	EOMES	sp|O95936|EOMES_HUMAN Eomesodermin homolog OS=Homo sapiens (Human) OX=9606 GN=EOMES PE=1 SV=3	1	2	2	2	1	1	0	0	1	1	0	0	1	1	0	0	3.8	3.8	3.8	72.731	686	686	0	6.0746	0	0	607.06	18169	19632	19507	19956	18757	19592	1416.3	18006	18784	18121	20423	17279	17816	0	0
O95983	O95983	7	7	6	Methyl-CpG-binding domain protein 3	MBD3	sp|O95983|MBD3_HUMAN Methyl-CpG-binding domain protein 3 OS=Homo sapiens (Human) OX=9606 GN=MBD3 PE=1 SV=1	1	7	7	6	2	3	1	1	2	3	1	1	1	3	1	1	23.4	23.4	19.2	32.844	291	291	0	15.528	0	0	486.62	19124	18189	16963	19532	18122	17307	1615.1	15505	15800	18525	17219	17631	16219	0	0
O95985	O95985	4	4	3	DNA topoisomerase 3-beta-1	TOP3B	sp|O95985|TOP3B_HUMAN DNA topoisomerase 3-beta-1 OS=Homo sapiens (Human) OX=9606 GN=TOP3B PE=1 SV=1	1	4	4	3	1	0	0	3	1	0	0	3	1	0	0	2	6	6	4.8	96.661	862	862	0	13.164	0	0	360.02	22321	22973	23370	21811	21999	22141	1173.2	18810	19218	21388	22668	21504	21156	0	0
O95989	O95989	4	4	4	Diphosphoinositol polyphosphate phosphohydrolase 1	NUDT3	sp|O95989|NUDT3_HUMAN Diphosphoinositol polyphosphate phosphohydrolase 1 OS=Homo sapiens (Human) OX=9606 GN=NUDT3 PE=1 SV=1	1	4	4	4	0	0	3	3	0	0	3	3	0	0	3	3	24.4	24.4	24.4	19.471	172	172	0	146.46	0	0	0	0	0	0	0	0	0	0	0	0	0	0	0	0	0	0
Q9NZH5;O95997	Q9NZH5;O95997	1;1	1;1	1;1	Securin-2;Securin	PTTG2;PTTG1	sp|Q9NZH5|PTTG2_HUMAN Securin-2 OS=Homo sapiens (Human) OX=9606 GN=PTTG2 PE=2 SV=2;sp|O95997|PTTG1_HUMAN Securin OS=Homo sapiens (Human) OX=9606 GN=PTTG1 PE=1 SV=1	2	1	1	1	0	1	0	0	0	1	0	0	0	1	0	0	5.4	5.4	5.4	22.301	202	202;202	0.00045607	2.8174	0	0	0	0	0	0	0	0	0	0	0	0	0	0	0	0	0	0
O95999	O95999	2	2	1	B-cell lymphoma/leukemia 10	BCL10	sp|O95999|BCL10_HUMAN B-cell lymphoma/leukemia 10 OS=Homo sapiens (Human) OX=9606 GN=BCL10 PE=1 SV=1	1	2	2	1	0	1	0	1	0	1	0	1	0	1	0	1	12.4	12.4	4.7	26.251	233	233	0	48.846	0	0	0	0	0	0	0	0	0	0	0	0	0	0	0	0	0	0
O96000	O96000	6	6	6	NADH dehydrogenase [ubiquinone] 1 beta subcomplex subunit 10	NDUFB10	sp|O96000|NDUBA_HUMAN NADH dehydrogenase [ubiquinone] 1 beta subcomplex subunit 10 OS=Homo sapiens (Human) OX=9606 GN=NDUFB10 PE=1 SV=3	1	6	6	6	2	0	2	3	2	0	2	3	2	0	2	3	39	39	39	20.776	172	172	0	17.15	0	0	190.74	24482	21081	22077	22755	22242	22253	1403.3	20279	22090	20623	22981	21952	20465	0	0
O96005	O96005	6	6	6	Cleft lip and palate transmembrane protein 1	CLPTM1	sp|O96005|CLPT1_HUMAN Cleft lip and palate transmembrane protein 1 OS=Homo sapiens (Human) OX=9606 GN=CLPTM1 PE=1 SV=1	1	6	6	6	0	0	3	5	0	0	3	5	0	0	3	5	8.8	8.8	8.8	76.096	669	669	0	34.769	0	0	0	0	0	0	0	0	0	0	0	0	0	0	0	0	0	0
O96007	O96007	2	2	2	Molybdopterin synthase catalytic subunit	MOCS2	sp|O96007|MOC2B_HUMAN Molybdopterin synthase catalytic subunit OS=Homo sapiens (Human) OX=9606 GN=MOCS2 PE=1 SV=1	1	2	2	2	0	0	2	1	0	0	2	1	0	0	2	1	9	9	9	20.944	188	188	0.00015876	3.3298	0	0	0	0	0	0	0	0	0	0	0	0	0	0	0	0	0	0
O96008	O96008	7	7	7	Mitochondrial import receptor subunit TOM40 homolog	TOMM40	sp|O96008|TOM40_HUMAN Mitochondrial import receptor subunit TOM40 homolog OS=Homo sapiens (Human) OX=9606 GN=TOMM40 PE=1 SV=1	1	7	7	7	4	1	1	3	4	1	1	3	4	1	1	3	23.5	23.5	23.5	37.893	361	361	0	83.463	855.49	430.48	4482.2	265020	271380	263360	269210	254160	274990	14202	235790	248270	237400	245720	219310	233410	0	404.46
O96011	O96011	5	5	5	Peroxisomal membrane protein 11B	PEX11B	sp|O96011|PX11B_HUMAN Peroxisomal membrane protein 11B OS=Homo sapiens (Human) OX=9606 GN=PEX11B PE=1 SV=1	1	5	5	5	4	0	1	0	4	0	1	0	4	0	1	0	15.8	15.8	15.8	28.431	259	259	0	12.787	388.85	506.46	3541.9	145630	146160	145480	139630	140460	143250	9513.7	133600	128390	137960	137580	125100	132130	0	0
O96013	O96013	8	8	8	Serine/threonine-protein kinase PAK 4	PAK4	sp|O96013|PAK4_HUMAN Serine/threonine-protein kinase PAK 4 OS=Homo sapiens (Human) OX=9606 GN=PAK4 PE=1 SV=1	1	8	8	8	0	6	1	1	0	6	1	1	0	6	1	1	16.1	16.1	16.1	64.071	591	591	0	31.726	0	0	0	0	0	0	0	0	0	0	0	0	0	0	0	0	0	0
O96017	O96017	5	5	5	Serine/threonine-protein kinase Chk2	CHEK2	sp|O96017|CHK2_HUMAN Serine/threonine-protein kinase Chk2 OS=Homo sapiens (Human) OX=9606 GN=CHEK2 PE=1 SV=1	1	5	5	5	1	0	2	3	1	0	2	3	1	0	2	3	8.5	8.5	8.5	60.914	543	543	0	8.2572	0	488.94	330.04	28046	28839	28738	29889	28039	29777	2082	26296	27660	28857	32162	26145	28462	0	0
O96018	O96018	1	1	1	Amyloid beta A4 precursor protein-binding family A member 3	APBA3	sp|O96018|APBA3_HUMAN Amyloid-beta A4 precursor protein-binding family A member 3 OS=Homo sapiens (Human) OX=9606 GN=APBA3 PE=1 SV=1	1	1	1	1	0	1	0	0	0	1	0	0	0	1	0	0	2.4	2.4	2.4	61.453	575	575	0.00074305	2.5389	0	0	0	0	0	0	0	0	0	0	0	0	0	0	0	0	0	0
O96019;O94805	O96019	6;2	6;2	6;2	Actin-like protein 6A	ACTL6A	sp|O96019|ACL6A_HUMAN Actin-like protein 6A OS=Homo sapiens (Human) OX=9606 GN=ACTL6A PE=1 SV=1	2	6	6	6	3	2	0	1	3	2	0	1	3	2	0	1	13.1	13.1	13.1	47.46	429	429;426	0	12.35	0	0	484.32	57639	59620	60639	59377	61183	59568	3738.3	53604	56169	56015	55887	50578	56792	0	0
O96020	O96020	1	1	1	G1/S-specific cyclin-E2	CCNE2	sp|O96020|CCNE2_HUMAN G1/S-specific cyclin-E2 OS=Homo sapiens (Human) OX=9606 GN=CCNE2 PE=1 SV=1	1	1	1	1	0	1	0	0	0	1	0	0	0	1	0	0	5	5	5	46.757	404	404	0	25.581	0	0	0	0	0	0	0	0	0	0	0	0	0	0	0	0	0	0
O96028	O96028	15	15	15	Histone-lysine N-methyltransferase NSD2	WHSC1	sp|O96028|NSD2_HUMAN Histone-lysine N-methyltransferase NSD2 OS=Homo sapiens (Human) OX=9606 GN=NSD2 PE=1 SV=1	1	15	15	15	4	7	1	4	4	7	1	4	4	7	1	4	9.7	9.7	9.7	152.26	1365	1365	0	50.86	0	0	457.89	29286	29919	30799	29064	27515	29066	1706	26170	24604	29206	28342	26439	27874	0	0
P00044;P00045	P00044;P00045	4;3	3;2	3;2	Cytochrome c iso-1;Cytochrome c iso-2	CYC1;CYC7	sp|P00044|CYC1_YEAST Cytochrome c isoform 1 OS=Saccharomyces cerevisiae (strain ATCC 204508 / S288c) (Bakers yeast) OX=559292 GN=CYC1 PE=1 SV=2;sp|P00045|CYC7_YEAST Cytochrome c isoform 2 OS=Saccharomyces cerevisiae (strain ATCC 204508 / S288c) (Bakers y	2	4	3	3	4	0	0	0	3	0	0	0	3	0	0	0	33.9	27.5	27.5	12.182	109	109;113	0	7.7373	0	0	698.26	14179	31777	14335	27735	13923	29956	1189.5	30287	39778	34210	39934	28512	37108	0	0
P00167	P00167	2	2	2	Cytochrome b5	CYB5A	sp|P00167|CYB5_HUMAN Cytochrome b5 OS=Homo sapiens (Human) OX=9606 GN=CYB5A PE=1 SV=2	1	2	2	2	1	0	0	1	1	0	0	1	1	0	0	1	13.4	13.4	13.4	15.33	134	134	0.0001715	4.478	0	0	0	19961	23089	20878	22618	21145	21570	1419.4	18740	18902	18851	20007	18893	18457	0	0
P00175	P00175	1	1	1	Cytochrome b2, mitochondrial	CYB2	sp|P00175|CYB2_YEAST Cytochrome b2, mitochondrial OS=Saccharomyces cerevisiae (strain ATCC 204508 / S288c) (Bakers yeast) OX=559292 GN=CYB2 PE=1 SV=1	1	1	1	1	1	0	0	0	1	0	0	0	1	0	0	0	1.5	1.5	1.5	65.539	591	591	1	-2	0	0	0	0	0	0	0	0	0	0	0	0	0	0	0	0	0	0
P00326	P00326	1	1	1	Alcohol dehydrogenase 1C	ADH1C	sp|P00326|ADH1G_HUMAN Alcohol dehydrogenase 1C OS=Homo sapiens (Human) OX=9606 GN=ADH1C PE=1 SV=2	1	1	1	1	1	0	0	0	1	0	0	0	1	0	0	0	2.7	2.7	2.7	39.867	375	375	1	-2	0	0	0	0	0	0	0	0	0	0	0	0	0	0	0	0	0	0
P00338;Q6ZMR3;P07864	P00338	23;1;1	23;1;1	21;0;0	L-lactate dehydrogenase A chain	LDHA	sp|P00338|LDHA_HUMAN L-lactate dehydrogenase A chain OS=Homo sapiens (Human) OX=9606 GN=LDHA PE=1 SV=2	3	23	23	21	19	5	5	4	19	5	5	4	18	4	5	4	50	50	44.3	36.688	332	332;332;332	0	127.73	245.98	6602.6	26247	1769600	1759300	1739400	1712000	1711600	1742100	67185	1520700	1535500	1557000	1587700	1509300	1536100	0	662.23
P00358;P00360;O14556	P00358	27;11;1	2;0;0	2;0;0	Glyceraldehyde-3-phosphate dehydrogenase 2	TDH2	sp|P00358|G3P2_YEAST Glyceraldehyde-3-phosphate dehydrogenase 2 OS=Saccharomyces cerevisiae (strain ATCC 204508 / S288c) (Bakers yeast) OX=559292 GN=TDH2 PE=1 SV=3	3	27	2	2	23	2	6	3	1	0	1	0	1	0	1	0	58.4	4.5	4.5	35.846	332	332;332;408	0.00016252	3.5947	0	0	863.57	14497	31074	15307	30820	13435	28337	2454	31129	39653	35102	39448	31320	35500	0	0
P00359	P00359	28	28	3	Glyceraldehyde-3-phosphate dehydrogenase 3	TDH3	sp|P00359|G3P3_YEAST Glyceraldehyde-3-phosphate dehydrogenase 3 OS=Saccharomyces cerevisiae (strain ATCC 204508 / S288c) (Bakers yeast) OX=559292 GN=TDH3 PE=1 SV=3	1	28	28	3	25	2	5	3	25	2	5	3	3	0	0	0	56.3	56.3	5.4	35.746	332	332	0	104.52	0	1463.7	5549.3	219810	634020	227590	634540	223140	644270	31927	716560	911300	735940	943670	695830	903010	0	0
P00367;CON__sp|P00366|DHE3_BOVIN;P49448	P00367;CON__sp|P00366|DHE3_BOVIN;P49448	19;16;13	19;16;13	19;16;13	Glutamate dehydrogenase 1, mitochondrial;Glutamate dehydrogenase 2, mitochondrial	GLUD1;GLUD2	sp|P00367|DHE3_HUMAN Glutamate dehydrogenase 1, mitochondrial OS=Homo sapiens (Human) OX=9606 GN=GLUD1 PE=1 SV=2;;sp|P49448|DHE4_HUMAN Glutamate dehydrogenase 2, mitochondrial OS=Homo sapiens (Human) OX=9606 GN=GLUD2 PE=1 SV=2	3	19	19	19	10	0	6	6	10	0	6	6	10	0	6	6	35.1	35.1	35.1	61.397	558	558;558;558	0	73.645	0	487.5	534.6	163160	159100	165040	168180	160860	164820	9782.7	147490	148650	148040	157360	144340	147930	0	0
P00374	P00374	2	2	2	Dihydrofolate reductase	DHFR	sp|P00374|DYR_HUMAN Dihydrofolate reductase OS=Homo sapiens (Human) OX=9606 GN=DHFR PE=1 SV=2	1	2	2	2	1	0	0	1	1	0	0	1	1	0	0	1	11.2	11.2	11.2	21.452	187	187	0.00030926	3.0152	0	0	0	0	0	0	0	0	0	0	0	0	0	0	0	0	0	0
P00387	P00387	7	7	7	NADH-cytochrome b5 reductase 3;NADH-cytochrome b5 reductase 3 membrane-bound form;NADH-cytochrome b5 reductase 3 soluble form	CYB5R3	sp|P00387|NB5R3_HUMAN NADH-cytochrome b5 reductase 3 OS=Homo sapiens (Human) OX=9606 GN=CYB5R3 PE=1 SV=3	1	7	7	7	3	0	4	3	3	0	4	3	3	0	4	3	27.2	27.2	27.2	34.234	301	301	0	35.152	0	0	398.91	38579	37820	38315	36596	35607	36757	2069	31573	33179	34457	35357	32122	31905	0	0
P00390	P00390	9	9	9	Glutathione reductase, mitochondrial	GSR	sp|P00390|GSHR_HUMAN Glutathione reductase, mitochondrial OS=Homo sapiens (Human) OX=9606 GN=GSR PE=1 SV=2	1	9	9	9	7	0	3	1	7	0	3	1	7	0	3	1	18.4	18.4	18.4	56.256	522	522	0	50.766	347.59	934.29	2818	230800	224670	238250	226560	230960	228520	14811	194590	198420	210640	215820	201110	205050	0	0
P00403	P00403	1	1	1	Cytochrome c oxidase subunit 2	MT-CO2	sp|P00403|COX2_HUMAN Cytochrome c oxidase subunit 2 OS=Homo sapiens (Human) OX=9606 GN=MT-CO2 PE=1 SV=1	1	1	1	1	0	0	1	1	0	0	1	1	0	0	1	1	4.4	4.4	4.4	25.565	227	227	0.0003123	3.1143	0	0	0	0	0	0	0	0	0	0	0	0	0	0	0	0	0	0
P00427	P00427	1	1	1	Cytochrome c oxidase subunit 6, mitochondrial	COX6	sp|P00427|COX6_YEAST Cytochrome c oxidase subunit 6, mitochondrial OS=Saccharomyces cerevisiae (strain ATCC 204508 / S288c) (Bakers yeast) OX=559292 GN=COX6 PE=1 SV=1	1	1	1	1	0	0	0	1	0	0	0	1	0	0	0	1	8.8	8.8	8.8	17.341	148	148	0.00031128	3.0717	0	0	0	0	0	0	0	0	0	0	0	0	0	0	0	0	0	0
P00441	P00441	7	7	7	Superoxide dismutase [Cu-Zn]	SOD1	sp|P00441|SODC_HUMAN Superoxide dismutase [Cu-Zn] OS=Homo sapiens (Human) OX=9606 GN=SOD1 PE=1 SV=2	1	7	7	7	6	1	2	1	6	1	2	1	6	1	2	1	40.3	40.3	40.3	15.936	154	154	0	42.755	365.07	1202.6	5739.9	391300	387370	390070	381680	381600	386400	18974	339790	336130	347560	348160	331810	337940	0	0
P00445	P00445	7	7	6	Superoxide dismutase [Cu-Zn]	SOD1	sp|P00445|SODC_YEAST Superoxide dismutase [Cu-Zn] OS=Saccharomyces cerevisiae (strain ATCC 204508 / S288c) (Bakers yeast) OX=559292 GN=SOD1 PE=1 SV=2	1	7	7	6	4	1	2	2	4	1	2	2	4	1	2	2	46.8	46.8	46.1	15.854	154	154	0	93.83	398.4	589.03	2212.1	81524	215200	87902	210900	80233	210810	10937	232960	290000	242920	308550	226800	288960	0	0
P00491	P00491	11	11	10	Purine nucleoside phosphorylase	PNP	sp|P00491|PNPH_HUMAN Purine nucleoside phosphorylase OS=Homo sapiens (Human) OX=9606 GN=PNP PE=1 SV=2	1	11	11	10	8	0	4	3	8	0	4	3	8	0	4	3	48.4	48.4	44.6	32.118	289	289	0	70.629	0	2818	6001.2	513750	531790	534190	528920	518840	523560	34605	468970	486360	484650	495980	472030	474100	0	0
P00492;Q9NRG1	P00492	11;2	11;2	11;2	Hypoxanthine-guanine phosphoribosyltransferase	HPRT1	sp|P00492|HPRT_HUMAN Hypoxanthine-guanine phosphoribosyltransferase OS=Homo sapiens (Human) OX=9606 GN=HPRT1 PE=1 SV=2	2	11	11	11	10	0	1	1	10	0	1	1	10	0	1	1	53.2	53.2	53.2	24.579	218	218;225	0	33.356	0	541.83	6634.4	446590	434500	449960	447300	443210	433480	23433	400580	392420	413040	419180	392910	397360	0	0
P00498	P00498	1	1	1	ATP phosphoribosyltransferase	HIS1	sp|P00498|HIS1_YEAST ATP phosphoribosyltransferase OS=Saccharomyces cerevisiae (strain ATCC 204508 / S288c) (Bakers yeast) OX=559292 GN=HIS1 PE=1 SV=1	1	1	1	1	0	0	0	1	0	0	0	1	0	0	0	1	2.7	2.7	2.7	32.266	297	297	0.0086184	1.5757	0	0	0	0	0	0	0	0	0	0	0	0	0	0	0	0	0	0
P00505	P00505	25	25	25	Aspartate aminotransferase, mitochondrial	GOT2	sp|P00505|AATM_HUMAN Aspartate aminotransferase, mitochondrial OS=Homo sapiens (Human) OX=9606 GN=GOT2 PE=1 SV=3	1	25	25	25	22	0	9	4	22	0	9	4	22	0	9	4	51.2	51.2	51.2	47.517	430	430	0	128.36	0	2635.2	9740.9	736590	759450	759230	758950	756740	770030	45409	678050	681320	689080	725080	664420	696460	0	0
P00519	P00519	5	5	5	Tyrosine-protein kinase ABL1	ABL1	sp|P00519|ABL1_HUMAN Tyrosine-protein kinase ABL1 OS=Homo sapiens (Human) OX=9606 GN=ABL1 PE=1 SV=4	1	5	5	5	0	4	0	1	0	4	0	1	0	4	0	1	6.4	6.4	6.4	122.87	1130	1130	0	17.544	0	0	0	0	0	0	0	0	0	0	0	0	0	0	0	0	0	0
P00549;P52489	P00549	34;1	34;1	34;1	Pyruvate kinase 1	CDC19	sp|P00549|KPYK1_YEAST Pyruvate kinase 1 OS=Saccharomyces cerevisiae (strain ATCC 204508 / S288c) (Bakers yeast) OX=559292 GN=CDC19 PE=1 SV=2	2	34	34	34	31	1	7	6	31	1	7	6	31	1	7	6	64.6	64.6	64.6	54.544	500	500;506	0	197.52	1187.5	1443.5	17472	461080	1389600	472100	1394800	456600	1390300	62907	1574500	1985800	1620600	2044500	1539900	1979400	0	0
P00558	P00558	37	37	32	Phosphoglycerate kinase 1	PGK1	sp|P00558|PGK1_HUMAN Phosphoglycerate kinase 1 OS=Homo sapiens (Human) OX=9606 GN=PGK1 PE=1 SV=3	1	37	37	32	34	3	14	7	34	3	14	7	29	2	12	6	80.3	80.3	69.3	44.614	417	417	0	323.31	444.83	8498.8	30063	1979900	1965300	1990300	1968300	1949000	1957800	108700	1740100	1752700	1782800	1837900	1692300	1750300	271.46	0
P00560	P00560	34	34	34	Phosphoglycerate kinase	PGK1	sp|P00560|PGK_YEAST Phosphoglycerate kinase OS=Saccharomyces cerevisiae (strain ATCC 204508 / S288c) (Bakers yeast) OX=559292 GN=PGK1 PE=1 SV=2	1	34	34	34	31	0	4	2	31	0	4	2	31	0	4	2	66.3	66.3	66.3	44.738	416	416	0	151.56	2038.4	395.21	12097	262150	1097800	282390	1112600	274300	1113100	45434	1284800	1658800	1336400	1722400	1252200	1678500	0	0
P00729	P00729	1	1	1	Carboxypeptidase Y	PRC1	sp|P00729|CBPY_YEAST Carboxypeptidase Y OS=Saccharomyces cerevisiae (strain ATCC 204508 / S288c) (Bakers yeast) OX=559292 GN=PRC1 PE=1 SV=1	1	1	1	1	1	0	0	0	1	0	0	0	1	0	0	0	1.9	1.9	1.9	59.801	532	532	0.0025424	2.0098	0	0	0	8004.2	12111	8002.1	12576	7282.5	11051	574.77	13700	13719	13263	15688	12024	15035	0	0
P00812	P00812	1	1	1	Arginase	CAR1	sp|P00812|ARGI_YEAST Arginase OS=Saccharomyces cerevisiae (strain ATCC 204508 / S288c) (Bakers yeast) OX=559292 GN=CAR1 PE=1 SV=1	1	1	1	1	1	0	0	0	1	0	0	0	1	0	0	0	4.5	4.5	4.5	35.662	333	333	0	6.1332	0	0	0	5114.9	14003	4379.3	14551	5566.7	14235	1027.5	15798	17950	15337	18610	14266	20328	0	0
P00813	P00813	27	27	27	Adenosine deaminase	ADA	sp|P00813|ADA_HUMAN Adenosine deaminase OS=Homo sapiens (Human) OX=9606 GN=ADA PE=1 SV=3	1	27	27	27	24	1	8	8	24	1	8	8	24	1	8	8	59	59	59	40.764	363	363	0	192.83	0	5410.4	19011	1202400	1187800	1239000	1230700	1205500	1218600	77320	1080400	1089600	1108500	1132200	1040900	1069000	0	0
P00817	P00817	4	4	4	Inorganic pyrophosphatase	IPP1	sp|P00817|IPYR_YEAST Inorganic pyrophosphatase OS=Saccharomyces cerevisiae (strain ATCC 204508 / S288c) (Bakers yeast) OX=559292 GN=IPP1 PE=1 SV=4	1	4	4	4	2	0	2	0	2	0	2	0	2	0	2	0	13.2	13.2	13.2	32.299	287	287	0	6.4666	0	0	0	0	0	0	0	0	0	0	0	0	0	0	0	0	0	0
P00830	P00830	9	5	5	ATP synthase subunit beta, mitochondrial	ATP2	sp|P00830|ATPB_YEAST ATP synthase subunit beta, mitochondrial OS=Saccharomyces cerevisiae (strain ATCC 204508 / S288c) (Bakers yeast) OX=559292 GN=ATP2 PE=1 SV=2	1	9	5	5	4	0	4	7	0	0	3	5	0	0	3	5	19.4	11.5	11.5	54.793	511	511	0	26.815	0	0	0	0	0	0	0	0	0	0	0	0	0	0	0	0	0	0
P00846	P00846	1	1	1	ATP synthase subunit a	MT-ATP6	sp|P00846|ATP6_HUMAN ATP synthase subunit a OS=Homo sapiens (Human) OX=9606 GN=MT-ATP6 PE=1 SV=1	1	1	1	1	1	0	0	0	1	0	0	0	1	0	0	0	4.4	4.4	4.4	24.817	226	226	0.0011706	2.3607	0	0	0	0	0	0	0	0	0	0	0	0	0	0	0	0	0	0
P00890	P00890	2	1	1	Citrate synthase, mitochondrial	CIT1	sp|P00890|CISY1_YEAST Citrate synthase, mitochondrial OS=Saccharomyces cerevisiae (strain ATCC 204508 / S288c) (Bakers yeast) OX=559292 GN=CIT1 PE=1 SV=2	1	2	1	1	1	0	1	2	0	0	0	1	0	0	0	1	4.6	2.3	2.3	53.359	479	479	0.0004569	2.84	0	0	0	0	0	0	0	0	0	0	0	0	0	0	0	0	0	0
P00899	P00899	2	2	2	Anthranilate synthase component 1	TRP2	sp|P00899|TRPE_YEAST Anthranilate synthase component 1 OS=Saccharomyces cerevisiae (strain ATCC 204508 / S288c) (Bakers yeast) OX=559292 GN=TRP2 PE=1 SV=4	1	2	2	2	0	0	1	1	0	0	1	1	0	0	1	1	5.1	5.1	5.1	56.767	507	507	0.00016614	3.9353	0	0	0	0	0	0	0	0	0	0	0	0	0	0	0	0	0	0
P00924	P00924	16	3	3	Enolase 1	ENO1	sp|P00924|ENO1_YEAST Enolase 1 OS=Saccharomyces cerevisiae (strain ATCC 204508 / S288c) (Bakers yeast) OX=559292 GN=ENO1 PE=1 SV=3	1	16	3	3	13	0	3	3	1	0	1	2	1	0	1	2	35.2	11.4	11.4	46.816	437	437	0	20.461	0	0	523.82	10826	87798	12572	87608	11316	91068	3625.5	106380	140990	111520	143010	96391	136650	0	0
P00925	P00925	27	27	14	Enolase 2	ENO2	sp|P00925|ENO2_YEAST Enolase 2 OS=Saccharomyces cerevisiae (strain ATCC 204508 / S288c) (Bakers yeast) OX=559292 GN=ENO2 PE=1 SV=2	1	27	27	14	24	0	5	6	24	0	5	6	12	0	3	5	54.5	54.5	32.7	46.914	437	437	0	133.01	218.6	431.52	14582	371710	1260600	393870	1265600	379100	1265100	52694	1449500	1848500	1483600	1915300	1401400	1853300	0	0
P00927	P00927	1	1	1	Threonine dehydratase, mitochondrial	ILV1	sp|P00927|THDH_YEAST Threonine dehydratase, mitochondrial OS=Saccharomyces cerevisiae (strain ATCC 204508 / S288c) (Bakers yeast) OX=559292 GN=ILV1 PE=1 SV=2	1	1	1	1	0	0	0	1	0	0	0	1	0	0	0	1	3.6	3.6	3.6	63.83	576	576	0	21.269	0	0	0	0	0	0	0	0	0	0	0	0	0	0	0	0	0	0
P00931	P00931	4	4	4	Tryptophan synthase	TRP5	sp|P00931|TRP_YEAST Tryptophan synthase OS=Saccharomyces cerevisiae (strain ATCC 204508 / S288c) (Bakers yeast) OX=559292 GN=TRP5 PE=1 SV=1	1	4	4	4	2	0	0	2	2	0	0	2	2	0	0	2	5.4	5.4	5.4	76.625	707	707	0.00016938	4.2433	0	0	653.54	14240	27453	15218	27916	14781	28228	1297	31439	37462	30811	36186	29669	36252	0	0
P00937	P00937	1	1	1	Multifunctional tryptophan biosynthesis protein;Anthranilate synthase component 2;Indole-3-glycerol phosphate synthase	TRP3	sp|P00937|TRPG_YEAST Multifunctional tryptophan biosynthesis protein OS=Saccharomyces cerevisiae (strain ATCC 204508 / S288c) (Bakers yeast) OX=559292 GN=TRP3 PE=1 SV=2	1	1	1	1	0	1	0	0	0	1	0	0	0	1	0	0	2.3	2.3	2.3	53.489	484	484	0.00015676	3.147	0	0	0	0	0	0	0	0	0	0	0	0	0	0	0	0	0	0
P00942	P00942	9	9	9	Triosephosphate isomerase	TPI1	sp|P00942|TPIS_YEAST Triosephosphate isomerase OS=Saccharomyces cerevisiae (strain ATCC 204508 / S288c) (Bakers yeast) OX=559292 GN=TPI1 PE=1 SV=2	1	9	9	9	8	0	2	1	8	0	2	1	8	0	2	1	37.5	37.5	37.5	26.795	248	248	0	39.031	347.62	817.68	5357.9	148030	549220	149720	541800	145990	558470	25582	636750	807820	653090	835760	630000	814780	0	0
P00950	P00950	18	18	17	Phosphoglycerate mutase 1	GPM1	sp|P00950|PMG1_YEAST Phosphoglycerate mutase 1 OS=Saccharomyces cerevisiae (strain ATCC 204508 / S288c) (Bakers yeast) OX=559292 GN=GPM1 PE=1 SV=3	1	18	18	17	15	1	4	3	15	1	4	3	15	1	4	3	68.4	68.4	65.6	27.608	247	247	0	73.011	905.62	0	3283.5	160970	360060	176750	365870	172290	372530	23872	395730	480660	414280	511070	389810	491160	0	0
P00958	P00958	6	6	6	Methionine--tRNA ligase, cytoplasmic	MES1	sp|P00958|SYMC_YEAST Methionine--tRNA ligase, cytoplasmic OS=Saccharomyces cerevisiae (strain ATCC 204508 / S288c) (Bakers yeast) OX=559292 GN=MES1 PE=1 SV=4	1	6	6	6	1	0	2	3	1	0	2	3	1	0	2	3	7.2	7.2	7.2	85.677	751	751	0	10.949	0	0	275.01	16227	43386	15956	44798	15371	46763	2659.2	51284	64459	53264	66206	50752	64079	0	0
P00966	P00966	3	3	3	Argininosuccinate synthase	ASS1	sp|P00966|ASSY_HUMAN Argininosuccinate synthase OS=Homo sapiens (Human) OX=9606 GN=ASS1 PE=1 SV=2	1	3	3	3	2	0	0	1	2	0	0	1	2	0	0	1	7	7	7	46.53	412	412	0	6.606	0	301.94	1120.1	57125	56672	63778	61231	60995	60533	3905.4	54535	54556	53787	54612	51463	50988	0	0
P01097	P01097	1	1	1	ATPase inhibitor, mitochondrial	INH1	sp|P01097|ATIF_YEAST ATPase inhibitor, mitochondrial OS=Saccharomyces cerevisiae (strain ATCC 204508 / S288c) (Bakers yeast) OX=559292 GN=INH1 PE=1 SV=2	1	1	1	1	0	0	1	1	0	0	1	1	0	0	1	1	11.8	11.8	11.8	9.87	85	85	0.0015762	2.153	0	0	0	0	0	0	0	0	0	0	0	0	0	0	0	0	0	0
P01106;P04198	P01106	8;1	8;1	8;1	Myc proto-oncogene protein	MYC	sp|P01106|MYC_HUMAN Myc proto-oncogene protein OS=Homo sapiens (Human) OX=9606 GN=MYC PE=1 SV=1	2	8	8	8	3	5	0	0	3	5	0	0	3	5	0	0	14.8	14.8	14.8	48.804	439	439;464	0	120.45	0	0	0	0	0	0	0	0	0	0	0	0	0	0	0	0	0	0
P01112;P01111	P01112;P01111	3;3	3;3	2;2	GTPase HRas;GTPase HRas, N-terminally processed;GTPase NRas	HRAS;NRAS	sp|P01112|RASH_HUMAN GTPase HRas OS=Homo sapiens (Human) OX=9606 GN=HRAS PE=1 SV=1;sp|P01111|RASN_HUMAN GTPase NRas OS=Homo sapiens (Human) OX=9606 GN=NRAS PE=1 SV=1	2	3	3	2	1	0	2	3	1	0	2	3	0	0	1	2	19	19	13.2	21.298	189	189;189	0	17.865	0	0	0	40425	41177	40711	41241	39020	41282	2065.2	31415	33151	37098	38113	32738	35273	0	0
P01116	P01116	2	1	1	GTPase KRas;GTPase KRas, N-terminally processed	KRAS	sp|P01116|RASK_HUMAN GTPase KRas OS=Homo sapiens (Human) OX=9606 GN=KRAS PE=1 SV=1	1	2	1	1	1	0	2	2	0	0	1	1	0	0	1	1	12.7	6.9	6.9	21.656	189	189	0.00088718	2.4764	0	0	0	0	0	0	0	0	0	0	0	0	0	0	0	0	0	0
P01119	P01119	3	3	3	Ras-like protein 1	RAS1	sp|P01119|RAS1_YEAST Ras-like protein 1 OS=Saccharomyces cerevisiae (strain ATCC 204508 / S288c) (Bakers yeast) OX=559292 GN=RAS1 PE=1 SV=2	1	3	3	3	0	3	0	0	0	3	0	0	0	3	0	0	12.6	12.6	12.6	34.346	309	309	0	9.8834	0	0	0	0	0	0	0	0	0	0	0	0	0	0	0	0	0	436.31
P01120	P01120	4	3	3	Ras-like protein 2	RAS2	sp|P01120|RAS2_YEAST Ras-like protein 2 OS=Saccharomyces cerevisiae (strain ATCC 204508 / S288c) (Bakers yeast) OX=559292 GN=RAS2 PE=1 SV=4	1	4	3	3	1	2	1	1	0	2	0	1	0	2	0	1	15.8	12.4	12.4	34.705	322	322	0	53.431	0	0	0	0	0	0	0	0	0	0	0	0	0	0	0	0	0	0
P01123	P01123	3	2	2	GTP-binding protein YPT1	YPT1	sp|P01123|YPT1_YEAST GTP-binding protein YPT1 OS=Saccharomyces cerevisiae (strain ATCC 204508 / S288c) (Bakers yeast) OX=559292 GN=YPT1 PE=1 SV=2	1	3	2	2	0	1	1	1	0	1	0	1	0	1	0	1	16	12.1	12.1	23.214	206	206	0.00018031	5.4237	0	0	0	0	0	0	0	0	0	0	0	0	0	0	0	0	0	0
P01130	P01130	1	1	1	Low-density lipoprotein receptor	LDLR	sp|P01130|LDLR_HUMAN Low-density lipoprotein receptor OS=Homo sapiens (Human) OX=9606 GN=LDLR PE=1 SV=1	1	1	1	1	0	1	0	0	0	1	0	0	0	1	0	0	2.6	2.6	2.6	95.375	860	860	0	6.6149	0	0	0	0	0	0	0	0	0	0	0	0	0	0	0	0	0	0
P01266	P01266	1	1	1	Thyroglobulin	TG	sp|P01266|THYG_HUMAN Thyroglobulin OS=Homo sapiens (Human) OX=9606 GN=TG PE=1 SV=5	1	1	1	1	0	1	0	0	0	1	0	0	0	1	0	0	0.4	0.4	0.4	304.79	2768	2768	1	-2	0	0	0	0	0	0	0	0	0	0	0	0	0	0	0	0	0	0
P01889	P01889	3	2	2	HLA class I histocompatibility antigen, B-7 alpha chain	HLA-B	sp|P01889|HLAB_HUMAN HLA class I histocompatibility antigen, B alpha chain OS=Homo sapiens (Human) OX=9606 GN=HLA-B PE=1 SV=3	1	3	2	2	0	1	1	2	0	1	0	1	0	1	0	1	13	9.4	9.4	40.46	362	362	0	7.7919	0	0	0	0	0	0	0	0	0	0	0	0	0	0	0	0	0	0
P02293	P02293	29	28	9	Histone H2B.1	HTB1	sp|P02293|H2B1_YEAST Histone H2B.1 OS=Saccharomyces cerevisiae (strain ATCC 204508 / S288c) (Bakers yeast) OX=559292 GN=HTB1 PE=1 SV=2	1	29	28	9	24	1	5	3	23	0	5	3	8	0	1	0	78.6	73.3	23.7	14.252	131	131	0	114.86	0	0	0	0	0	0	0	0	0	0	0	0	0	0	0	0	0	0
P02294	P02294	29	9	9	Histone H2B.2	HTB2	sp|P02294|H2B2_YEAST Histone H2B.2 OS=Saccharomyces cerevisiae (strain ATCC 204508 / S288c) (Bakers yeast) OX=559292 GN=HTB2 PE=1 SV=2	1	29	9	9	25	1	4	3	9	0	0	0	9	0	0	0	78.6	23.7	23.7	14.237	131	131	0	63.909	0	0	0	0	0	0	0	0	0	0	0	0	0	0	0	0	0	0
P02309	P02309	13	2	2	Histone H4	HHF1	sp|P02309|H4_YEAST Histone H4 OS=Saccharomyces cerevisiae (strain ATCC 204508 / S288c) (Bakers yeast) OX=559292 GN=HHF2 PE=1 SV=2	1	13	2	2	10	1	3	2	0	0	2	2	0	0	2	2	48.5	17.5	17.5	11.368	103	103	0.00017079	4.3867	0	0	0	0	0	0	0	0	0	0	0	0	0	0	0	0	0	0
P02400	P02400	6	6	5	60S acidic ribosomal protein P2-beta	RPP2B	sp|P02400|RLA4_YEAST 60S acidic ribosomal protein P2-beta OS=Saccharomyces cerevisiae (strain ATCC 204508 / S288c) (Bakers yeast) OX=559292 GN=RPP2B PE=1 SV=2	1	6	6	5	4	2	1	1	4	2	1	1	4	1	1	1	77.3	77.3	77.3	11.05	110	110	0	58.232	0	0	246.52	15929	41930	16363	41801	15633	41352	1435.1	48529	63277	49320	63950	46241	59273	0	0
P02406	P02406	15	15	14	60S ribosomal protein L28	RPL28	sp|P02406|RL28_YEAST 60S ribosomal protein L28 OS=Saccharomyces cerevisiae (strain ATCC 204508 / S288c) (Bakers yeast) OX=559292 GN=RPL28 PE=1 SV=3	1	15	15	14	13	0	6	3	13	0	6	3	12	0	6	3	62.4	62.4	62.4	16.721	149	149	0	44.538	305.02	1149.9	4262.6	136210	265940	145430	269750	137030	270500	12990	287370	342910	306170	367730	284150	348740	0	0
P14127;P02407	P14127;P02407	15;15	15;15	14;14	40S ribosomal protein S17-B;40S ribosomal protein S17-A	RPS17B;RPS17A	sp|P14127|RS17B_YEAST 40S ribosomal protein S17-B OS=Saccharomyces cerevisiae (strain ATCC 204508 / S288c) (Bakers yeast) OX=559292 GN=RPS17B PE=1 SV=1;sp|P02407|RS17A_YEAST 40S ribosomal protein S17-A OS=Saccharomyces cerevisiae (strain ATCC 204508 / S28	2	15	15	14	14	1	1	1	14	1	1	1	13	1	1	1	79.4	79.4	77.9	15.803	136	136;136	0	59.33	183.57	452.86	2835.5	107470	303050	107640	304760	107970	310930	16299	355680	441540	357330	463080	341900	434830	0	0
P02549	P02549	1	1	1	Spectrin alpha chain, erythrocytic 1	SPTA1	sp|P02549|SPTA1_HUMAN Spectrin alpha chain, erythrocytic 1 OS=Homo sapiens (Human) OX=9606 GN=SPTA1 PE=1 SV=5	1	1	1	1	0	1	0	0	0	1	0	0	0	1	0	0	0.4	0.4	0.4	280.01	2419	2419	1	-2	0	0	0	0	0	0	0	0	0	0	0	0	0	0	0	0	0	0
P02557	P02557	3	2	2	Tubulin beta chain	TUB2	sp|P02557|TBB_YEAST Tubulin beta chain OS=Saccharomyces cerevisiae (strain ATCC 204508 / S288c) (Bakers yeast) OX=559292 GN=TUB2 PE=1 SV=2	1	3	2	2	2	0	1	0	2	0	0	0	2	0	0	0	8.3	6.6	6.6	50.922	457	457	0	14.249	0	0	0	12552	50145	13579	46937	14570	45544	1529.9	53562	67204	53090	70044	52702	66186	0	0
P02686	P02686	3	3	3	Myelin basic protein	MBP	sp|P02686|MBP_HUMAN Myelin basic protein OS=Homo sapiens (Human) OX=9606 GN=MBP PE=1 SV=3	1	3	3	3	0	3	0	0	0	3	0	0	0	3	0	0	15.1	15.1	15.1	33.117	304	304	0	94.11	0	0	0	0	0	0	0	0	0	0	0	0	0	0	0	0	0	0
P02786;Q9UP52	P02786	27;1	27;1	27;1	Transferrin receptor protein 1;Transferrin receptor protein 1, serum form	TFRC	sp|P02786|TFR1_HUMAN Transferrin receptor protein 1 OS=Homo sapiens (Human) OX=9606 GN=TFRC PE=1 SV=2	2	27	27	27	17	2	10	12	17	2	10	12	17	2	10	12	38.7	38.7	38.7	84.87	760	760;801	0	261.35	2113.2	567.33	7138.3	562340	550790	565410	558020	562560	556970	34985	493530	502040	512930	515960	482970	491220	0	8727.8
P02787	P02787	3	1	1	Serotransferrin	TF	sp|P02787|TRFE_HUMAN Serotransferrin OS=Homo sapiens (Human) OX=9606 GN=TF PE=1 SV=3	1	3	1	1	2	0	1	0	1	0	0	0	1	0	0	0	3.9	1.1	1.1	77.063	698	698	1	-2	0	0	137.39	11054	9370.9	10244	9728.8	9404.7	10921	433.89	9656.4	8988.8	9922.9	10026	8489.9	9407.3	0	0
P02794	P02794	2	2	2	Ferritin heavy chain;Ferritin heavy chain, N-terminally processed	FTH1	sp|P02794|FRIH_HUMAN Ferritin heavy chain OS=Homo sapiens (Human) OX=9606 GN=FTH1 PE=1 SV=2	1	2	2	2	0	1	0	1	0	1	0	1	0	1	0	1	9.3	9.3	9.3	21.225	183	183	0	5.8638	0	0	0	0	0	0	0	0	0	0	0	0	0	0	0	0	0	0
P02795;P13640;CON__sp|P67983|MT1A_BOVIN;P80294;P04731;Q8N339;P04732	P02795;P13640;CON__sp|P67983|MT1A_BOVIN	4;3;2;1;1;1;1	1;0;1;0;0;0;0	1;0;1;0;0;0;0	Metallothionein-2;Metallothionein-1G	MT2A;MT1G	sp|P02795|MT2_HUMAN Metallothionein-2 OS=Homo sapiens (Human) OX=9606 GN=MT2A PE=1 SV=1;sp|P13640|MT1G_HUMAN Metallothionein-1G OS=Homo sapiens (Human) OX=9606 GN=MT1G PE=1 SV=2;	7	4	1	1	3	0	1	1	1	0	0	0	1	0	0	0	49.2	16.4	16.4	6.0422	61	61;62;61;61;61;61;61	1	-2	0	0	0	0	0	0	0	0	0	0	0	0	0	0	0	0	0	0
P02992	P02992	5	3	3	Elongation factor Tu, mitochondrial	TUF1	sp|P02992|EFTU_YEAST Elongation factor Tu, mitochondrial OS=Saccharomyces cerevisiae (strain ATCC 204508 / S288c) (Bakers yeast) OX=559292 GN=TUF1 PE=1 SV=1	1	5	3	3	3	0	1	2	1	0	0	2	1	0	0	2	12.8	9.2	9.2	47.972	437	437	0	20.902	0	0	339.91	11525	22700	12838	20935	13196	23599	1883.5	21394	26429	23070	29773	22809	29336	0	0
P02994	P02994	38	28	28	Elongation factor 1-alpha	TEF1	sp|P02994|EF1A_YEAST Elongation factor 1-alpha OS=Saccharomyces cerevisiae (strain ATCC 204508 / S288c) (Bakers yeast) OX=559292 GN=TEF2 PE=1 SV=1	1	38	28	28	36	0	7	6	26	0	4	3	26	0	4	3	59.4	47.2	47.2	50.032	458	458	0	165.47	303.22	944.18	14533	348860	1393100	354740	1398100	349520	1427300	59441	1627200	2133300	1687700	2233400	1611200	2139200	0	0
P03872	P03872	1	1	1	Partitioning protein REP2	REP2	sp|P03872|REP2_YEAST Partitioning protein REP2 OS=Saccharomyces cerevisiae (strain ATCC 204508 / S288c) (Bakers yeast) OX=559292 GN=REP2 PE=1 SV=1	1	1	1	1	0	0	0	1	0	0	0	1	0	0	0	1	5.4	5.4	5.4	33.196	296	296	0.0069454	1.6713	0	0	0	0	0	0	0	0	0	0	0	0	0	0	0	0	0	0
P03891	P03891	1	1	1	NADH-ubiquinone oxidoreductase chain 2	MT-ND2	sp|P03891|NU2M_HUMAN NADH-ubiquinone oxidoreductase chain 2 OS=Homo sapiens (Human) OX=9606 GN=MT-ND2 PE=1 SV=2	1	1	1	1	0	0	0	1	0	0	0	1	0	0	0	1	2.6	2.6	2.6	38.96	347	347	0.0015816	2.1927	0	0	0	0	0	0	0	0	0	0	0	0	0	0	0	0	0	0
P03962	P03962	2	1	1	Orotidine 5-phosphate decarboxylase	URA3	sp|P03962|PYRF_YEAST Orotidine 5-phosphate decarboxylase OS=Saccharomyces cerevisiae (strain ATCC 204508 / S288c) (Bakers yeast) OX=559292 GN=URA3 PE=1 SV=2	1	2	1	1	1	0	1	1	0	0	1	1	0	0	1	1	7.5	3.7	3.7	29.239	267	267	0.00045579	2.8091	0	0	0	0	0	0	0	0	0	0	0	0	0	0	0	0	0	0
P03965	P03965	2	1	1	Carbamoyl-phosphate synthase arginine-specific large chain	CPA2	sp|P03965|CARB_YEAST Carbamoyl-phosphate synthase arginine-specific large chain OS=Saccharomyces cerevisiae (strain ATCC 204508 / S288c) (Bakers yeast) OX=559292 GN=CPA2 PE=1 SV=1	1	2	1	1	0	0	1	2	0	0	0	1	0	0	0	1	2.5	1.4	1.4	123.91	1118	1118	0.00016562	3.8763	0	0	0	0	0	0	0	0	0	0	0	0	0	0	0	0	0	0
P04037	P04037	1	1	1	Cytochrome c oxidase subunit 4, mitochondrial	COX4	sp|P04037|COX4_YEAST Cytochrome c oxidase subunit 4, mitochondrial OS=Saccharomyces cerevisiae (strain ATCC 204508 / S288c) (Bakers yeast) OX=559292 GN=COX4 PE=1 SV=1	1	1	1	1	0	0	1	1	0	0	1	1	0	0	1	1	10.3	10.3	10.3	17.142	155	155	0	6.1157	0	0	0	0	0	0	0	0	0	0	0	0	0	0	0	0	0	0
P04040	P04040	11	11	11	Catalase	CAT	sp|P04040|CATA_HUMAN Catalase OS=Homo sapiens (Human) OX=9606 GN=CAT PE=1 SV=3	1	11	11	11	7	0	4	4	7	0	4	4	7	0	4	4	25.6	25.6	25.6	59.755	527	527	0	50.882	0	1087.9	3001.8	135890	141020	137230	143650	135530	135490	8921	124840	128970	127760	131070	117560	122200	0	0
P04050	P04050	2	2	2	DNA-directed RNA polymerase II subunit RPB1	RPO21	sp|P04050|RPB1_YEAST DNA-directed RNA polymerase II subunit RPB1 OS=Saccharomyces cerevisiae (strain ATCC 204508 / S288c) (Bakers yeast) OX=559292 GN=RPO21 PE=1 SV=2	1	2	2	2	1	0	1	0	1	0	1	0	1	0	1	0	1.4	1.4	1.4	191.61	1733	1733	0.00015803	3.254	0	0	0	7364.3	6869.5	7089.7	7721.3	7278.9	7301.7	559.07	7579.3	7226.7	6033.5	7311.9	6744.5	6692.1	0	0
P04053	P04053	5	5	5	DNA nucleotidylexotransferase	DNTT	sp|P04053|TDT_HUMAN DNA nucleotidylexotransferase OS=Homo sapiens (Human) OX=9606 GN=DNTT PE=1 SV=3	1	5	5	5	0	2	3	2	0	2	3	2	0	2	3	2	9.8	9.8	9.8	58.536	509	509	0	12.339	0	0	0	0	0	0	0	0	0	0	0	0	0	0	0	0	0	0
P04066	P04066	2	2	2	Tissue alpha-L-fucosidase	FUCA1	sp|P04066|FUCO_HUMAN Tissue alpha-L-fucosidase OS=Homo sapiens (Human) OX=9606 GN=FUCA1 PE=1 SV=4	1	2	2	2	0	0	1	1	0	0	1	1	0	0	1	1	3.6	3.6	3.6	53.688	466	466	0.00045188	2.7069	0	0	0	0	0	0	0	0	0	0	0	0	0	0	0	0	0	0
P04075;CON__sp|P00883|ALDOA_RABIT	P04075;CON__sp|P00883|ALDOA_RABIT	39;35	39;35	28;24	Fructose-bisphosphate aldolase A	ALDOA	sp|P04075|ALDOA_HUMAN Fructose-bisphosphate aldolase A OS=Homo sapiens (Human) OX=9606 GN=ALDOA PE=1 SV=2;	2	39	39	28	36	4	13	6	36	4	13	6	27	3	10	4	77.5	77.5	60.4	39.42	364	364;364	0	323.31	194.67	12884	36622	2465300	2482600	2508900	2446300	2415700	2422800	105660	2078000	2133800	2205900	2228400	2073800	2141300	0	0
P04080	P04080	6	6	6	Cystatin-B	CSTB	sp|P04080|CYTB_HUMAN Cystatin-B OS=Homo sapiens (Human) OX=9606 GN=CSTB PE=1 SV=2	1	6	6	6	6	0	2	2	6	0	2	2	6	0	2	2	66.3	66.3	66.3	11.139	98	98	0	18.948	0	1028	3042.2	191950	180050	189660	183610	184290	180870	12437	174630	174370	173170	182110	167350	166640	0	0
P04083	P04083	14	14	14	Annexin A1	ANXA1	sp|P04083|ANXA1_HUMAN Annexin A1 OS=Homo sapiens (Human) OX=9606 GN=ANXA1 PE=1 SV=2	1	14	14	14	8	0	6	6	8	0	6	6	8	0	6	6	38.7	38.7	38.7	38.714	346	346	0	213.36	0	540.67	2176.2	181420	184470	183410	187330	188710	187960	8043.5	158020	167310	169380	174210	158170	166400	0	0
P04147	P04147	12	12	12	Polyadenylate-binding protein, cytoplasmic and nuclear	PAB1	sp|P04147|PABP_YEAST Polyadenylate-binding protein, cytoplasmic and nuclear OS=Saccharomyces cerevisiae (strain ATCC 204508 / S288c) (Bakers yeast) OX=559292 GN=PAB1 PE=1 SV=4	1	12	12	12	7	2	4	4	7	2	4	4	7	2	4	4	18.9	18.9	18.9	64.343	577	577	0	88.081	0	384.31	1097.4	77064	159960	78354	160200	77625	161950	8245.1	174700	223030	178250	225280	169600	216240	0	0
P04150	P04150	3	3	3	Glucocorticoid receptor	NR3C1	sp|P04150|GCR_HUMAN Glucocorticoid receptor OS=Homo sapiens (Human) OX=9606 GN=NR3C1 PE=1 SV=1	1	3	3	3	0	1	1	1	0	1	1	1	0	1	1	1	5.5	5.5	5.5	85.658	777	777	0	14.171	0	0	0	0	0	0	0	0	0	0	0	0	0	0	0	0	0	0
P04156	P04156	2	2	2	Major prion protein	PRNP	sp|P04156|PRIO_HUMAN Major prion protein OS=Homo sapiens (Human) OX=9606 GN=PRNP PE=1 SV=1	1	2	2	2	0	0	0	2	0	0	0	2	0	0	0	2	7.9	7.9	7.9	27.661	253	253	0.00030807	2.9667	0	0	0	0	0	0	0	0	0	0	0	0	0	0	0	0	0	0
P04179	P04179	3	3	3	Superoxide dismutase [Mn], mitochondrial	SOD2	sp|P04179|SODM_HUMAN Superoxide dismutase [Mn], mitochondrial OS=Homo sapiens (Human) OX=9606 GN=SOD2 PE=1 SV=3	1	3	3	3	1	0	2	2	1	0	2	2	1	0	2	2	13.5	13.5	13.5	24.75	222	222	0.0001744	4.7232	0	0	0	17092	16759	16374	17483	17140	16388	960.24	15603	16747	15152	15877	15021	13953	0	0
P04181	P04181	7	7	7	Ornithine aminotransferase, mitochondrial;Ornithine aminotransferase, hepatic form;Ornithine aminotransferase, renal form	OAT	sp|P04181|OAT_HUMAN Ornithine aminotransferase, mitochondrial OS=Homo sapiens (Human) OX=9606 GN=OAT PE=1 SV=1	1	7	7	7	3	0	4	3	3	0	4	3	3	0	4	3	21.2	21.2	21.2	48.534	439	439	0	27.434	0	613.56	1416	50107	50139	48363	47320	48978	56286	2565.6	44994	43140	43657	50086	44695	45169	0	0
P04183	P04183	4	4	3	Thymidine kinase, cytosolic	TK1	sp|P04183|KITH_HUMAN Thymidine kinase, cytosolic OS=Homo sapiens (Human) OX=9606 GN=TK1 PE=1 SV=2	1	4	4	3	1	0	2	2	1	0	2	2	1	0	2	2	23.9	23.9	17.5	25.468	234	234	0	8.6067	0	0	0	115430	115610	121360	121950	113610	112810	6968.7	110570	106860	107200	114800	101820	108570	0	0
P04216	P04216	3	3	3	Thy-1 membrane glycoprotein	THY1	sp|P04216|THY1_HUMAN Thy-1 membrane glycoprotein OS=Homo sapiens (Human) OX=9606 GN=THY1 PE=1 SV=2	1	3	3	3	2	0	0	1	2	0	0	1	2	0	0	1	24.2	24.2	24.2	17.935	161	161	0	6.5619	0	221.37	471.43	46452	44232	47481	45659	45424	40050	2100.9	41065	41621	40406	42396	38806	40800	0	0
P04234	P04234	4	4	4	T-cell surface glycoprotein CD3 delta chain	CD3D	sp|P04234|CD3D_HUMAN T-cell surface glycoprotein CD3 delta chain OS=Homo sapiens (Human) OX=9606 GN=CD3D PE=1 SV=1	1	4	4	4	3	0	1	1	3	0	1	1	3	0	1	1	17	17	17	18.929	171	171	0	11.523	0	0	0	33864	35935	35552	36402	33677	34771	2170.9	32114	34464	31848	34094	28623	29953	0	0
P04275	P04275	1	1	1	von Willebrand factor;von Willebrand antigen 2	VWF	sp|P04275|VWF_HUMAN von Willebrand factor OS=Homo sapiens (Human) OX=9606 GN=VWF PE=1 SV=4	1	1	1	1	1	0	0	0	1	0	0	0	1	0	0	0	0.3	0.3	0.3	309.26	2813	2813	1	-2	0	0	1040.6	71265	70375	67049	67235	69626	65969	3136.5	57808	63098	62016	66761	62036	61037	0	0
P04350;Q9BUF5	P04350	19;7	2;1	1;0	Tubulin beta-4A chain	TUBB4A	sp|P04350|TBB4A_HUMAN Tubulin beta-4A chain OS=Homo sapiens (Human) OX=9606 GN=TUBB4A PE=1 SV=2	2	19	2	1	17	3	7	7	0	0	2	1	0	0	1	1	47.7	5.4	3.6	49.585	444	444;446	0	8.1467	0	0	0	0	0	0	0	0	0	0	0	0	0	0	0	0	0	0
P04406	P04406	29	29	29	Glyceraldehyde-3-phosphate dehydrogenase	GAPDH	sp|P04406|G3P_HUMAN Glyceraldehyde-3-phosphate dehydrogenase OS=Homo sapiens (Human) OX=9606 GN=GAPDH PE=1 SV=3	1	29	29	29	29	7	8	5	29	7	8	5	29	7	8	5	71.9	71.9	71.9	36.053	335	335	0	323.31	4690	24410	98639	6385100	6356200	6501200	6408700	6339300	6401900	381730	5716700	5764000	5807600	5988800	5542100	5715200	0	0
P04439;P01893;P17693;P10321	P04439	8;2;1;1	8;2;1;1	7;1;0;1	HLA class I histocompatibility antigen, A-3 alpha chain	HLA-A	sp|P04439|HLAA_HUMAN HLA class I histocompatibility antigen, A alpha chain OS=Homo sapiens (Human) OX=9606 GN=HLA-A PE=1 SV=2	4	8	8	7	4	3	3	4	4	3	3	4	4	3	2	3	30.7	30.7	27.1	40.84	365	365;362;338;366	0	89.277	0	1018.3	1458.9	110310	107820	112540	108160	106790	108420	6156.9	102960	94657	103020	103200	95980	95788	0	463.03
P04449	P04449	12	2	2	60S ribosomal protein L24-A	RPL24A	sp|P04449|RL24A_YEAST 60S ribosomal protein L24-A OS=Saccharomyces cerevisiae (strain ATCC 204508 / S288c) (Bakers yeast) OX=559292 GN=RPL24A PE=1 SV=1	1	12	2	2	11	1	2	2	2	1	0	0	2	1	0	0	48.4	13.5	13.5	17.613	155	155	0	6.6322	0	0	0	0	0	0	0	0	0	0	0	0	0	0	0	0	0	0
P04456	P04456	7	7	7	60S ribosomal protein L25	RPL25	sp|P04456|RL25_YEAST 60S ribosomal protein L25 OS=Saccharomyces cerevisiae (strain ATCC 204508 / S288c) (Bakers yeast) OX=559292 GN=RPL25 PE=1 SV=4	1	7	7	7	6	0	1	1	6	0	1	1	6	0	1	1	40.1	40.1	40.1	15.757	142	142	0	14.946	0	0	0	21884	41450	23757	41851	24126	43519	2251.9	44722	55816	45577	52169	42994	52368	0	0
P04632	P04632	2	2	2	Calpain small subunit 1	CAPNS1	sp|P04632|CPNS1_HUMAN Calpain small subunit 1 OS=Homo sapiens (Human) OX=9606 GN=CAPNS1 PE=1 SV=1	1	2	2	2	2	0	0	0	2	0	0	0	2	0	0	0	6.3	6.3	6.3	28.315	268	268	0.00015939	3.3743	0	277.13	460.96	36886	34671	36323	36974	35131	33919	1870	31231	31182	32969	31919	30399	32459	0	0
P04637	P04637	1	1	1	Cellular tumor antigen p53	TP53	sp|P04637|P53_HUMAN Cellular tumor antigen p53 OS=Homo sapiens (Human) OX=9606 GN=TP53 PE=1 SV=4	1	1	1	1	0	1	0	0	0	1	0	0	0	1	0	0	3.3	3.3	3.3	43.653	393	393	0.00031206	3.1063	0	0	0	0	0	0	0	0	0	0	0	0	0	0	0	0	0	0
P04650	P04650	1	1	1	60S ribosomal protein L39	RPL39	sp|P04650|RL39_YEAST 60S ribosomal protein L39 OS=Saccharomyces cerevisiae (strain ATCC 204508 / S288c) (Bakers yeast) OX=559292 GN=RPL39 PE=1 SV=3	1	1	1	1	1	0	0	0	1	0	0	0	1	0	0	0	19.6	19.6	19.6	6.3415	51	51	0.00044803	2.6102	239.13	475.71	2302.3	67036	138330	72096	138920	65798	140080	7896.4	154950	195670	156820	191070	150060	184860	0	0
P04710	P04710	4	2	2	ADP,ATP carrier protein 1	AAC1	sp|P04710|ADT1_YEAST ADP,ATP carrier protein 1 OS=Saccharomyces cerevisiae (strain ATCC 204508 / S288c) (Bakers yeast) OX=559292 GN=AAC1 PE=1 SV=1	1	4	2	2	2	0	1	2	0	0	1	1	0	0	1	1	10.4	5.8	5.8	34.12	309	309	0.0011716	2.374	0	0	0	0	0	0	0	0	0	0	0	0	0	0	0	0	0	0
P04786	P04786	2	2	2	DNA topoisomerase 1	TOP1	sp|P04786|TOP1_YEAST DNA topoisomerase 1 OS=Saccharomyces cerevisiae (strain ATCC 204508 / S288c) (Bakers yeast) OX=559292 GN=TOP1 PE=1 SV=2	1	2	2	2	0	2	0	0	0	2	0	0	0	2	0	0	5.7	5.7	5.7	89.994	769	769	0	10.063	0	0	0	0	0	0	0	0	0	0	0	0	0	0	0	0	0	0
P04801	P04801	13	12	12	Threonine--tRNA ligase, cytoplasmic	THS1	sp|P04801|SYTC_YEAST Threonine--tRNA ligase, cytoplasmic OS=Saccharomyces cerevisiae (strain ATCC 204508 / S288c) (Bakers yeast) OX=559292 GN=THS1 PE=1 SV=2	1	13	12	12	3	1	6	6	3	1	5	5	3	1	5	5	20	18.9	18.9	84.519	734	734	0	41.086	490.7	0	462.73	26038	34530	29124	34862	28975	35290	3144.7	36925	37985	37535	40407	34122	40508	0	0
P04802	P04802	3	2	2	Aspartate--tRNA ligase, cytoplasmic	DPS1	sp|P04802|SYDC_YEAST Aspartate--tRNA ligase, cytoplasmic OS=Saccharomyces cerevisiae (strain ATCC 204508 / S288c) (Bakers yeast) OX=559292 GN=DPS1 PE=1 SV=3	1	3	2	2	2	1	0	0	1	1	0	0	1	1	0	0	4.5	2.7	2.7	63.515	557	557	0	8.2856	0	0	0	0	0	0	0	0	0	0	0	0	0	0	0	0	0	0
P04807;P04806	P04807	12;1	12;1	12;1	Hexokinase-2	HXK2	sp|P04807|HXKB_YEAST Hexokinase-2 OS=Saccharomyces cerevisiae (strain ATCC 204508 / S288c) (Bakers yeast) OX=559292 GN=HXK2 PE=1 SV=4	2	12	12	12	4	1	2	7	4	1	2	7	4	1	2	7	27.6	27.6	27.6	53.942	486	486;485	0	86.441	0	0	0	12130	20052	13538	19858	11852	19306	975.07	20798	24386	19291	24759	19706	23067	0	0
P04818	P04818	13	13	13	Thymidylate synthase	TYMS	sp|P04818|TYSY_HUMAN Thymidylate synthase OS=Homo sapiens (Human) OX=9606 GN=TYMS PE=1 SV=3	1	13	13	13	7	1	7	7	7	1	7	7	7	1	7	7	44.7	44.7	44.7	35.716	313	313	0	151.84	0	340.41	1835.3	136350	137990	140140	137820	134280	133870	9271.6	126200	126390	125860	127020	119580	123690	0	0
P04819	P04819	2	2	2	DNA ligase 1	CDC9	sp|P04819|DNLI1_YEAST DNA ligase 1 OS=Saccharomyces cerevisiae (strain ATCC 204508 / S288c) (Bakers yeast) OX=559292 GN=CDC9 PE=1 SV=2	1	2	2	2	0	1	1	0	0	1	1	0	0	1	1	0	2.8	2.8	2.8	84.827	755	755	0.00017039	4.3385	0	0	0	0	0	0	0	0	0	0	0	0	0	0	0	0	0	0
P04821	P04821	2	2	2	Cell division control protein 25	CDC25	sp|P04821|CDC25_YEAST Cell division control protein 25 OS=Saccharomyces cerevisiae (strain ATCC 204508 / S288c) (Bakers yeast) OX=559292 GN=CDC25 PE=1 SV=1	1	2	2	2	0	2	0	0	0	2	0	0	0	2	0	0	2.3	2.3	2.3	179.09	1589	1589	0	18.157	0	0	0	0	0	0	0	0	0	0	0	0	0	0	0	0	0	0
P04840	P04840	11	11	11	Mitochondrial outer membrane protein porin 1	POR1	sp|P04840|VDAC1_YEAST Mitochondrial outer membrane protein porin 1 OS=Saccharomyces cerevisiae (strain ATCC 204508 / S288c) (Bakers yeast) OX=559292 GN=POR1 PE=1 SV=4	1	11	11	11	6	0	4	8	6	0	4	8	6	0	4	8	49.5	49.5	49.5	30.428	283	283	0	67.386	0	0	0	40579	99609	39439	100980	41484	101050	3789.8	111620	142260	111300	144740	108330	144500	0	0
P04843	P04843	22	22	22	Dolichyl-diphosphooligosaccharide--protein glycosyltransferase subunit 1	RPN1	sp|P04843|RPN1_HUMAN Dolichyl-diphosphooligosaccharide--protein glycosyltransferase subunit 1 OS=Homo sapiens (Human) OX=9606 GN=RPN1 PE=1 SV=1	1	22	22	22	13	0	12	5	13	0	12	5	13	0	12	5	36.6	36.6	36.6	68.569	607	607	0	119.17	0	1631.5	7468.1	570540	616120	582720	614650	582640	623720	33932	554230	583280	563830	599360	551000	587280	0	0
P04844	P04844	6	6	6	Dolichyl-diphosphooligosaccharide--protein glycosyltransferase subunit 2	RPN2	sp|P04844|RPN2_HUMAN Dolichyl-diphosphooligosaccharide--protein glycosyltransferase subunit 2 OS=Homo sapiens (Human) OX=9606 GN=RPN2 PE=1 SV=3	1	6	6	6	4	0	2	2	4	0	2	2	4	0	2	2	14.6	14.6	14.6	69.283	631	631	0	34.876	0	0	0	20025	19546	18547	20154	21499	20778	1161.6	16151	17347	18538	19708	18921	16750	0	0
P04899;P63096	P04899	9;4	9;4	6;1	Guanine nucleotide-binding protein G(i) subunit alpha-2	GNAI2	sp|P04899|GNAI2_HUMAN Guanine nucleotide-binding protein G(i) subunit alpha-2 OS=Homo sapiens (Human) OX=9606 GN=GNAI2 PE=1 SV=3	2	9	9	6	6	0	2	3	6	0	2	3	4	0	1	2	29.6	29.6	20.6	40.45	355	355;354	0	45.442	0	313.25	947.68	79610	82079	84148	82895	81021	78601	4833.9	71237	74127	79368	75934	73357	70873	0	0
Q93077;Q7L7L0;P04908;Q96QV6;REV__Q8NB25	Q93077;Q7L7L0;P04908;Q96QV6	8;8;8;4;1	5;5;5;1;0	1;1;1;0;0	Histone H2A type 1-C;Histone H2A type 3;Histone H2A type 1-B/E;Histone H2A type 1-A	HIST1H2AC;HIST3H2A;HIST1H2AB;HIST1H2AA	sp|Q93077|H2A1C_HUMAN Histone H2A type 1-C OS=Homo sapiens (Human) OX=9606 GN=HIST1H2AC PE=1 SV=3;sp|Q7L7L0|H2A3_HUMAN Histone H2A type 3 OS=Homo sapiens (Human) OX=9606 GN=HIST3H2A PE=1 SV=3;sp|P04908|H2A1B_HUMAN Histone H2A type 1-B/E OS=Homo sapiens (Hu	5	8	5	1	8	4	4	3	5	1	1	0	1	0	0	0	48.5	36.2	8.5	14.105	130	130;130;130;131;1140	0	35.912	1320.1	2434.6	7662.7	675540	665200	692150	662170	683780	682300	40055	597200	596280	602620	607160	594510	599980	0	1191.1
P04912;P04911	P04912;P04911	7;7	6;6	6;6	Histone H2A.2;Histone H2A.1	HTA2;HTA1	sp|P04912|H2A2_YEAST Histone H2A.2 OS=Saccharomyces cerevisiae (strain ATCC 204508 / S288c) (Bakers yeast) OX=559292 GN=HTA2 PE=1 SV=2;sp|P04911|H2A1_YEAST Histone H2A.1 OS=Saccharomyces cerevisiae (strain ATCC 204508 / S288c) (Bakers yeast) OX=559292 GN	2	7	6	6	6	2	2	2	5	1	1	1	5	1	1	1	48.5	43.2	43.2	13.989	132	132;132	0	35.19	0	0	1107.8	34531	113280	34558	112230	31545	116880	4245.1	129580	164040	129700	170400	131890	167200	0	0
P04920	P04920	2	2	2	Anion exchange protein 2	SLC4A2	sp|P04920|B3A2_HUMAN Anion exchange protein 2 OS=Homo sapiens (Human) OX=9606 GN=SLC4A2 PE=1 SV=4	1	2	2	2	0	2	0	0	0	2	0	0	0	2	0	0	3.9	3.9	3.9	137.01	1241	1241	0	38.606	0	0	0	0	0	0	0	0	0	0	0	0	0	0	0	0	0	0
P04921;Q9UHC6	P04921	3;1	3;1	3;1	Glycophorin-C	GYPC	sp|P04921|GLPC_HUMAN Glycophorin-C OS=Homo sapiens (Human) OX=9606 GN=GYPC PE=1 SV=1	2	3	3	3	2	2	0	0	2	2	0	0	2	2	0	0	28.1	28.1	28.1	13.81	128	128;1331	0	56.135	0	0	286.99	17719	18093	17748	18181	16437	17829	981.24	16849	16808	16560	15607	15114	16489	0	0
P05023;P50993;Q13733;P20648;P54707	P05023	25;9;4;3;3	25;9;4;3;3	15;0;0;0;0	Sodium/potassium-transporting ATPase subunit alpha-1	ATP1A1	sp|P05023|AT1A1_HUMAN Sodium/potassium-transporting ATPase subunit alpha-1 OS=Homo sapiens (Human) OX=9606 GN=ATP1A1 PE=1 SV=1	5	25	25	15	13	3	11	9	13	3	11	9	7	3	7	4	27.6	27.6	15	112.89	1023	1023;1020;1029;1035;1039	0	200.22	529.06	550.18	3004.9	237540	231680	236310	231470	234530	232720	13884	209370	214720	241320	214810	207290	206330	0	0
P05030;P19657	P05030;P19657	18;13	18;13	18;13	Plasma membrane ATPase 1;Plasma membrane ATPase 2	PMA1;PMA2	sp|P05030|PMA1_YEAST Plasma membrane ATPase 1 OS=Saccharomyces cerevisiae (strain ATCC 204508 / S288c) (Bakers yeast) OX=559292 GN=PMA1 PE=1 SV=2;sp|P19657|PMA2_YEAST Plasma membrane ATPase 2 OS=Saccharomyces cerevisiae (strain ATCC 204508 / S288c) (Baker	2	18	18	18	14	1	5	6	14	1	5	6	14	1	5	6	17.9	17.9	17.9	99.618	918	918;947	0	76.904	0	0	3165.4	84807	314560	91511	303340	92220	309750	15541	352950	441340	360380	458410	337490	439100	0	0
P05107	P05107	13	13	13	Integrin beta-2	ITGB2	sp|P05107|ITB2_HUMAN Integrin beta-2 OS=Homo sapiens (Human) OX=9606 GN=ITGB2 PE=1 SV=2	1	13	13	13	4	0	7	8	4	0	7	8	4	0	7	8	17.6	17.6	17.6	84.781	769	769	0	39.983	0	0	343.42	20800	19421	23693	20611	20862	21572	1273.1	18429	19512	20005	21151	17820	19649	0	0
P05114	P05114	7	7	7	Non-histone chromosomal protein HMG-14	HMGN1	sp|P05114|HMGN1_HUMAN Non-histone chromosomal protein HMG-14 OS=Homo sapiens (Human) OX=9606 GN=HMGN1 PE=1 SV=3	1	7	7	7	6	3	1	1	6	3	1	1	6	3	1	1	56	56	56	10.659	100	100	0	120.67	0	0	0	10481	10897	9628.4	9962.6	10304	9799.2	423.76	8730.4	8415.5	9252.5	9443.7	9502.6	8630.1	0	0
P05141	P05141	21	21	9	ADP/ATP translocase 2;ADP/ATP translocase 2, N-terminally processed	SLC25A5	sp|P05141|ADT2_HUMAN ADP/ATP translocase 2 OS=Homo sapiens (Human) OX=9606 GN=SLC25A5 PE=1 SV=7	1	21	21	9	17	0	5	7	17	0	5	7	8	0	1	2	50.7	50.7	27.9	32.852	298	298	0	92.811	0	1987.7	8095	607720	628520	625450	629400	606080	609750	27384	555360	567880	575200	596520	546330	566990	0	0
P05161	P05161	4	4	4	Ubiquitin-like protein ISG15	ISG15	sp|P05161|ISG15_HUMAN Ubiquitin-like protein ISG15 OS=Homo sapiens (Human) OX=9606 GN=ISG15 PE=1 SV=5	1	4	4	4	3	0	2	2	3	0	2	2	3	0	2	2	18.8	18.8	18.8	17.887	165	165	0	18.167	0	0	1646.4	125660	121480	131440	124050	122080	119320	8022.8	111120	108570	113670	116860	108720	109940	0	0
P05166	P05166	2	2	2	Propionyl-CoA carboxylase beta chain, mitochondrial	PCCB	sp|P05166|PCCB_HUMAN Propionyl-CoA carboxylase beta chain, mitochondrial OS=Homo sapiens (Human) OX=9606 GN=PCCB PE=1 SV=3	1	2	2	2	0	0	1	1	0	0	1	1	0	0	1	1	6.1	6.1	6.1	58.215	539	539	0	9.8413	0	0	0	0	0	0	0	0	0	0	0	0	0	0	0	0	0	0
P05198	P05198	16	16	12	Eukaryotic translation initiation factor 2 subunit 1	EIF2S1	sp|P05198|IF2A_HUMAN Eukaryotic translation initiation factor 2 subunit 1 OS=Homo sapiens (Human) OX=9606 GN=EIF2S1 PE=1 SV=3	1	16	16	12	12	0	4	4	12	0	4	4	8	0	4	4	49.5	49.5	43.5	36.112	315	315	0	109.26	264.61	2128.3	6180.9	407620	419520	418400	423430	400290	418300	21042	378970	390210	403260	412070	369160	380880	0	0
P05204	P05204	5	3	3	Non-histone chromosomal protein HMG-17	HMGN2	sp|P05204|HMGN2_HUMAN Non-histone chromosomal protein HMG-17 OS=Homo sapiens (Human) OX=9606 GN=HMGN2 PE=1 SV=3	1	5	3	3	4	2	0	0	2	2	0	0	2	2	0	0	43.3	28.9	28.9	9.3926	90	90	0.00018298	5.6921	0	203.31	1333	83675	79956	85048	81919	80891	81424	4328.4	77894	75813	79484	79542	73639	77601	0	0
P05317	P05317	10	9	9	60S acidic ribosomal protein P0	RPP0	sp|P05317|RLA0_YEAST 60S acidic ribosomal protein P0 OS=Saccharomyces cerevisiae (strain ATCC 204508 / S288c) (Bakers yeast) OX=559292 GN=RPP0 PE=1 SV=2	1	10	9	9	7	1	4	2	7	1	3	1	7	1	3	1	39.1	36.9	36.9	33.717	312	312	0	50.258	0	0	2655.1	81975	287810	81201	291040	84719	297370	11789	327920	424220	337260	439970	325780	418760	0	0
P05318	P05318	3	2	2	60S acidic ribosomal protein P1-alpha	RPP1A	sp|P05318|RLA1_YEAST 60S acidic ribosomal protein P1-alpha OS=Saccharomyces cerevisiae (strain ATCC 204508 / S288c) (Bakers yeast) OX=559292 GN=RPP1A PE=1 SV=4	1	3	2	2	0	2	1	1	0	1	1	1	0	1	1	1	25.5	25.5	25.5	10.908	106	106	0	18.126	0	0	0	0	0	0	0	0	0	0	0	0	0	0	0	0	0	0
P05319	P05319	4	4	3	60S acidic ribosomal protein P2-alpha	RPP2A	sp|P05319|RLA2_YEAST 60S acidic ribosomal protein P2-alpha OS=Saccharomyces cerevisiae (strain ATCC 204508 / S288c) (Bakers yeast) OX=559292 GN=RPP2A PE=1 SV=1	1	4	4	3	2	2	1	0	2	2	1	0	2	1	1	0	72.6	72.6	55.7	10.746	106	106	0	45.366	0	0	0	8213.8	13919	8844.4	15962	8555.5	16108	1124	17855	18579	18323	19148	16453	18410	0	0
P05373	P05373	2	2	2	Delta-aminolevulinic acid dehydratase	HEM2	sp|P05373|HEM2_YEAST Delta-aminolevulinic acid dehydratase OS=Saccharomyces cerevisiae (strain ATCC 204508 / S288c) (Bakers yeast) OX=559292 GN=HEM2 PE=1 SV=2	1	2	2	2	1	0	0	1	1	0	0	1	1	0	0	1	5.6	5.6	5.6	37.74	342	342	0.0003126	3.1193	0	0	0	7764.2	20243	8731	18176	8307.7	16755	672.95	19273	25275	20271	25917	19573	24453	0	0
P05386	P05386	3	2	2	60S acidic ribosomal protein P1	RPLP1	sp|P05386|RLA1_HUMAN 60S acidic ribosomal protein P1 OS=Homo sapiens (Human) OX=9606 GN=RPLP1 PE=1 SV=1	1	3	2	2	1	1	1	2	1	0	1	1	1	0	1	1	66.7	51.8	51.8	11.514	114	114	0	58.285	0	0	1923.1	108350	103480	108710	106910	107340	105020	6670.8	97230	99693	93093	96425	93817	97523	0	0
P05387	P05387	6	6	5	60S acidic ribosomal protein P2	RPLP2	sp|P05387|RLA2_HUMAN 60S acidic ribosomal protein P2 OS=Homo sapiens (Human) OX=9606 GN=RPLP2 PE=1 SV=1	1	6	6	5	5	2	0	1	5	2	0	1	5	1	0	0	75.7	75.7	60.9	11.665	115	115	0	78.98	0	797.89	2818.3	175720	173990	175190	169390	170460	170940	8997.9	155970	156570	157430	163850	144660	155750	0	0
P05388;Q8NHW5	P05388;Q8NHW5	12;8	12;8	11;8	60S acidic ribosomal protein P0;60S acidic ribosomal protein P0-like	RPLP0;RPLP0P6	sp|P05388|RLA0_HUMAN 60S acidic ribosomal protein P0 OS=Homo sapiens (Human) OX=9606 GN=RPLP0 PE=1 SV=1;sp|Q8NHW5|RLA0L_HUMAN 60S acidic ribosomal protein P0-like OS=Homo sapiens (Human) OX=9606 GN=RPLP0P6 PE=5 SV=1	2	12	12	11	9	3	5	4	9	3	5	4	9	3	4	3	46.7	46.7	44.5	34.273	317	317;317	0	94.201	0	2360.9	4742.3	506310	519420	513210	497990	497370	499830	21246	446870	450930	466580	475150	432090	452690	0	0
P05423	P05423	3	3	3	DNA-directed RNA polymerase III subunit RPC4	POLR3D	sp|P05423|RPC4_HUMAN DNA-directed RNA polymerase III subunit RPC4 OS=Homo sapiens (Human) OX=9606 GN=POLR3D PE=1 SV=2	1	3	3	3	1	0	0	2	1	0	0	2	1	0	0	2	7.5	7.5	7.5	44.395	398	398	0.00017443	4.7251	0	0	0	0	0	0	0	0	0	0	0	0	0	0	0	0	0	0
P05453	P05453	3	3	3	Eukaryotic peptide chain release factor GTP-binding subunit	SUP35	sp|P05453|ERF3_YEAST Eukaryotic peptide chain release factor GTP-binding subunit OS=Saccharomyces cerevisiae (strain ATCC 204508 / S288c) (Bakers yeast) OX=559292 GN=SUP35 PE=1 SV=1	1	3	3	3	0	0	2	1	0	0	2	1	0	0	2	1	3.9	3.9	3.9	76.55	685	685	0.00016289	3.6222	0	0	0	0	0	0	0	0	0	0	0	0	0	0	0	0	0	0
P05455	P05455	22	22	22	Lupus La protein	SSB	sp|P05455|LA_HUMAN Lupus La protein OS=Homo sapiens (Human) OX=9606 GN=SSB PE=1 SV=2	1	22	22	22	14	6	6	7	14	6	6	7	14	6	6	7	47.1	47.1	47.1	46.836	408	408	0	113.38	0	552.58	2038.6	212190	218730	215060	217140	207330	205620	8880.2	192070	191100	199580	201210	191540	194910	0	2495.6
P05543	P05543	1	1	1	Thyroxine-binding globulin	SERPINA7	sp|P05543|THBG_HUMAN Thyroxine-binding globulin OS=Homo sapiens (Human) OX=9606 GN=SERPINA7 PE=1 SV=2	1	1	1	1	0	1	0	0	0	1	0	0	0	1	0	0	3.4	3.4	3.4	46.324	415	415	1	-2	0	0	0	0	0	0	0	0	0	0	0	0	0	0	0	0	0	0
P05556	P05556	8	8	8	Integrin beta-1	ITGB1	sp|P05556|ITB1_HUMAN Integrin beta-1 OS=Homo sapiens (Human) OX=9606 GN=ITGB1 PE=1 SV=2	1	8	8	8	2	0	4	4	2	0	4	4	2	0	4	4	10.7	10.7	10.7	88.414	798	798	0	17.922	0	0	0	11901	12113	12616	13982	12010	10969	851.07	11188	12547	11554	11898	10423	11469	0	0
P05626	P05626	1	1	1	ATP synthase subunit 4, mitochondrial	ATP4	sp|P05626|ATPF_YEAST ATP synthase subunit 4, mitochondrial OS=Saccharomyces cerevisiae (strain ATCC 204508 / S288c) (Bakers yeast) OX=559292 GN=ATP4 PE=1 SV=2	1	1	1	1	0	0	0	1	0	0	0	1	0	0	0	1	7	7	7	26.925	244	244	0.0014434	2.2281	0	0	0	0	0	0	0	0	0	0	0	0	0	0	0	0	0	0
P05694	P05694	15	15	15	5-methyltetrahydropteroyltriglutamate--homocysteine methyltransferase	MET6	sp|P05694|METE_YEAST 5-methyltetrahydropteroyltriglutamate--homocysteine methyltransferase OS=Saccharomyces cerevisiae (strain ATCC 204508 / S288c) (Bakers yeast) OX=559292 GN=MET6 PE=1 SV=4	1	15	15	15	6	0	3	9	6	0	3	9	6	0	3	9	21.3	21.3	21.3	85.859	767	767	0	59.447	0	0	1232.2	62066	102240	63847	102250	63204	102190	6407.2	105650	121610	109090	131910	102660	122860	0	0
P05737;Q12213	P05737;Q12213	16;14	16;14	16;14	60S ribosomal protein L7-A;60S ribosomal protein L7-B	RPL7A;RPL7B	sp|P05737|RL7A_YEAST 60S ribosomal protein L7-A OS=Saccharomyces cerevisiae (strain ATCC 204508 / S288c) (Bakers yeast) OX=559292 GN=RPL7A PE=1 SV=3;sp|Q12213|RL7B_YEAST 60S ribosomal protein L7-B OS=Saccharomyces cerevisiae (strain ATCC 204508 / S288c) (	2	16	16	16	11	1	6	6	11	1	6	6	11	1	6	6	59.4	59.4	59.4	27.638	244	244;244	0	44.469	285.61	300.89	4642.5	130400	391820	133130	382900	133810	387360	19869	429020	554110	445760	577280	421410	539260	0	0
P05738	P05738	13	13	2	60S ribosomal protein L9-A	RPL9A	sp|P05738|RL9A_YEAST 60S ribosomal protein L9-A OS=Saccharomyces cerevisiae (strain ATCC 204508 / S288c) (Bakers yeast) OX=559292 GN=RPL9A PE=1 SV=2	1	13	13	2	12	1	3	3	12	1	3	3	1	0	1	1	52.4	52.4	11.5	21.569	191	191	0	45.592	0	0	1363.4	63918	164530	67783	161960	62214	156910	7588.6	172770	205000	189720	228150	167350	209260	0	0
P05739	P05739	12	12	7	60S ribosomal protein L6-B	RPL6B	sp|P05739|RL6B_YEAST 60S ribosomal protein L6-B OS=Saccharomyces cerevisiae (strain ATCC 204508 / S288c) (Bakers yeast) OX=559292 GN=RPL6B PE=1 SV=4	1	12	12	7	10	0	3	4	10	0	3	4	5	0	3	3	58.5	58.5	33.5	19.986	176	176	0	24.474	199.2	0	3041.8	106360	226830	114030	228010	112470	225490	12227	245200	297590	252470	306420	241060	300230	0	0
P05740	P05740	12	12	2	60S ribosomal protein L17-A	RPL17A	sp|P05740|RL17A_YEAST 60S ribosomal protein L17-A OS=Saccharomyces cerevisiae (strain ATCC 204508 / S288c) (Bakers yeast) OX=559292 GN=RPL17A PE=1 SV=4	1	12	12	2	9	1	1	1	9	1	1	1	2	0	0	0	61.4	61.4	7.1	20.549	184	184	0	44.815	0	0	3959.7	100360	287870	105310	269830	102080	276260	15314	326290	382090	331470	402070	310590	373950	0	0
P05743	P05743	12	1	1	60S ribosomal protein L26-A	RPL26A	sp|P05743|RL26A_YEAST 60S ribosomal protein L26-A OS=Saccharomyces cerevisiae (strain ATCC 204508 / S288c) (Bakers yeast) OX=559292 GN=RPL26A PE=1 SV=3	1	12	1	1	10	0	3	2	1	0	0	0	1	0	0	0	61.4	7.9	7.9	14.234	127	127	1	-2	0	0	588.96	21225	31829	23020	31911	22724	34317	2184.6	33530	38269	33848	38681	31281	38296	0	0
P05744	P05744	8	8	2	60S ribosomal protein L33-A	RPL33A	sp|P05744|RL33A_YEAST 60S ribosomal protein L33-A OS=Saccharomyces cerevisiae (strain ATCC 204508 / S288c) (Bakers yeast) OX=559292 GN=RPL33A PE=1 SV=3	1	8	8	2	5	0	4	2	5	0	4	2	1	0	1	1	52.3	52.3	15.9	12.154	107	107	0	24.811	179.86	0	547.38	23150	64069	24741	64889	23638	65553	2718.8	67847	89393	74157	88136	68891	89169	0	0
P05745	P05745	7	2	2	60S ribosomal protein L36-A	RPL36A	sp|P05745|RL36A_YEAST 60S ribosomal protein L36-A OS=Saccharomyces cerevisiae (strain ATCC 204508 / S288c) (Bakers yeast) OX=559292 GN=RPL36A PE=1 SV=3	1	7	2	2	4	0	3	2	1	0	1	0	1	0	1	0	55	10	10	11.124	100	100	0.00015972	3.3985	0	0	0	8969.7	18362	8844.1	19832	9952.7	19940	592.52	22747	26442	20108	28653	20367	27589	0	0
P05747	P05747	5	4	4	60S ribosomal protein L29	RPL29	sp|P05747|RL29_YEAST 60S ribosomal protein L29 OS=Saccharomyces cerevisiae (strain ATCC 204508 / S288c) (Bakers yeast) OX=559292 GN=RPL29 PE=1 SV=3	1	5	4	4	4	0	1	2	3	0	1	2	3	0	1	2	66.1	54.2	54.2	6.6687	59	59	0.00018067	5.4581	0	0	0	0	11556	0	12489	0	11963	238.23	14838	18514	15707	18623	12805	20132	0	0
P05748;P54780	P05748;P54780	15;11	15;11	15;11	60S ribosomal protein L15-A;60S ribosomal protein L15-B	RPL15A;RPL15B	sp|P05748|RL15A_YEAST 60S ribosomal protein L15-A OS=Saccharomyces cerevisiae (strain ATCC 204508 / S288c) (Bakers yeast) OX=559292 GN=RPL15A PE=1 SV=3;sp|P54780|RL15B_YEAST 60S ribosomal protein L15-B OS=Saccharomyces cerevisiae (strain ATCC 204508 / S28	2	15	15	15	14	0	4	2	14	0	4	2	14	0	4	2	51.5	51.5	51.5	24.422	204	204;204	0	43.906	0	701.99	6173.4	203930	487600	207910	481830	181350	472370	23955	498380	627050	522560	659880	484520	619160	0	0
P05749	P05749	5	4	2	60S ribosomal protein L22-A	RPL22A	sp|P05749|RL22A_YEAST 60S ribosomal protein L22-A OS=Saccharomyces cerevisiae (strain ATCC 204508 / S288c) (Bakers yeast) OX=559292 GN=RPL22A PE=1 SV=3	1	5	4	2	5	0	1	0	4	0	1	0	2	0	0	0	37.2	33.9	22.3	13.693	121	121	0	6.5333	0	0	1042.9	7763.8	95393	9017.8	94188	8210.1	91898	4533	114980	148990	124830	165400	115650	150220	0	0
P05750	P05750	19	16	16	40S ribosomal protein S3	RPS3	sp|P05750|RS3_YEAST 40S ribosomal protein S3 OS=Saccharomyces cerevisiae (strain ATCC 204508 / S288c) (Bakers yeast) OX=559292 GN=RPS3 PE=1 SV=5	1	19	16	16	13	1	6	5	10	1	6	5	10	1	6	5	68.3	60.8	60.8	26.502	240	240	0	80.839	0	198.99	896.76	42771	75128	45884	75627	44076	77520	3675.1	82977	98438	81938	103620	79023	103830	0	0
P05756	P05756	8	7	7	40S ribosomal protein S13	RPS13	sp|P05756|RS13_YEAST 40S ribosomal protein S13 OS=Saccharomyces cerevisiae (strain ATCC 204508 / S288c) (Bakers yeast) OX=559292 GN=RPS13 PE=1 SV=3	1	8	7	7	4	0	5	4	4	0	4	4	4	0	4	4	48.3	43.7	43.7	17.029	151	151	0	49.024	0	2156.4	4436.3	281320	304810	277270	298430	261810	298100	10048	274900	310080	287080	314030	271930	299610	0	0
P05759;P0CG63	P05759;P0CG63	9;6	3;0	3;0	Ubiquitin-40S ribosomal protein S31;Ubiquitin;40S ribosomal protein S31;Polyubiquitin;Ubiquitin	RPS31;UBI4	sp|P05759|RS31_YEAST Ubiquitin-40S ribosomal protein S31 OS=Saccharomyces cerevisiae (strain ATCC 204508 / S288c) (Bakers yeast) OX=559292 GN=RPS31 PE=1 SV=3;sp|P0CG63|UBI4P_YEAST Polyubiquitin OS=Saccharomyces cerevisiae (strain ATCC 204508 / S288c) (Bak	2	9	3	3	8	2	5	5	2	0	2	2	2	0	2	2	50	22.4	22.4	17.216	152	152;381	0	30.98	0	0	0	4565.6	14604	4802.1	14641	4925.1	13576	515.54	16016	19349	15055	19311	16020	22143	0	0
P05771	P05771	12	6	6	Protein kinase C beta type	PRKCB	sp|P05771|KPCB_HUMAN Protein kinase C beta type OS=Homo sapiens (Human) OX=9606 GN=PRKCB PE=1 SV=4	1	12	6	6	6	1	2	6	1	1	2	4	1	1	2	4	21.3	10.7	10.7	76.868	671	671	0	34.884	0	0	0	0	0	0	0	0	0	0	0	0	0	0	0	0	0	0
P06101	P06101	3	3	3	Hsp90 co-chaperone Cdc37	CDC37	sp|P06101|CDC37_YEAST Hsp90 co-chaperone Cdc37 OS=Saccharomyces cerevisiae (strain ATCC 204508 / S288c) (Bakers yeast) OX=559292 GN=CDC37 PE=1 SV=2	1	3	3	3	0	2	0	1	0	2	0	1	0	2	0	1	5.7	5.7	5.7	58.384	506	506	0	8.0641	0	0	0	0	0	0	0	0	0	0	0	0	0	0	0	0	0	0
P06102	P06102	2	2	2	General negative regulator of transcription subunit 3	NOT3	sp|P06102|NOT3_YEAST General negative regulator of transcription subunit 3 OS=Saccharomyces cerevisiae (strain ATCC 204508 / S288c) (Bakers yeast) OX=559292 GN=NOT3 PE=1 SV=2	1	2	2	2	0	2	0	0	0	2	0	0	0	2	0	0	3.1	3.1	3.1	94.402	836	836	0	7.1555	0	0	0	0	0	0	0	0	0	0	0	0	0	0	0	0	0	0
P06103	P06103	9	9	9	Eukaryotic translation initiation factor 3 subunit B	PRT1	sp|P06103|EIF3B_YEAST Eukaryotic translation initiation factor 3 subunit B OS=Saccharomyces cerevisiae (strain ATCC 204508 / S288c) (Bakers yeast) OX=559292 GN=PRT1 PE=1 SV=1	1	9	9	9	1	1	7	5	1	1	7	5	1	1	7	5	12.5	12.5	12.5	88.129	763	763	0	24.192	0	0	190.77	6352.8	8482.5	7219	9090.5	7740.8	8189.6	487.85	7993.2	8663.4	8046.8	10130	8531.4	8828.1	0	0
P06105	P06105	13	13	13	Protein SCP160	SCP160	sp|P06105|SC160_YEAST Protein SCP160 OS=Saccharomyces cerevisiae (strain ATCC 204508 / S288c) (Bakers yeast) OX=559292 GN=SCP160 PE=1 SV=3	1	13	13	13	3	2	9	3	3	2	9	3	3	2	9	3	10.9	10.9	10.9	134.81	1222	1222	0	32.556	0	0	1247.5	5583.1	114860	5812.5	110630	5838	115070	2745.8	143970	194460	139390	179480	141150	186310	0	0
P06106	P06106	3	3	3	Protein MET17;O-acetylhomoserine sulfhydrylase;O-acetylserine sulfhydrylase	MET17	sp|P06106|CYSD_YEAST Homocysteine/cysteine synthase OS=Saccharomyces cerevisiae (strain ATCC 204508 / S288c) (Bakers yeast) OX=559292 GN=MET17 PE=1 SV=3	1	3	3	3	1	0	1	2	1	0	1	2	1	0	1	2	8.1	8.1	8.1	48.671	444	444	0	11.146	0	0	842.35	23319	67532	23505	72986	20999	68548	2871.2	81384	104130	84979	109550	80603	103200	0	0
P06127	P06127	3	3	3	T-cell surface glycoprotein CD5	CD5	sp|P06127|CD5_HUMAN T-cell surface glycoprotein CD5 OS=Homo sapiens (Human) OX=9606 GN=CD5 PE=1 SV=2	1	3	3	3	1	2	0	0	1	2	0	0	1	2	0	0	9.7	9.7	9.7	54.577	495	495	0	65.843	697.03	636.73	892.57	38985	43945	42932	47001	42584	43751	2764.6	42286	44090	44636	43900	46142	46903	0	0
P06132	P06132	4	4	4	Uroporphyrinogen decarboxylase	UROD	sp|P06132|DCUP_HUMAN Uroporphyrinogen decarboxylase OS=Homo sapiens (Human) OX=9606 GN=UROD PE=1 SV=2	1	4	4	4	1	0	1	3	1	0	1	3	1	0	1	3	13.1	13.1	13.1	40.786	367	367	0	15.32	0	0	399.26	17017	16065	18592	17474	18036	16810	1067	16942	15934	15929	16088	14151	14917	0	0
P06168	P06168	10	10	10	Ketol-acid reductoisomerase, mitochondrial	ILV5	sp|P06168|ILV5_YEAST Ketol-acid reductoisomerase, mitochondrial OS=Saccharomyces cerevisiae (strain ATCC 204508 / S288c) (Bakers yeast) OX=559292 GN=ILV5 PE=1 SV=1	1	10	10	10	7	0	3	2	7	0	3	2	7	0	3	2	31.4	31.4	31.4	44.368	395	395	0	54.944	0	0	4010.8	82676	294630	86012	298610	87636	305840	14648	361470	435680	339130	446480	341350	455980	0	0
P06169;P26263;P16467;Q07471	P06169	28;6;6;1	28;6;6;1	27;5;5;1	Pyruvate decarboxylase isozyme 1	PDC1	sp|P06169|PDC1_YEAST Pyruvate decarboxylase isozyme 1 OS=Saccharomyces cerevisiae (strain ATCC 204508 / S288c) (Bakers yeast) OX=559292 GN=PDC1 PE=1 SV=7	4	28	28	27	24	3	6	7	24	3	6	7	24	3	6	7	44.4	44.4	43.2	61.495	563	563;563;563;609	0	194.08	935.22	512.37	12057	450580	1201700	478750	1206800	472580	1224900	62127	1342100	1694800	1403000	1763800	1316400	1675700	0	0
P06197	P06197	1	1	1	CDP-diacylglycerol--inositol 3-phosphatidyltransferase	PIS1	sp|P06197|PIS_YEAST CDP-diacylglycerol--inositol 3-phosphatidyltransferase OS=Saccharomyces cerevisiae (strain ATCC 204508 / S288c) (Bakers yeast) OX=559292 GN=PIS1 PE=1 SV=1	1	1	1	1	1	0	0	0	1	0	0	0	1	0	0	0	3.6	3.6	3.6	24.823	220	220	0.001029	2.4027	0	0	0	1379.6	15918	1133.4	15630	1140.5	14422	443.14	18180	23066	19209	25674	18527	22434	0	0
P06239	P06239	8	8	7	Tyrosine-protein kinase Lck	LCK	sp|P06239|LCK_HUMAN Tyrosine-protein kinase Lck OS=Homo sapiens (Human) OX=9606 GN=LCK PE=1 SV=6	1	8	8	7	4	2	2	3	4	2	2	3	4	1	2	3	19.3	19.3	17.3	58	509	509	0	115.68	0	0	0	20753	21411	21447	20635	20970	20492	1476.2	21236	21213	20291	21524	19609	18744	0	0
P06241	P06241	4	2	2	Tyrosine-protein kinase Fyn	FYN	sp|P06241|FYN_HUMAN Tyrosine-protein kinase Fyn OS=Homo sapiens (Human) OX=9606 GN=FYN PE=1 SV=3	1	4	2	2	0	3	0	1	0	2	0	0	0	2	0	0	6.9	3	3	60.761	537	537	0	48.862	0	0	0	0	0	0	0	0	0	0	0	0	0	0	0	0	0	0
P06280	P06280	2	2	2	Alpha-galactosidase A	GLA	sp|P06280|AGAL_HUMAN Alpha-galactosidase A OS=Homo sapiens (Human) OX=9606 GN=GLA PE=1 SV=1	1	2	2	2	0	0	0	2	0	0	0	2	0	0	0	2	6.8	6.8	6.8	48.766	429	429	0.00017982	5.3672	0	0	0	0	0	0	0	0	0	0	0	0	0	0	0	0	0	0
P06367;P39516	P06367;P39516	8;8	8;8	7;7	40S ribosomal protein S14-A;40S ribosomal protein S14-B	RPS14A;RPS14B	sp|P06367|RS14A_YEAST 40S ribosomal protein S14-A OS=Saccharomyces cerevisiae (strain ATCC 204508 / S288c) (Bakers yeast) OX=559292 GN=RPS14A PE=1 SV=5;sp|P39516|RS14B_YEAST 40S ribosomal protein S14-B OS=Saccharomyces cerevisiae (strain ATCC 204508 / S28	2	8	8	7	5	0	6	3	5	0	6	3	4	0	6	3	55.5	55.5	49.6	14.536	137	137;138	0	76.735	206.96	0	0	20090	43227	21186	44931	18818	44288	2211.2	45719	60575	47671	61635	45382	57189	0	0
P06400	P06400	39	39	39	Retinoblastoma-associated protein	RB1	sp|P06400|RB_HUMAN Retinoblastoma-associated protein OS=Homo sapiens (Human) OX=9606 GN=RB1 PE=1 SV=2	1	39	39	39	19	17	8	4	19	17	8	4	19	17	8	4	38.1	38.1	38.1	106.16	928	928	0	323.31	0	1455.2	4889.7	287090	298340	295940	294930	290900	284330	15484	251450	253180	267630	279120	250740	261430	0	0
P06454	P06454	8	8	8	Prothymosin alpha;Prothymosin alpha, N-terminally processed;Thymosin alpha-1	PTMA	sp|P06454|PTMA_HUMAN Prothymosin alpha OS=Homo sapiens (Human) OX=9606 GN=PTMA PE=1 SV=2	1	8	8	8	8	6	6	3	8	6	6	3	8	6	6	3	38.7	38.7	38.7	12.203	111	111	0	263.7	0	0	1827.3	93222	101770	98962	103180	98451	99341	6858.2	91621	94857	94890	98138	89025	94837	308.93	876.56
P06493	P06493	17	16	15	Cyclin-dependent kinase 1	CDK1	sp|P06493|CDK1_HUMAN Cyclin-dependent kinase 1 OS=Homo sapiens (Human) OX=9606 GN=CDK1 PE=1 SV=3	1	17	16	15	12	1	3	4	11	1	3	4	11	0	3	4	44.4	44.4	44.4	34.095	297	297	0	111.13	269.65	608.09	1374.8	87099	85248	86894	88778	82315	86092	5549.7	80453	81664	84635	83407	77763	77576	0	0
P06576	P06576	21	21	17	ATP synthase subunit beta, mitochondrial	ATP5B	sp|P06576|ATPB_HUMAN ATP synthase subunit beta, mitochondrial OS=Homo sapiens (Human) OX=9606 GN=ATP5F1B PE=1 SV=3	1	21	21	17	17	1	8	10	17	1	8	10	13	1	7	8	44.2	44.2	37.2	56.559	529	529	0	208.89	343.39	2796.9	10442	899740	897210	901350	892580	890320	918770	40387	799920	829320	828250	865080	789170	834730	0	0
P06634;P24784	P06634	11;4	7;1	7;1	ATP-dependent RNA helicase DED1	DED1	sp|P06634|DED1_YEAST ATP-dependent RNA helicase DED1 OS=Saccharomyces cerevisiae (strain ATCC 204508 / S288c) (Bakers yeast) OX=559292 GN=DED1 PE=1 SV=2	2	11	7	7	3	3	4	4	2	3	2	1	2	3	2	1	19.4	12.3	12.3	65.552	604	604;617	0	52.537	0	0	0	9365.5	11485	7551	10913	9723.2	10383	746.54	11743	13811	12116	12083	11282	11693	0	0
P06729	P06729	5	5	5	T-cell surface antigen CD2	CD2	sp|P06729|CD2_HUMAN T-cell surface antigen CD2 OS=Homo sapiens (Human) OX=9606 GN=CD2 PE=1 SV=2	1	5	5	5	1	0	3	3	1	0	3	3	1	0	3	3	14.2	14.2	14.2	39.448	351	351	0	16.675	428.82	167.88	540.81	39469	35440	37636	33549	35731	34812	2842.3	36847	33012	36237	35784	31619	31452	0	0
P06730	P06730	4	4	4	Eukaryotic translation initiation factor 4E	EIF4E	sp|P06730|IF4E_HUMAN Eukaryotic translation initiation factor 4E OS=Homo sapiens (Human) OX=9606 GN=EIF4E PE=1 SV=2	1	4	4	4	3	0	1	2	3	0	1	2	3	0	1	2	21.7	21.7	21.7	25.097	217	217	0	15.978	0	556.65	2107	144890	174830	146940	171180	141790	164290	8011.7	161620	163540	159160	172600	150330	163020	0	0
P06733	P06733	38	38	37	Alpha-enolase	ENO1	sp|P06733|ENOA_HUMAN Alpha-enolase OS=Homo sapiens (Human) OX=9606 GN=ENO1 PE=1 SV=2	1	38	38	37	36	6	8	7	36	6	8	7	35	6	8	7	77.9	77.9	73.7	47.168	434	434	0	298.51	298.86	13239	34959	2714300	2677700	2725900	2649100	2675500	2661400	134980	2372400	2408500	2458800	2511700	2296300	2392700	0	1631.4
P06744;CON__sp|Q3ZBD7|G6PI_BOVIN	P06744	19;5	19;5	19;5	Glucose-6-phosphate isomerase	GPI	sp|P06744|G6PI_HUMAN Glucose-6-phosphate isomerase OS=Homo sapiens (Human) OX=9606 GN=GPI PE=1 SV=4	2	19	19	19	17	1	2	4	17	1	2	4	17	1	2	4	32.3	32.3	32.3	63.146	558	558;557	0	80.94	723.96	1997.1	11499	1113500	1112200	1143700	1107400	1103500	1123400	53123	977790	992910	1018400	1026600	960160	984760	0	0
P06746	P06746	3	3	3	DNA polymerase beta	POLB	sp|P06746|DPOLB_HUMAN DNA polymerase beta OS=Homo sapiens (Human) OX=9606 GN=POLB PE=1 SV=3	1	3	3	3	3	0	0	0	3	0	0	0	3	0	0	0	8.4	8.4	8.4	38.177	335	335	0.0011747	2.3942	0	0	0	0	0	0	0	0	0	0	0	0	0	0	0	0	0	0
P06748	P06748	30	30	30	Nucleophosmin	NPM1	sp|P06748|NPM_HUMAN Nucleophosmin OS=Homo sapiens (Human) OX=9606 GN=NPM1 PE=1 SV=2	1	30	30	30	24	11	8	7	24	11	8	7	24	11	8	7	90.1	90.1	90.1	32.575	294	294	0	323.31	0	5144.2	17025	1219000	1268300	1251100	1228800	1217500	1200400	46671	1045900	1043800	1135200	1132000	1064000	1073000	0	0
P06753	P06753	14	5	4	Tropomyosin alpha-3 chain	TPM3	sp|P06753|TPM3_HUMAN Tropomyosin alpha-3 chain OS=Homo sapiens (Human) OX=9606 GN=TPM3 PE=1 SV=2	1	14	5	4	11	0	3	4	4	0	1	1	3	0	1	1	31.6	15.8	13.3	32.95	285	285	0	13.841	0	0	0	17425	20270	18561	17670	18397	18360	526.61	16134	15235	17409	17000	15725	16283	0	0
P06756	P06756	2	2	2	Integrin alpha-V;Integrin alpha-V heavy chain;Integrin alpha-V light chain	ITGAV	sp|P06756|ITAV_HUMAN Integrin alpha-V OS=Homo sapiens (Human) OX=9606 GN=ITGAV PE=1 SV=2	1	2	2	2	0	1	0	1	0	1	0	1	0	1	0	1	2.7	2.7	2.7	116.04	1048	1048	0.00045984	2.9172	0	0	0	0	0	0	0	0	0	0	0	0	0	0	0	0	0	0
P06780;P62745	P06780	4;1	1;0	1;0	GTP-binding protein RHO1	RHO1	sp|P06780|RHO1_YEAST GTP-binding protein RHO1 OS=Saccharomyces cerevisiae (strain ATCC 204508 / S288c) (Bakers yeast) OX=559292 GN=RHO1 PE=1 SV=3	2	4	1	1	4	0	2	1	1	0	0	0	1	0	0	0	14.8	4.8	4.8	23.152	209	209;196	1	-2	0	0	0	11945	21653	14232	18895	13093	21605	802.08	21764	22679	21031	24179	19277	21859	0	0
P06786	P06786	2	1	1	DNA topoisomerase 2	TOP2	sp|P06786|TOP2_YEAST DNA topoisomerase 2 OS=Saccharomyces cerevisiae (strain ATCC 204508 / S288c) (Bakers yeast) OX=559292 GN=TOP2 PE=1 SV=2	1	2	1	1	1	1	0	0	0	1	0	0	0	1	0	0	1.8	0.8	0.8	164.21	1428	1428	0.00016437	3.7772	0	0	0	0	0	0	0	0	0	0	0	0	0	0	0	0	0	0
P06787	P06787	2	2	1	Calmodulin	CMD1	sp|P06787|CALM_YEAST Calmodulin OS=Saccharomyces cerevisiae (strain ATCC 204508 / S288c) (Bakers yeast) OX=559292 GN=CMD1 PE=1 SV=1	1	2	2	1	0	0	1	1	0	0	1	1	0	0	1	1	16.3	16.3	7.5	16.135	147	147	0.00017112	4.4285	0	0	0	0	0	0	0	0	0	0	0	0	0	0	0	0	0	0
P06858	P06858	1	1	1	Lipoprotein lipase	LPL	sp|P06858|LIPL_HUMAN Lipoprotein lipase OS=Homo sapiens (Human) OX=9606 GN=LPL PE=1 SV=1	1	1	1	1	0	0	0	1	0	0	0	1	0	0	0	1	2.1	2.1	2.1	53.162	475	475	0.0087401	1.566	0	0	0	0	0	0	0	0	0	0	0	0	0	0	0	0	0	0
P06865	P06865	2	2	2	Beta-hexosaminidase subunit alpha	HEXA	sp|P06865|HEXA_HUMAN Beta-hexosaminidase subunit alpha OS=Homo sapiens (Human) OX=9606 GN=HEXA PE=1 SV=2	1	2	2	2	1	0	0	1	1	0	0	1	1	0	0	1	4.2	4.2	4.2	60.702	529	529	0	10.371	0	0	624.19	19033	19034	18560	17159	17009	18075	564.3	16821	16931	17045	16567	16032	14969	0	0
P07099	P07099	1	1	1	Epoxide hydrolase 1	EPHX1	sp|P07099|HYEP_HUMAN Epoxide hydrolase 1 OS=Homo sapiens (Human) OX=9606 GN=EPHX1 PE=1 SV=1	1	1	1	1	0	0	1	1	0	0	1	1	0	0	1	1	2	2	2	52.948	455	455	0.0029453	1.9558	0	0	0	0	0	0	0	0	0	0	0	0	0	0	0	0	0	0
P07108	P07108	5	5	5	Acyl-CoA-binding protein	DBI	sp|P07108|ACBP_HUMAN Acyl-CoA-binding protein OS=Homo sapiens (Human) OX=9606 GN=DBI PE=1 SV=2	1	5	5	5	5	1	0	0	5	1	0	0	5	1	0	0	41.4	41.4	41.4	10.044	87	87	0	35.766	0	0	1518.1	126590	128310	128970	134020	129420	129170	7063.4	120820	119260	120820	127640	117120	118140	0	0
P07143	P07143	1	1	1	Cytochrome c1, heme protein, mitochondrial	CYT1	sp|P07143|CY1_YEAST Cytochrome c1, heme protein, mitochondrial OS=Saccharomyces cerevisiae (strain ATCC 204508 / S288c) (Bakers yeast) OX=559292 GN=CYT1 PE=1 SV=1	1	1	1	1	0	0	1	1	0	0	1	1	0	0	1	1	4.2	4.2	4.2	34.054	309	309	0	7.9889	0	0	0	0	0	0	0	0	0	0	0	0	0	0	0	0	0	0
P07149	P07149	22	22	22	Fatty acid synthase subunit beta;3-hydroxyacyl-[acyl-carrier-protein] dehydratase;Enoyl-[acyl-carrier-protein] reductase [NADH];[Acyl-carrier-protein] acetyltransferase;[Acyl-carrier-protein] malonyltransferase;S-acyl fatty acid synthase thioesterase	FAS1	sp|P07149|FAS1_YEAST Fatty acid synthase subunit beta OS=Saccharomyces cerevisiae (strain ATCC 204508 / S288c) (Bakers yeast) OX=559292 GN=FAS1 PE=1 SV=2	1	22	22	22	8	0	11	11	8	0	11	11	8	0	11	11	12.3	12.3	12.3	228.69	2051	2051	0	114.49	534.69	789.12	2283.8	113050	183770	119660	181940	117170	183610	9965.9	199660	218820	198770	221940	196600	219080	0	0
P07170	P07170	10	10	10	Adenylate kinase	ADK1	sp|P07170|KAD2_YEAST Adenylate kinase OS=Saccharomyces cerevisiae (strain ATCC 204508 / S288c) (Bakers yeast) OX=559292 GN=ADK1 PE=1 SV=2	1	10	10	10	3	0	5	5	3	0	5	5	3	0	5	5	36.5	36.5	36.5	24.254	222	222	0	15.888	394.34	0	0	9538.5	11743	9610.1	13109	8619.4	12430	624.8	12723	13084	12181	13290	13055	14911	0	0
P07195	P07195	22	20	20	L-lactate dehydrogenase B chain	LDHB	sp|P07195|LDHB_HUMAN L-lactate dehydrogenase B chain OS=Homo sapiens (Human) OX=9606 GN=LDHB PE=1 SV=2	1	22	20	20	18	3	6	4	17	2	6	4	17	2	6	4	44.3	38.6	38.6	36.638	334	334	0	101.14	1535.1	2024	16856	1251500	1265500	1253100	1249900	1255600	1249300	60154	1097400	1125000	1160000	1156300	1077800	1105800	0	0
P07205	P07205	6	1	1	Phosphoglycerate kinase 2	PGK2	sp|P07205|PGK2_HUMAN Phosphoglycerate kinase 2 OS=Homo sapiens (Human) OX=9606 GN=PGK2 PE=1 SV=3	1	6	1	1	5	2	2	1	0	1	0	0	0	1	0	0	14.9	1.9	1.9	44.796	417	417	0.0043175	1.8851	0	0	0	0	0	0	0	0	0	0	0	0	0	0	0	0	0	0
P07213	P07213	2	2	2	Mitochondrial import receptor subunit TOM70	TOM70	sp|P07213|TOM70_YEAST Mitochondrial import receptor subunit TOM70 OS=Saccharomyces cerevisiae (strain ATCC 204508 / S288c) (Bakers yeast) OX=559292 GN=TOM70 PE=1 SV=2	1	2	2	2	2	0	0	1	2	0	0	1	2	0	0	1	4.2	4.2	4.2	70.122	617	617	0.00017781	5.1225	0	0	286.29	8702.2	22947	11087	23384	10006	25707	1550	27674	28537	24985	31438	23877	30992	0	0
P07237	P07237	30	30	30	Protein disulfide-isomerase	P4HB	sp|P07237|PDIA1_HUMAN Protein disulfide-isomerase OS=Homo sapiens (Human) OX=9606 GN=P4HB PE=1 SV=3	1	30	30	30	25	2	9	6	25	2	9	6	25	2	9	6	53.1	53.1	53.1	57.116	508	508	0	74.906	1246.7	4294.8	12815	924510	918920	956800	916480	921620	914050	50052	808030	823740	862360	862720	784210	815030	0	623.3
P07244	P07244	2	2	2	Bifunctional purine biosynthetic protein ADE5,7;Phosphoribosylamine--glycine ligase;Phosphoribosylformylglycinamidine cyclo-ligase	ADE5,7	sp|P07244|PUR2_YEAST Bifunctional purine biosynthetic protein ADE5,7 OS=Saccharomyces cerevisiae (strain ATCC 204508 / S288c) (Bakers yeast) OX=559292 GN=ADE5,7 PE=1 SV=1	1	2	2	2	0	0	1	1	0	0	1	1	0	0	1	1	2.4	2.4	2.4	86.067	802	802	0	7.506	0	0	0	0	0	0	0	0	0	0	0	0	0	0	0	0	0	0
P07245	P07245	7	6	5	C-1-tetrahydrofolate synthase, cytoplasmic;Methylenetetrahydrofolate dehydrogenase;Methenyltetrahydrofolate cyclohydrolase;Formyltetrahydrofolate synthetase	ADE3	sp|P07245|C1TC_YEAST C-1-tetrahydrofolate synthase, cytoplasmic OS=Saccharomyces cerevisiae (strain ATCC 204508 / S288c) (Bakers yeast) OX=559292 GN=ADE3 PE=1 SV=1	1	7	6	5	1	0	4	2	0	0	4	2	0	0	3	2	8.2	7.5	6.3	102.2	946	946	0	24.216	0	0	0	0	0	0	0	0	0	0	0	0	0	0	0	0	0	0
P07246	P07246	2	1	1	Alcohol dehydrogenase 3, mitochondrial	ADH3	sp|P07246|ADH3_YEAST Alcohol dehydrogenase 3, mitochondrial OS=Saccharomyces cerevisiae (strain ATCC 204508 / S288c) (Bakers yeast) OX=559292 GN=ADH3 PE=1 SV=2	1	2	1	1	1	0	0	1	0	0	0	1	0	0	0	1	4	2.1	2.1	40.369	375	375	0.0068185	1.6804	0	0	0	0	0	0	0	0	0	0	0	0	0	0	0	0	0	0
P07251	P07251	10	6	6	ATP synthase subunit alpha, mitochondrial	ATP1	sp|P07251|ATPA_YEAST ATP synthase subunit alpha, mitochondrial OS=Saccharomyces cerevisiae (strain ATCC 204508 / S288c) (Bakers yeast) OX=559292 GN=ATP1 PE=1 SV=5	1	10	6	6	6	0	3	3	2	0	2	2	2	0	2	2	16.9	10.6	10.6	58.607	545	545	0	20.966	0	0	0	8424.5	22749	9195.2	20870	9908.2	23224	1105.7	23100	28129	26719	27837	21536	28597	0	0
P07257	P07257	2	2	2	Cytochrome b-c1 complex subunit 2, mitochondrial	QCR2	sp|P07257|QCR2_YEAST Cytochrome b-c1 complex subunit 2, mitochondrial OS=Saccharomyces cerevisiae (strain ATCC 204508 / S288c) (Bakers yeast) OX=559292 GN=QCR2 PE=1 SV=1	1	2	2	2	0	0	1	1	0	0	1	1	0	0	1	1	5.7	5.7	5.7	40.478	368	368	0.00017683	5.0165	0	0	0	0	0	0	0	0	0	0	0	0	0	0	0	0	0	0
P07259	P07259	14	13	12	Protein URA2;Glutamine-dependent carbamoyl-phosphate synthase;Aspartate carbamoyltransferase	URA2	sp|P07259|PYR1_YEAST Protein URA2 OS=Saccharomyces cerevisiae (strain ATCC 204508 / S288c) (Bakers yeast) OX=559292 GN=URA2 PE=1 SV=5	1	14	13	12	3	0	6	8	3	0	5	8	3	0	4	7	6.9	6.6	6.1	245.04	2214	2214	0	69.511	0	0	2211.7	38793	209740	38757	206880	40961	212580	7965.5	246980	327360	252860	328630	239530	317990	0	0
P07260	P07260	2	2	2	Eukaryotic translation initiation factor 4E	CDC33	sp|P07260|IF4E_YEAST Eukaryotic translation initiation factor 4E OS=Saccharomyces cerevisiae (strain ATCC 204508 / S288c) (Bakers yeast) OX=559292 GN=CDC33 PE=1 SV=1	1	2	2	2	0	1	1	0	0	1	1	0	0	1	1	0	8	8	8	24.254	213	213	0.00017606	4.9332	0	0	0	0	0	0	0	0	0	0	0	0	0	0	0	0	0	0
P07261	P07261	2	2	2	Glycolytic genes transcriptional activator GCR1	GCR1	sp|P07261|GCR1_YEAST Glycolytic genes transcriptional activator GCR1 OS=Saccharomyces cerevisiae (strain ATCC 204508 / S288c) (Bakers yeast) OX=559292 GN=GCR1 PE=1 SV=2	1	2	2	2	0	2	0	0	0	2	0	0	0	2	0	0	4.5	4.5	4.5	87.728	785	785	0	8.7225	0	0	0	0	0	0	0	0	0	0	0	0	0	0	0	0	0	0
P07262;P39708	P07262	14;5	14;5	14;5	NADP-specific glutamate dehydrogenase 1	GDH1	sp|P07262|DHE4_YEAST NADP-specific glutamate dehydrogenase 1 OS=Saccharomyces cerevisiae (strain ATCC 204508 / S288c) (Bakers yeast) OX=559292 GN=GDH1 PE=1 SV=2	2	14	14	14	7	0	5	7	7	0	5	7	7	0	5	7	41.4	41.4	41.4	49.569	454	454;457	0	62.666	277.58	0	1538.9	43573	103590	48916	96024	46585	99630	5510.2	107400	133060	108930	132070	106520	131660	0	0
P07263	P07263	3	2	2	Histidine--tRNA ligase, mitochondrial	HTS1	sp|P07263|SYH_YEAST Histidine--tRNA ligase, mitochondrial OS=Saccharomyces cerevisiae (strain ATCC 204508 / S288c) (Bakers yeast) OX=559292 GN=HTS1 PE=1 SV=2	1	3	2	2	2	0	0	1	1	0	0	1	1	0	0	1	6.2	4.6	4.6	59.952	546	546	0.00017301	4.6015	0	0	268.84	9394.1	16859	9015.4	17832	8876.6	16968	857.63	16811	20273	18641	22184	16683	20604	0	0
P07264	P07264	8	8	8	3-isopropylmalate dehydratase	LEU1	sp|P07264|LEUC_YEAST 3-isopropylmalate dehydratase OS=Saccharomyces cerevisiae (strain ATCC 204508 / S288c) (Bakers yeast) OX=559292 GN=LEU1 PE=1 SV=3	1	8	8	8	1	3	2	3	1	3	2	3	1	3	2	3	9.2	9.2	9.2	85.793	779	779	0	71.097	0	0	0	0	0	0	0	0	0	0	0	0	0	0	0	0	0	0
P07267	P07267	1	1	1	Saccharopepsin	PEP4	sp|P07267|CARP_YEAST Saccharopepsin OS=Saccharomyces cerevisiae (strain ATCC 204508 / S288c) (Bakers yeast) OX=559292 GN=PEP4 PE=1 SV=1	1	1	1	1	0	0	0	1	0	0	0	1	0	0	0	1	2.5	2.5	2.5	44.498	405	405	0.0022644	2.0294	0	0	0	0	0	0	0	0	0	0	0	0	0	0	0	0	0	0
P07269	P07269	1	1	1	Regulatory protein PHO2	PHO2	sp|P07269|PHO2_YEAST Regulatory protein PHO2 OS=Saccharomyces cerevisiae (strain ATCC 204508 / S288c) (Bakers yeast) OX=559292 GN=PHO2 PE=1 SV=1	1	1	1	1	0	1	0	0	0	1	0	0	0	1	0	0	4.7	4.7	4.7	63.39	559	559	0	13.236	0	0	0	0	0	0	0	0	0	0	0	0	0	0	0	0	0	0
P07270	P07270	1	1	1	Phosphate system positive regulatory protein PHO4	PHO4	sp|P07270|PHO4_YEAST Phosphate system positive regulatory protein PHO4 OS=Saccharomyces cerevisiae (strain ATCC 204508 / S288c) (Bakers yeast) OX=559292 GN=PHO4 PE=1 SV=4	1	1	1	1	0	1	0	0	0	1	0	0	0	1	0	0	3.5	3.5	3.5	34.088	312	312	1	-2	0	0	0	0	0	0	0	0	0	0	0	0	0	0	0	0	0	0
P07273	P07273	1	1	1	Transcription elongation factor S-II	DST1	sp|P07273|TFS2_YEAST Transcription elongation factor S-II OS=Saccharomyces cerevisiae (strain ATCC 204508 / S288c) (Bakers yeast) OX=559292 GN=DST1 PE=1 SV=4	1	1	1	1	0	0	0	1	0	0	0	1	0	0	0	1	4.2	4.2	4.2	34.843	309	309	0.00017071	4.3824	0	0	0	0	0	0	0	0	0	0	0	0	0	0	0	0	0	0
P07274	P07274	1	1	1	Profilin	PFY1	sp|P07274|PROF_YEAST Profilin OS=Saccharomyces cerevisiae (strain ATCC 204508 / S288c) (Bakers yeast) OX=559292 GN=PFY1 PE=1 SV=2	1	1	1	1	1	0	0	0	1	0	0	0	1	0	0	0	7.1	7.1	7.1	13.677	126	126	1	-2	0	0	0	0	0	0	0	0	0	0	0	0	0	0	0	0	0	0
P07275	P07275	1	1	1	Delta-1-pyrroline-5-carboxylate dehydrogenase, mitochondrial	PUT2	sp|P07275|PUT2_YEAST Delta-1-pyrroline-5-carboxylate dehydrogenase, mitochondrial OS=Saccharomyces cerevisiae (strain ATCC 204508 / S288c) (Bakers yeast) OX=559292 GN=PUT2 PE=1 SV=2	1	1	1	1	0	0	0	1	0	0	0	1	0	0	0	1	1.9	1.9	1.9	64.434	575	575	0.0065672	1.702	0	0	0	0	0	0	0	0	0	0	0	0	0	0	0	0	0	0
P07278	P07278	1	1	1	cAMP-dependent protein kinase regulatory subunit	BCY1	sp|P07278|KAPR_YEAST cAMP-dependent protein kinase regulatory subunit OS=Saccharomyces cerevisiae (strain ATCC 204508 / S288c) (Bakers yeast) OX=559292 GN=BCY1 PE=1 SV=4	1	1	1	1	0	0	0	1	0	0	0	1	0	0	0	1	3.4	3.4	3.4	47.218	416	416	0.00015893	3.3588	0	0	0	0	0	0	0	0	0	0	0	0	0	0	0	0	0	0
P07281;P07280	P07281;P07280	9;9	9;9	9;9	40S ribosomal protein S19-B;40S ribosomal protein S19-A	RPS19B;RPS19A	sp|P07281|RS19B_YEAST 40S ribosomal protein S19-B OS=Saccharomyces cerevisiae (strain ATCC 204508 / S288c) (Bakers yeast) OX=559292 GN=RPS19B PE=1 SV=2;sp|P07280|RS19A_YEAST 40S ribosomal protein S19-A OS=Saccharomyces cerevisiae (strain ATCC 204508 / S28	2	9	9	9	8	1	2	2	8	1	2	2	8	1	2	2	56.2	56.2	56.2	15.891	144	144;144	0	30.272	0	0	3315.9	117050	210750	116390	206190	111310	200750	8950.4	212380	253630	220210	256950	207240	242300	0	0
P07283	P07283	8	8	8	Phosphomannomutase	SEC53	sp|P07283|PMM_YEAST Phosphomannomutase OS=Saccharomyces cerevisiae (strain ATCC 204508 / S288c) (Bakers yeast) OX=559292 GN=SEC53 PE=1 SV=1	1	8	8	8	3	0	5	3	3	0	5	3	3	0	5	3	27.2	27.2	27.2	29.063	254	254	0	28.875	0	0	0	0	0	0	0	0	0	0	0	0	0	0	0	0	0	0
P07284	P07284	3	3	3	Serine--tRNA ligase, cytoplasmic	SES1	sp|P07284|SYSC_YEAST Serine--tRNA ligase, cytoplasmic OS=Saccharomyces cerevisiae (strain ATCC 204508 / S288c) (Bakers yeast) OX=559292 GN=SES1 PE=1 SV=2	1	3	3	3	0	0	1	3	0	0	1	3	0	0	1	3	6.7	6.7	6.7	53.309	462	462	0	6.5538	0	0	0	0	0	0	0	0	0	0	0	0	0	0	0	0	0	0
P07305	P07305	1	1	1	Histone H1.0;Histone H1.0, N-terminally processed	H1F0	sp|P07305|H10_HUMAN Histone H1.0 OS=Homo sapiens (Human) OX=9606 GN=H1-0 PE=1 SV=3	1	1	1	1	0	0	1	1	0	0	1	1	0	0	1	1	5.7	5.7	5.7	20.863	194	194	0.00030817	2.9682	0	0	0	0	0	0	0	0	0	0	0	0	0	0	0	0	0	0
P07311	P07311	4	4	4	Acylphosphatase-1	ACYP1	sp|P07311|ACYP1_HUMAN Acylphosphatase-1 OS=Homo sapiens (Human) OX=9606 GN=ACYP1 PE=1 SV=2	1	4	4	4	3	1	1	0	3	1	1	0	3	1	1	0	30.3	30.3	30.3	11.261	99	99	0	9.1988	252.77	0	734.18	39737	40180	38448	37001	35380	39366	1605.7	32935	32645	35955	36120	31779	32273	0	0
P07339	P07339	6	6	6	Cathepsin D;Cathepsin D light chain;Cathepsin D heavy chain	CTSD	sp|P07339|CATD_HUMAN Cathepsin D OS=Homo sapiens (Human) OX=9606 GN=CTSD PE=1 SV=1	1	6	6	6	4	0	2	2	4	0	2	2	4	0	2	2	12.1	12.1	12.1	44.552	412	412	0	19.458	0	0	512.1	55788	53958	58055	55610	54474	55018	4377.2	50526	49914	52589	50756	49921	47550	0	0
P07342	P07342	8	8	8	Acetolactate synthase catalytic subunit, mitochondrial	ILV2	sp|P07342|ILVB_YEAST Acetolactate synthase catalytic subunit, mitochondrial OS=Saccharomyces cerevisiae (strain ATCC 204508 / S288c) (Bakers yeast) OX=559292 GN=ILV2 PE=1 SV=1	1	8	8	8	4	0	2	4	4	0	2	4	4	0	2	4	12.1	12.1	12.1	74.936	687	687	0	43.771	0	0	544.5	70852	108730	72769	116280	70215	111680	6437.3	116640	136960	118940	143720	113060	138220	0	0
P07355;A6NMY6	P07355;A6NMY6	11;10	11;10	11;10	Annexin A2;Putative annexin A2-like protein	ANXA2;ANXA2P2	sp|P07355|ANXA2_HUMAN Annexin A2 OS=Homo sapiens (Human) OX=9606 GN=ANXA2 PE=1 SV=2;sp|A6NMY6|AXA2L_HUMAN Putative annexin A2-like protein OS=Homo sapiens (Human) OX=9606 GN=ANXA2P2 PE=5 SV=2	2	11	11	11	4	1	6	5	4	1	6	5	4	1	6	5	31.6	31.6	31.6	38.604	339	339;339	0	54.428	504.01	851.47	1212.7	114130	113880	115930	115710	111320	117070	5915.6	105120	109280	109470	105200	101560	106580	0	0
P07384;P17655	P07384	12;1	12;1	12;1	Calpain-1 catalytic subunit	CAPN1	sp|P07384|CAN1_HUMAN Calpain-1 catalytic subunit OS=Homo sapiens (Human) OX=9606 GN=CAPN1 PE=1 SV=1	2	12	12	12	7	0	4	4	7	0	4	4	7	0	4	4	16.9	16.9	16.9	81.889	714	714;700	0	40.226	0	0	0	23723	22278	21609	23004	22018	22466	1601.9	19071	19200	21270	20429	18905	20910	0	0
P07437;A6NNZ2;CON__tr|E1BJK2|E1BJK2_BOVIN;Q9H4B7	P07437	24;7;5;5	24;7;5;5	6;0;0;0	Tubulin beta chain	TUBB	sp|P07437|TBB5_HUMAN Tubulin beta chain OS=Homo sapiens (Human) OX=9606 GN=TUBB PE=1 SV=2	4	24	24	6	24	6	7	7	24	6	7	7	6	1	1	1	60.6	60.6	17.1	49.67	444	444;444;450;451	0	323.31	2367.7	22736	87465	6345400	6337700	6413900	6331500	6230500	6326100	309200	5734900	5783300	5717600	5956300	5529900	5760000	921.8	4783.8
P07560	P07560	3	2	2	Ras-related protein SEC4	SEC4	sp|P07560|SEC4_YEAST Ras-related protein SEC4 OS=Saccharomyces cerevisiae (strain ATCC 204508 / S288c) (Bakers yeast) OX=559292 GN=SEC4 PE=1 SV=1	1	3	2	2	0	2	2	2	0	2	1	1	0	2	1	1	16.7	11.6	11.6	23.505	215	215	0	56.005	0	0	0	0	0	0	0	0	0	0	0	0	0	0	0	0	0	0
P07602	P07602	14	14	14	Prosaposin;Saposin-A;Saposin-B-Val;Saposin-B;Saposin-C;Saposin-D	PSAP	sp|P07602|SAP_HUMAN Prosaposin OS=Homo sapiens (Human) OX=9606 GN=PSAP PE=1 SV=2	1	14	14	14	10	0	5	6	10	0	5	6	10	0	5	6	23.3	23.3	23.3	58.112	524	524	0	35.281	289.79	1066.5	4626	379910	372980	379980	374720	370510	367370	18666	345830	337050	353270	353930	341250	339650	0	0
P07686	P07686	9	9	9	Beta-hexosaminidase subunit beta;Beta-hexosaminidase subunit beta chain B;Beta-hexosaminidase subunit beta chain A	HEXB	sp|P07686|HEXB_HUMAN Beta-hexosaminidase subunit beta OS=Homo sapiens (Human) OX=9606 GN=HEXB PE=1 SV=3	1	9	9	9	3	0	3	4	3	0	3	4	3	0	3	4	14.2	14.2	14.2	63.111	556	556	0	15.548	0	1315.1	2210.4	161720	163540	166710	160950	157500	160230	9516.7	140640	143440	146260	149170	138840	142940	0	0
P07702	P07702	2	2	2	L-aminoadipate-semialdehyde dehydrogenase	LYS2	sp|P07702|LYS2_YEAST L-2-aminoadipate reductase OS=Saccharomyces cerevisiae (strain ATCC 204508 / S288c) (Bakers yeast) OX=559292 GN=LYS2 PE=1 SV=2	1	2	2	2	0	0	0	2	0	0	0	2	0	0	0	2	1.7	1.7	1.7	155.34	1392	1392	0.00017304	4.6018	0	0	0	0	0	0	0	0	0	0	0	0	0	0	0	0	0	0
P07703	P07703	1	1	1	DNA-directed RNA polymerases I and III subunit RPAC1	RPC40	sp|P07703|RPAC1_YEAST DNA-directed RNA polymerases I and III subunit RPAC1 OS=Saccharomyces cerevisiae (strain ATCC 204508 / S288c) (Bakers yeast) OX=559292 GN=RPC40 PE=1 SV=1	1	1	1	1	0	0	0	1	0	0	0	1	0	0	0	1	3.3	3.3	3.3	37.686	335	335	0.0047209	1.8516	0	0	0	0	0	0	0	0	0	0	0	0	0	0	0	0	0	0
P07737;CON__sp|P02584|PROF1_BOVIN	P07737	12;3	12;3	12;3	Profilin-1	PFN1	sp|P07737|PROF1_HUMAN Profilin-1 OS=Homo sapiens (Human) OX=9606 GN=PFN1 PE=1 SV=2	2	12	12	12	11	1	5	3	11	1	5	3	11	1	5	3	73.6	73.6	73.6	15.054	140	140;140	0	125.34	1142.9	5858.9	27031	1783600	1772700	1814400	1756800	1763900	1742900	78820	1566600	1559200	1594300	1626600	1507200	1554700	0	0
P07741	P07741	6	6	6	Adenine phosphoribosyltransferase	APRT	sp|P07741|APT_HUMAN Adenine phosphoribosyltransferase OS=Homo sapiens (Human) OX=9606 GN=APRT PE=1 SV=2	1	6	6	6	4	1	1	1	4	1	1	1	4	1	1	1	30	30	30	19.608	180	180	0	13.761	0	367.97	2405.5	135420	135600	136830	134250	133660	134050	4978.5	116900	119290	124520	121560	112120	120920	0	0
P07766	P07766	5	5	5	T-cell surface glycoprotein CD3 epsilon chain	CD3E	sp|P07766|CD3E_HUMAN T-cell surface glycoprotein CD3 epsilon chain OS=Homo sapiens (Human) OX=9606 GN=CD3E PE=1 SV=2	1	5	5	5	3	2	3	3	3	2	3	3	3	2	3	3	29	29	29	23.147	207	207	0	31.655	0	659.99	1628.4	128610	128410	137350	129630	125250	124760	9449.5	115210	120300	122190	121220	109960	109540	0	0
P07806	P07806	15	14	14	Valine--tRNA ligase, mitochondrial	VAS1	sp|P07806|SYV_YEAST Valine--tRNA ligase, mitochondrial OS=Saccharomyces cerevisiae (strain ATCC 204508 / S288c) (Bakers yeast) OX=559292 GN=VAS1 PE=1 SV=2	1	15	14	14	5	0	7	7	5	0	6	7	5	0	6	7	14.2	13.6	13.6	125.77	1104	1104	0	31.102	0	0	960.41	35161	53345	35783	54488	34443	54913	3036.6	51618	61245	54220	62615	50484	56539	0	0
P07814	P07814	46	46	44	Bifunctional glutamate/proline--tRNA ligase;Glutamate--tRNA ligase;Proline--tRNA ligase	EPRS	sp|P07814|SYEP_HUMAN Bifunctional glutamate/proline--tRNA ligase OS=Homo sapiens (Human) OX=9606 GN=EPRS1 PE=1 SV=5	1	46	46	44	28	2	21	18	28	2	21	18	26	2	20	18	29.8	29.8	28.8	170.59	1512	1512	0	255.04	0	2523.2	9696.5	703810	696900	694140	691010	678610	697890	30766	609150	625310	635220	633150	598360	616860	0	0
P07858	P07858	4	4	4	Cathepsin B;Cathepsin B light chain;Cathepsin B heavy chain	CTSB	sp|P07858|CATB_HUMAN Cathepsin B OS=Homo sapiens (Human) OX=9606 GN=CTSB PE=1 SV=3	1	4	4	4	0	0	4	2	0	0	4	2	0	0	4	2	10.9	10.9	10.9	37.821	339	339	0	7.5699	0	0	0	0	0	0	0	0	0	0	0	0	0	0	0	0	0	0
P07866	P07866	5	5	5	Guanine nucleotide exchange factor LTE1	LTE1	sp|P07866|LTE1_YEAST Guanine nucleotide exchange factor LTE1 OS=Saccharomyces cerevisiae (strain ATCC 204508 / S288c) (Bakers yeast) OX=559292 GN=LTE1 PE=1 SV=2	1	5	5	5	0	5	0	0	0	5	0	0	0	5	0	0	3.7	3.7	3.7	163.15	1435	1435	0	11.995	0	0	0	0	0	0	0	0	0	0	0	0	0	0	0	0	0	0
P07900;Q58FG0;Q58FG1	P07900	64;9;4	44;6;2	39;4;2	Heat shock protein HSP 90-alpha	HSP90AA1	sp|P07900|HS90A_HUMAN Heat shock protein HSP 90-alpha OS=Homo sapiens (Human) OX=9606 GN=HSP90AA1 PE=1 SV=5	3	64	44	39	50	20	19	19	32	16	13	13	29	12	11	11	64.9	46	45.8	84.659	732	732;334;418	0	323.31	1152.8	10483	29621	2275900	2274000	2324400	2259500	2235400	2233100	123370	1987500	1998800	2075900	2106000	1945900	2023900	0	0
P07910;A0A0G2JNQ3;O60812;B2RXH8;A0A0G2JPF8;P0DMR1;B7ZW38;REV__P47110;Q86SE5	P07910	33;12;12;12;11;11;11;1;1	33;12;12;12;11;11;11;1;1	33;12;12;12;11;11;11;1;1	Heterogeneous nuclear ribonucleoproteins C1/C2	HNRNPC	sp|P07910|HNRPC_HUMAN Heterogeneous nuclear ribonucleoproteins C1/C2 OS=Homo sapiens (Human) OX=9606 GN=HNRNPC PE=1 SV=4	9	33	33	33	20	14	12	5	20	14	12	5	20	14	12	5	72.9	72.9	72.9	33.67	306	306;293;293;293;293;293;293;350;291	0	323.31	0	4105.5	12440	886920	877860	910440	863900	870290	868180	45052	763830	763930	790760	815350	751950	772740	0	0
P07919;A0A096LP55	P07919;A0A096LP55	6;4	6;4	6;4	Cytochrome b-c1 complex subunit 6, mitochondrial;Cytochrome b-c1 complex subunit 6	UQCRH;UQCRHL	sp|P07919|QCR6_HUMAN Cytochrome b-c1 complex subunit 6, mitochondrial OS=Homo sapiens (Human) OX=9606 GN=UQCRH PE=1 SV=2;sp|A0A096LP55|QCR6L_HUMAN Cytochrome b-c1 complex subunit 6-like, mitochondrial OS=Homo sapiens (Human) OX=9606 GN=UQCRHL PE=3 SV=1	2	6	6	6	4	0	3	2	4	0	3	2	4	0	3	2	53.8	53.8	53.8	10.739	91	91;91	0	45.909	0	0	543.56	22273	24485	21400	24352	20884	22770	1130.3	19724	19184	21848	21460	22422	18983	0	0
P07954	P07954	16	16	16	Fumarate hydratase, mitochondrial	FH	sp|P07954|FUMH_HUMAN Fumarate hydratase, mitochondrial OS=Homo sapiens (Human) OX=9606 GN=FH PE=1 SV=3	1	16	16	16	11	0	3	5	11	0	3	5	11	0	3	5	37.1	37.1	37.1	54.636	510	510	0	74.579	0	1788.4	3955.8	252530	248490	243480	246770	236790	245940	13125	229390	235490	237910	243270	226360	232130	0	0
P07992	P07992	2	2	2	DNA excision repair protein ERCC-1	ERCC1	sp|P07992|ERCC1_HUMAN DNA excision repair protein ERCC-1 OS=Homo sapiens (Human) OX=9606 GN=ERCC1 PE=1 SV=1	1	2	2	2	1	0	1	0	1	0	1	0	1	0	1	0	8.4	8.4	8.4	32.562	297	297	0.00017504	4.786	0	0	0	0	0	0	0	0	0	0	0	0	0	0	0	0	0	0
P08018	P08018	2	2	2	MAP kinase kinase PBS2	PBS2	sp|P08018|PBS2_YEAST MAP kinase kinase PBS2 OS=Saccharomyces cerevisiae (strain ATCC 204508 / S288c) (Bakers yeast) OX=559292 GN=PBS2 PE=1 SV=4	1	2	2	2	0	2	0	0	0	2	0	0	0	2	0	0	2.1	2.1	2.1	72.719	668	668	0	11.46	0	0	0	0	0	0	0	0	0	0	0	0	0	0	0	0	0	0
P08047;Q13118;O14901	P08047	9;2;2	9;2;2	6;0;0	Transcription factor Sp1	SP1	sp|P08047|SP1_HUMAN Transcription factor Sp1 OS=Homo sapiens (Human) OX=9606 GN=SP1 PE=1 SV=3	3	9	9	6	5	1	0	2	5	1	0	2	3	1	0	2	16.6	16.6	13.8	80.692	785	785;480;512	0	50.105	0	0	372.03	30771	30603	31244	30429	32265	34678	2162.2	31382	29748	32320	31255	29283	33540	0	0
P08069	P08069	1	1	1	Insulin-like growth factor 1 receptor;Insulin-like growth factor 1 receptor alpha chain;Insulin-like growth factor 1 receptor beta chain	IGF1R	sp|P08069|IGF1R_HUMAN Insulin-like growth factor 1 receptor OS=Homo sapiens (Human) OX=9606 GN=IGF1R PE=1 SV=1	1	1	1	1	1	0	0	0	1	0	0	0	1	0	0	0	0.5	0.5	0.5	154.79	1367	1367	0.0041789	1.8866	0	0	0	4194.1	4553.3	4684.8	4309.5	4640.7	4198.3	327.73	3626.9	4170.9	4072.8	4208.3	3736.7	3926.3	0	0
P08133;REV__P12945	P08133	43;1	43;1	43;1	Annexin A6	ANXA6	sp|P08133|ANXA6_HUMAN Annexin A6 OS=Homo sapiens (Human) OX=9606 GN=ANXA6 PE=1 SV=3	2	43	43	43	37	0	9	7	37	0	9	7	37	0	9	7	54.7	54.7	54.7	75.872	673	673;854	0	199.97	0	7575	18053	1464400	1492400	1459100	1464100	1437600	1440900	67472	1314300	1337800	1358500	1398900	1268900	1319000	0	0
P08195	P08195	20	20	20	4F2 cell-surface antigen heavy chain	SLC3A2	sp|P08195|4F2_HUMAN 4F2 cell-surface antigen heavy chain OS=Homo sapiens (Human) OX=9606 GN=SLC3A2 PE=1 SV=3	1	20	20	20	15	0	4	5	15	0	4	5	15	0	4	5	37.5	37.5	37.5	67.993	630	630	0	145.4	1170.5	528.58	5882.4	408630	404880	419990	404250	404300	409640	26314	362490	371060	368660	379670	354640	366330	0	0
P08238;Q58FF7	P08238	69;30	69;30	37;15	Heat shock protein HSP 90-beta	HSP90AB1	sp|P08238|HS90B_HUMAN Heat shock protein HSP 90-beta OS=Homo sapiens (Human) OX=9606 GN=HSP90AB1 PE=1 SV=4	2	69	69	37	56	20	21	19	56	20	21	19	30	9	12	10	68.8	68.8	42.7	83.263	724	724;597	0	323.31	1190	13936	49105	3443700	3421200	3422800	3383100	3355900	3353500	161900	3033000	3096000	3101600	3197600	2930300	3038500	0	1570.6
P08240	P08240	6	6	6	Signal recognition particle receptor subunit alpha	SRPR	sp|P08240|SRPRA_HUMAN Signal recognition particle receptor subunit alpha OS=Homo sapiens (Human) OX=9606 GN=SRPRA PE=1 SV=2	1	6	6	6	0	1	3	4	0	1	3	4	0	1	3	4	12.4	12.4	12.4	69.81	638	638	0	54.026	0	0	0	0	0	0	0	0	0	0	0	0	0	0	0	0	0	0
P08243	P08243	5	5	5	Asparagine synthetase [glutamine-hydrolyzing]	ASNS	sp|P08243|ASNS_HUMAN Asparagine synthetase [glutamine-hydrolyzing] OS=Homo sapiens (Human) OX=9606 GN=ASNS PE=1 SV=4	1	5	5	5	3	0	2	2	3	0	2	2	3	0	2	2	8.9	8.9	8.9	64.369	561	561	0	10.221	0	0	0	27550	28407	27373	26949	28789	27404	1745.8	24790	27101	25162	25287	23591	24638	0	0
P08397	P08397	3	3	3	Porphobilinogen deaminase	HMBS	sp|P08397|HEM3_HUMAN Porphobilinogen deaminase OS=Homo sapiens (Human) OX=9606 GN=HMBS PE=1 SV=2	1	3	3	3	3	0	1	0	3	0	1	0	3	0	1	0	4.7	4.7	4.7	39.33	361	361	0.00016606	3.9212	0	224.45	499.8	41881	38545	38791	40527	37256	44570	1904.4	36343	35356	39232	39461	34303	37147	0	0
P08417	P08417	2	2	2	Fumarate hydratase, mitochondrial	FUM1	sp|P08417|FUMH_YEAST Fumarate hydratase, mitochondrial OS=Saccharomyces cerevisiae (strain ATCC 204508 / S288c) (Bakers yeast) OX=559292 GN=FUM1 PE=1 SV=2	1	2	2	2	0	0	2	0	0	0	2	0	0	0	2	0	4.3	4.3	4.3	53.151	488	488	0.00016351	3.6958	0	0	0	0	0	0	0	0	0	0	0	0	0	0	0	0	0	0
P08518	P08518	3	1	1	DNA-directed RNA polymerase II subunit RPB2	RPB2	sp|P08518|RPB2_YEAST DNA-directed RNA polymerase II subunit RPB2 OS=Saccharomyces cerevisiae (strain ATCC 204508 / S288c) (Bakers yeast) OX=559292 GN=RPB2 PE=1 SV=2	1	3	1	1	1	1	1	0	0	1	0	0	0	1	0	0	2.3	0.7	0.7	138.75	1224	1224	0.00016647	3.9611	0	0	0	0	0	0	0	0	0	0	0	0	0	0	0	0	0	0
P08524	P08524	6	5	5	Farnesyl pyrophosphate synthase	ERG20	sp|P08524|FPPS_YEAST Farnesyl pyrophosphate synthase OS=Saccharomyces cerevisiae (strain ATCC 204508 / S288c) (Bakers yeast) OX=559292 GN=ERG20 PE=1 SV=2	1	6	5	5	2	1	2	2	2	0	2	2	2	0	2	2	17	14.5	14.5	40.483	352	352	0	11.912	0	0	0	8517.7	11324	7402.3	12181	7825.3	12841	686.94	12935	14081	12433	14242	13046	15104	0	0
P08525	P08525	1	1	1	Cytochrome b-c1 complex subunit 8	QCR8	sp|P08525|QCR8_YEAST Cytochrome b-c1 complex subunit 8, mitochondrial OS=Saccharomyces cerevisiae (strain ATCC 204508 / S288c) (Bakers yeast) OX=559292 GN=QCR8 PE=1 SV=2	1	1	1	1	0	0	0	1	0	0	0	1	0	0	0	1	13.8	13.8	13.8	10.974	94	94	0.0097502	1.5144	0	0	0	0	0	0	0	0	0	0	0	0	0	0	0	0	0	0
P08539	P08539	2	1	1	Guanine nucleotide-binding protein alpha-1 subunit	GPA1	sp|P08539|GPA1_YEAST Guanine nucleotide-binding protein alpha-1 subunit OS=Saccharomyces cerevisiae (strain ATCC 204508 / S288c) (Bakers yeast) OX=559292 GN=GPA1 PE=1 SV=3	1	2	1	1	1	0	0	1	0	0	0	1	0	0	0	1	5.1	2.8	2.8	54.075	472	472	0.0043145	1.8724	0	0	0	0	0	0	0	0	0	0	0	0	0	0	0	0	0	0
P08559	P08559	9	9	6	Pyruvate dehydrogenase E1 component subunit alpha, somatic form, mitochondrial	PDHA1	sp|P08559|ODPA_HUMAN Pyruvate dehydrogenase E1 component subunit alpha, somatic form, mitochondrial OS=Homo sapiens (Human) OX=9606 GN=PDHA1 PE=1 SV=3	1	9	9	6	4	2	4	2	4	2	4	2	3	1	3	1	20.5	20.5	12.6	43.295	390	390	0	25.62	0	0	223.92	17034	17580	17875	15832	17056	18469	1330.1	16853	16379	16867	16729	15156	16264	0	0
P08566	P08566	2	2	2	Pentafunctional AROM polypeptide;3-dehydroquinate synthase;3-phosphoshikimate 1-carboxyvinyltransferase;Shikimate kinase;3-dehydroquinate dehydratase;Shikimate dehydrogenase	ARO1	sp|P08566|ARO1_YEAST Pentafunctional AROM polypeptide OS=Saccharomyces cerevisiae (strain ATCC 204508 / S288c) (Bakers yeast) OX=559292 GN=ARO1 PE=1 SV=1	1	2	2	2	0	0	0	2	0	0	0	2	0	0	0	2	1.6	1.6	1.6	174.75	1588	1588	0	8.1224	0	0	0	0	0	0	0	0	0	0	0	0	0	0	0	0	0	0
P08574	P08574	2	2	2	Cytochrome c1, heme protein, mitochondrial	CYC1	sp|P08574|CY1_HUMAN Cytochrome c1, heme protein, mitochondrial OS=Homo sapiens (Human) OX=9606 GN=CYC1 PE=1 SV=3	1	2	2	2	2	0	0	0	2	0	0	0	2	0	0	0	6.2	6.2	6.2	35.422	325	325	0.00016784	4.1039	0	0	572.38	17038	26980	20690	26639	18490	27092	1622.9	25100	32044	32257	35061	26251	29772	0	0
P08575	P08575	29	29	29	Receptor-type tyrosine-protein phosphatase C	PTPRC	sp|P08575|PTPRC_HUMAN Receptor-type tyrosine-protein phosphatase C OS=Homo sapiens (Human) OX=9606 GN=PTPRC PE=1 SV=3	1	29	29	29	14	5	12	11	14	5	12	11	14	5	12	11	23.6	23.6	23.6	147.48	1306	1306	0	152.23	172.8	236.22	2776.9	206300	206200	205480	207040	208580	200660	10972	184850	186330	191330	191090	181140	186650	0	0
P08579	P08579	10	10	9	U2 small nuclear ribonucleoprotein B	SNRPB2	sp|P08579|RU2B_HUMAN U2 small nuclear ribonucleoprotein B OS=Homo sapiens (Human) OX=9606 GN=SNRPB2 PE=1 SV=1	1	10	10	9	5	0	5	7	5	0	5	7	4	0	4	6	40.4	40.4	36.9	25.486	225	225	0	56.105	0	1116.6	2262.9	234070	224880	228550	226000	217880	223600	10460	202340	208050	209770	208170	192670	206950	0	0
P08621	P08621	20	20	20	U1 small nuclear ribonucleoprotein 70 kDa	SNRNP70	sp|P08621|RU17_HUMAN U1 small nuclear ribonucleoprotein 70 kDa OS=Homo sapiens (Human) OX=9606 GN=SNRNP70 PE=1 SV=2	1	20	20	20	13	6	5	5	13	6	5	5	13	6	5	5	43.5	43.5	43.5	51.556	437	437	0	323.31	1046.1	1796.9	5475.6	284100	292030	290040	289110	273830	292120	15729	258600	262220	273640	273280	262030	262890	0	0
P08651	P08651	1	1	1	Nuclear factor 1 C-type	NFIC	sp|P08651|NFIC_HUMAN Nuclear factor 1 C-type OS=Homo sapiens (Human) OX=9606 GN=NFIC PE=1 SV=2	1	1	1	1	0	1	0	0	0	1	0	0	0	1	0	0	2.6	2.6	2.6	55.674	508	508	0.00017986	5.3751	0	0	0	0	0	0	0	0	0	0	0	0	0	0	0	0	0	0
P08670;P17661;P41219;P14136;Q16352;P07196;P07197;P12036	P08670	33;4;3;1;1;1;1;1	33;4;3;1;1;1;1;1	32;3;2;1;1;1;1;1	Vimentin	VIM	sp|P08670|VIME_HUMAN Vimentin OS=Homo sapiens (Human) OX=9606 GN=VIM PE=1 SV=4	8	33	33	32	23	6	12	9	23	6	12	9	23	6	11	9	64.8	64.8	63.1	53.651	466	466;470;470;432;499;543;916;1026	0	180.84	0	1829.4	9004.3	613090	595450	608200	603830	600490	584820	28805	537600	556550	567140	578450	536430	543210	0	0
P08678	P08678	1	1	1	Adenylate cyclase	CYR1	sp|P08678|CYAA_YEAST Adenylate cyclase OS=Saccharomyces cerevisiae (strain ATCC 204508 / S288c) (Bakers yeast) OX=559292 GN=CYR1 PE=1 SV=2	1	1	1	1	0	1	0	0	0	1	0	0	0	1	0	0	0.9	0.9	0.9	227.83	2026	2026	0.00017677	5.0139	0	0	0	0	0	0	0	0	0	0	0	0	0	0	0	0	0	0
P08708	P08708	10	9	9	40S ribosomal protein S17	RPS17	sp|P08708|RS17_HUMAN 40S ribosomal protein S17 OS=Homo sapiens (Human) OX=9606 GN=RPS17 PE=1 SV=2	1	10	9	9	9	0	1	1	8	0	1	1	8	0	1	1	42.2	40.7	40.7	15.55	135	135	0	36.839	0	5298.3	15157	879500	865530	892950	858040	854440	867470	50902	774590	789220	794890	799440	752980	761720	0	0
P08754;P11488;P19087;P09471;A8MTJ3;P19086	P08754	6;2;2;2;2;1	3;0;0;0;0;0	3;0;0;0;0;0	Guanine nucleotide-binding protein G(k) subunit alpha	GNAI3	sp|P08754|GNAI3_HUMAN Guanine nucleotide-binding protein G(i) subunit alpha OS=Homo sapiens (Human) OX=9606 GN=GNAI3 PE=1 SV=3	6	6	3	3	3	0	2	3	1	0	1	2	1	0	1	2	21.8	12.7	12.7	40.532	354	354;350;354;354;354;355	0	24.865	0	0	0	0	0	0	0	0	0	0	0	0	0	0	0	0	0	0
P08758	P08758	10	10	10	Annexin A5	ANXA5	sp|P08758|ANXA5_HUMAN Annexin A5 OS=Homo sapiens (Human) OX=9606 GN=ANXA5 PE=1 SV=2	1	10	10	10	4	0	4	4	4	0	4	4	4	0	4	4	30	30	30	35.936	320	320	0	55.725	0	0	366.34	42698	41137	42020	40648	39488	40086	1911.7	39184	37582	40787	41799	37878	37704	0	0
P08865	P08865	17	17	17	40S ribosomal protein SA	RPSA	sp|P08865|RSSA_HUMAN 40S ribosomal protein SA OS=Homo sapiens (Human) OX=9606 GN=RPSA PE=1 SV=4	1	17	17	17	16	1	5	3	16	1	5	3	16	1	5	3	59	59	59	32.854	295	295	0	174.28	803.03	2484.3	9628.6	760950	772900	781600	790310	761410	755260	38009	670650	677140	704580	729010	671450	681930	0	0
P08962	P08962	1	1	1	CD63 antigen	CD63	sp|P08962|CD63_HUMAN CD63 antigen OS=Homo sapiens (Human) OX=9606 GN=CD63 PE=1 SV=2	1	1	1	1	0	0	0	1	0	0	0	1	0	0	0	1	4.2	4.2	4.2	25.636	238	238	0.007328	1.645	0	0	0	0	0	0	0	0	0	0	0	0	0	0	0	0	0	0
P09001	P09001	3	3	3	39S ribosomal protein L3, mitochondrial	MRPL3	sp|P09001|RM03_HUMAN 39S ribosomal protein L3, mitochondrial OS=Homo sapiens (Human) OX=9606 GN=MRPL3 PE=1 SV=1	1	3	3	3	2	0	1	1	2	0	1	1	2	0	1	1	8.6	8.6	8.6	38.632	348	348	0	6.8292	0	0	543.18	25705	23636	22869	21391	22444	21916	1175.1	17588	19541	18816	20239	18932	19351	0	0
P09012	P09012	8	7	5	U1 small nuclear ribonucleoprotein A	SNRPA	sp|P09012|SNRPA_HUMAN U1 small nuclear ribonucleoprotein A OS=Homo sapiens (Human) OX=9606 GN=SNRPA PE=1 SV=3	1	8	7	5	3	1	3	4	2	1	2	3	2	1	2	3	26.6	23.8	21.6	31.279	282	282	0	14.023	0	0	0	0	0	0	0	0	0	0	0	0	0	0	0	0	0	0
P09064	P09064	4	4	4	Eukaryotic translation initiation factor 2 subunit beta	SUI3	sp|P09064|IF2B_YEAST Eukaryotic translation initiation factor 2 subunit beta OS=Saccharomyces cerevisiae (strain ATCC 204508 / S288c) (Bakers yeast) OX=559292 GN=SUI3 PE=1 SV=2	1	4	4	4	0	3	1	0	0	3	1	0	0	3	1	0	14.7	14.7	14.7	31.574	285	285	0	9.6601	0	0	0	0	0	0	0	0	0	0	0	0	0	0	0	0	0	0
P09104;P13929	P09104	10;2	8;1	8;1	Gamma-enolase	ENO2	sp|P09104|ENOG_HUMAN Gamma-enolase OS=Homo sapiens (Human) OX=9606 GN=ENO2 PE=1 SV=3	2	10	8	8	7	1	2	1	6	1	1	0	6	1	1	0	25.8	21	21	47.268	434	434;434	0	20.158	0	399.93	1757.9	139050	145680	149170	145110	145020	146100	9328.2	128100	132330	133860	135500	123200	128410	0	0
P09110	P09110	4	4	4	3-ketoacyl-CoA thiolase, peroxisomal	ACAA1	sp|P09110|THIK_HUMAN 3-ketoacyl-CoA thiolase, peroxisomal OS=Homo sapiens (Human) OX=9606 GN=ACAA1 PE=1 SV=2	1	4	4	4	2	0	1	2	2	0	1	2	2	0	1	2	15.3	15.3	15.3	44.292	424	424	0	15.308	0	0	0	7884.2	8185.8	8536	7909.9	8582.4	7651.6	671.36	7733.6	7232.4	7341.9	6745.5	6110.3	6805.5	0	0
P09132	P09132	4	4	4	Signal recognition particle 19 kDa protein	SRP19	sp|P09132|SRP19_HUMAN Signal recognition particle 19 kDa protein OS=Homo sapiens (Human) OX=9606 GN=SRP19 PE=1 SV=3	1	4	4	4	1	1	2	1	1	1	2	1	1	1	2	1	33.3	33.3	33.3	16.156	144	144	0	20.289	0	442.98	1840.9	113840	102540	110610	102690	107910	106550	5974.5	92791	94295	96759	97928	89343	95611	0	0
P09211	P09211	14	14	14	Glutathione S-transferase P	GSTP1	sp|P09211|GSTP1_HUMAN Glutathione S-transferase P OS=Homo sapiens (Human) OX=9606 GN=GSTP1 PE=1 SV=2	1	14	14	14	13	1	4	2	13	1	4	2	13	1	4	2	61.9	61.9	61.9	23.356	210	210	0	101.57	774.09	10179	24228	1965400	1979500	1954300	1935000	1947300	1931300	89776	1634800	1719500	1791700	1803600	1648900	1722400	0	0
P09234	P09234	3	3	3	U1 small nuclear ribonucleoprotein C	SNRPC	sp|P09234|RU1C_HUMAN U1 small nuclear ribonucleoprotein C OS=Homo sapiens (Human) OX=9606 GN=SNRPC PE=1 SV=1	1	3	3	3	2	1	0	1	2	1	0	1	2	1	0	1	18.2	18.2	18.2	17.394	159	159	0	52.893	0	759.24	745	38270	39505	39972	39025	38708	40273	2670.8	36737	34361	37259	37402	35592	36401	0	0
P09326	P09326	2	2	2	CD48 antigen	CD48	sp|P09326|CD48_HUMAN CD48 antigen OS=Homo sapiens (Human) OX=9606 GN=CD48 PE=1 SV=2	1	2	2	2	1	0	1	1	1	0	1	1	1	0	1	1	9.9	9.9	9.9	27.683	243	243	0.00017599	4.9179	0	0	0	0	0	0	0	0	0	0	0	0	0	0	0	0	0	0
P09417	P09417	3	3	3	Dihydropteridine reductase	QDPR	sp|P09417|DHPR_HUMAN Dihydropteridine reductase OS=Homo sapiens (Human) OX=9606 GN=QDPR PE=1 SV=2	1	3	3	3	1	0	2	1	1	0	2	1	1	0	2	1	14.8	14.8	14.8	25.789	244	244	0	8.5164	299.3	284.8	583.05	45852	41728	44066	41488	44161	45077	2497.7	40008	38580	41630	42838	38774	38815	0	0
P09429;B2RPK0	P09429	22;10	22;10	14;5	High mobility group protein B1	HMGB1	sp|P09429|HMGB1_HUMAN High mobility group protein B1 OS=Homo sapiens (Human) OX=9606 GN=HMGB1 PE=1 SV=3	2	22	22	14	21	0	4	2	21	0	4	2	13	0	3	2	61.9	61.9	37.2	24.893	215	215;211	0	132.62	747.64	28016	81686	4976600	4933100	5097000	4970900	4953100	4944400	297060	4367800	4424700	4449300	4622300	4217900	4407900	0	0
P09436	P09436	9	8	8	Isoleucine--tRNA ligase, cytoplasmic	ILS1	sp|P09436|SYIC_YEAST Isoleucine--tRNA ligase, cytoplasmic OS=Saccharomyces cerevisiae (strain ATCC 204508 / S288c) (Bakers yeast) OX=559292 GN=ILS1 PE=1 SV=1	1	9	8	8	0	0	4	6	0	0	4	5	0	0	4	5	9	8.2	8.2	122.98	1072	1072	0	12.167	0	0	0	0	0	0	0	0	0	0	0	0	0	0	0	0	0	0
P09440	P09440	6	5	5	C-1-tetrahydrofolate synthase, mitochondrial;Methylenetetrahydrofolate dehydrogenase;Methenyltetrahydrofolate cyclohydrolase;Formyltetrahydrofolate synthetase	MIS1	sp|P09440|C1TM_YEAST C-1-tetrahydrofolate synthase, mitochondrial OS=Saccharomyces cerevisiae (strain ATCC 204508 / S288c) (Bakers yeast) OX=559292 GN=MIS1 PE=1 SV=1	1	6	5	5	1	0	1	4	1	0	0	4	1	0	0	4	6.4	5.2	5.2	106.22	975	975	0	8.5781	0	0	0	6749.9	14143	7332.1	15193	7347.4	15336	673.99	16421	20928	16522	20742	14813	17988	0	0
P09488;Q03013;P46439	P09488;Q03013	9;6;4	9;6;4	4;1;3	Glutathione S-transferase Mu 1;Glutathione S-transferase Mu 4	GSTM1;GSTM4	sp|P09488|GSTM1_HUMAN Glutathione S-transferase Mu 1 OS=Homo sapiens (Human) OX=9606 GN=GSTM1 PE=1 SV=3;sp|Q03013|GSTM4_HUMAN Glutathione S-transferase Mu 4 OS=Homo sapiens (Human) OX=9606 GN=GSTM4 PE=1 SV=3	3	9	9	4	4	0	3	3	4	0	3	3	1	0	3	1	34.9	34.9	13.8	25.712	218	218;218;218	0	18.712	0	0	0	0	0	0	0	0	0	0	0	0	0	0	0	0	0	0
P09496	P09496	6	6	6	Clathrin light chain A	CLTA	sp|P09496|CLCA_HUMAN Clathrin light chain A OS=Homo sapiens (Human) OX=9606 GN=CLTA PE=1 SV=1	1	6	6	6	5	1	1	1	5	1	1	1	5	1	1	1	19.8	19.8	19.8	27.076	248	248	0	25.241	252.5	2159	5043.9	446460	455170	437770	441110	444360	432380	14060	366570	376070	382680	393760	370130	386070	0	0
P09525	P09525	5	5	5	Annexin A4	ANXA4	sp|P09525|ANXA4_HUMAN Annexin A4 OS=Homo sapiens (Human) OX=9606 GN=ANXA4 PE=1 SV=4	1	5	5	5	1	0	2	3	1	0	2	3	1	0	2	3	17.6	17.6	17.6	35.882	319	319	0	35.568	0	0	536.25	71021	72951	71250	70910	73463	69485	3168.8	62992	64094	61186	65265	60703	65033	0	0
P09543	P09543	6	5	5	2,3-cyclic-nucleotide 3-phosphodiesterase	CNP	sp|P09543|CN37_HUMAN 2,3-cyclic-nucleotide 3-phosphodiesterase OS=Homo sapiens (Human) OX=9606 GN=CNP PE=1 SV=2	1	6	5	5	2	1	2	2	2	1	1	2	2	1	1	2	13.8	12.1	12.1	47.578	421	421	0	11.906	0	0	725.17	37613	36852	38649	36940	37695	37540	1800.4	34263	34315	35187	35102	31431	34275	0	0
P09547	P09547	1	1	1	SWI/SNF chromatin-remodeling complex subunit SWI1	SWI1	sp|P09547|SWI1_YEAST SWI/SNF chromatin-remodeling complex subunit SWI1 OS=Saccharomyces cerevisiae (strain ATCC 204508 / S288c) (Bakers yeast) OX=559292 GN=SWI1 PE=1 SV=1	1	1	1	1	0	1	0	0	0	1	0	0	0	1	0	0	1.2	1.2	1.2	147.94	1314	1314	0	19.689	0	0	0	0	0	0	0	0	0	0	0	0	0	0	0	0	0	0
P09564	P09564	2	2	2	T-cell antigen CD7	CD7	sp|P09564|CD7_HUMAN T-cell antigen CD7 OS=Homo sapiens (Human) OX=9606 GN=CD7 PE=1 SV=1	1	2	2	2	0	2	0	1	0	2	0	1	0	2	0	1	10.8	10.8	10.8	25.409	240	240	0	19.481	0	0	0	0	0	0	0	0	0	0	0	0	0	0	0	0	0	0
P09620	P09620	1	1	1	Pheromone-processing carboxypeptidase KEX1	KEX1	sp|P09620|KEX1_YEAST Pheromone-processing carboxypeptidase KEX1 OS=Saccharomyces cerevisiae (strain ATCC 204508 / S288c) (Bakers yeast) OX=559292 GN=KEX1 PE=1 SV=1	1	1	1	1	0	1	0	0	0	1	0	0	0	1	0	0	1	1	1	82.244	729	729	0.0014478	2.2525	0	0	0	0	0	0	0	0	0	0	0	0	0	0	0	0	0	0
P09622	P09622	16	16	16	Dihydrolipoyl dehydrogenase, mitochondrial	DLD	sp|P09622|DLDH_HUMAN Dihydrolipoyl dehydrogenase, mitochondrial OS=Homo sapiens (Human) OX=9606 GN=DLD PE=1 SV=2	1	16	16	16	12	0	6	3	12	0	6	3	12	0	6	3	31.4	31.4	31.4	54.177	509	509	0	71.539	0	1011.5	2733.4	313540	321540	326330	308090	305890	312250	15670	275950	275120	285340	287960	269570	278800	0	0
P09624	P09624	5	5	5	Dihydrolipoyl dehydrogenase, mitochondrial	LPD1	sp|P09624|DLDH_YEAST Dihydrolipoyl dehydrogenase, mitochondrial OS=Saccharomyces cerevisiae (strain ATCC 204508 / S288c) (Bakers yeast) OX=559292 GN=LPD1 PE=1 SV=1	1	5	5	5	1	0	2	3	1	0	2	3	1	0	2	3	9.4	9.4	9.4	54.009	499	499	0	8.8596	0	0	319.5	11030	20053	12412	19961	11232	22052	954.19	19452	24884	24722	28244	19852	25510	0	0
P09629	P09629	1	1	1	Homeobox protein Hox-B7	HOXB7	sp|P09629|HXB7_HUMAN Homeobox protein Hox-B7 OS=Homo sapiens (Human) OX=9606 GN=HOXB7 PE=1 SV=4	1	1	1	1	0	0	0	1	0	0	0	1	0	0	0	1	5.1	5.1	5.1	24.014	217	217	0.0077163	1.624	0	0	0	0	0	0	0	0	0	0	0	0	0	0	0	0	0	0
P09651;A0A2R8Y4L2	P09651	22;10	18;9	11;6	Heterogeneous nuclear ribonucleoprotein A1;Heterogeneous nuclear ribonucleoprotein A1, N-terminally processed	HNRNPA1	sp|P09651|ROA1_HUMAN Heterogeneous nuclear ribonucleoprotein A1 OS=Homo sapiens (Human) OX=9606 GN=HNRNPA1 PE=1 SV=5	2	22	18	11	12	7	7	11	8	6	5	10	4	5	3	5	63.4	59.1	37.6	38.746	372	372;275	0	323.31	0	656.35	4220.5	338960	338350	342650	337470	338650	330680	17005	296440	288660	305000	311440	292830	292450	0	0
P09661	P09661	12	12	12	U2 small nuclear ribonucleoprotein A	SNRPA1	sp|P09661|RU2A_HUMAN U2 small nuclear ribonucleoprotein A OS=Homo sapiens (Human) OX=9606 GN=SNRPA1 PE=1 SV=2	1	12	12	12	11	1	1	2	11	1	1	2	11	1	1	2	46.7	46.7	46.7	28.415	255	255	0	35.503	0	1023.3	4010.5	275420	286340	267460	274600	270380	270260	10755	250920	241990	251770	255620	241850	240090	0	0
P09669	P09669	2	2	2	Cytochrome c oxidase subunit 6C	COX6C	sp|P09669|COX6C_HUMAN Cytochrome c oxidase subunit 6C OS=Homo sapiens (Human) OX=9606 GN=COX6C PE=1 SV=2	1	2	2	2	1	0	1	1	1	0	1	1	1	0	1	1	20	20	20	8.7813	75	75	0.00045718	2.8527	255.91	389.61	1628.9	69079	73416	68249	72585	70020	75101	3754.9	67400	66672	70138	69211	65659	65799	0	0
P09693	P09693	3	3	3	T-cell surface glycoprotein CD3 gamma chain	CD3G	sp|P09693|CD3G_HUMAN T-cell surface glycoprotein CD3 gamma chain OS=Homo sapiens (Human) OX=9606 GN=CD3G PE=1 SV=1	1	3	3	3	2	0	2	2	2	0	2	2	2	0	2	2	18.1	18.1	18.1	20.469	182	182	0	13.399	0	537.36	939	70077	69815	74041	74444	69227	71814	4215	63712	61846	69065	71894	63682	67170	0	0
P09733	P09733	4	1	1	Tubulin alpha-1 chain	TUB1	sp|P09733|TBA1_YEAST Tubulin alpha-1 chain OS=Saccharomyces cerevisiae (strain ATCC 204508 / S288c) (Bakers yeast) OX=559292 GN=TUB1 PE=1 SV=2	1	4	1	1	4	1	0	0	1	0	0	0	1	0	0	0	6.9	3.1	3.1	49.799	447	447	0.00018162	5.5381	0	0	361.75	9398.2	18300	10029	19929	8422.2	19278	668.53	21104	22851	20145	25900	19542	28073	0	0
P09734	P09734	4	1	1	Tubulin alpha-3 chain	TUB3	sp|P09734|TBA3_YEAST Tubulin alpha-3 chain OS=Saccharomyces cerevisiae (strain ATCC 204508 / S288c) (Bakers yeast) OX=559292 GN=TUB3 PE=1 SV=1	1	4	1	1	3	1	1	0	0	0	1	0	0	0	1	0	5.8	2	2	49.693	445	445	0.008502	1.5949	0	0	0	0	0	0	0	0	0	0	0	0	0	0	0	0	0	0
P09874;Q9Y6F1	P09874	62;1	62;1	62;1	Poly [ADP-ribose] polymerase 1	PARP1	sp|P09874|PARP1_HUMAN Poly [ADP-ribose] polymerase 1 OS=Homo sapiens (Human) OX=9606 GN=PARP1 PE=1 SV=4	2	62	62	62	44	5	13	9	44	5	13	9	44	5	13	9	49.2	49.2	49.2	113.08	1014	1014;533	0	264.36	677.74	4848.1	17905	1211400	1227100	1225800	1212100	1218800	1194600	58686	1072300	1088400	1105100	1147000	1065100	1091600	0	0
P09884	P09884	12	12	12	DNA polymerase alpha catalytic subunit	POLA1	sp|P09884|DPOLA_HUMAN DNA polymerase alpha catalytic subunit OS=Homo sapiens (Human) OX=9606 GN=POLA1 PE=1 SV=2	1	12	12	12	4	1	6	6	4	1	6	6	4	1	6	6	9.4	9.4	9.4	165.91	1462	1462	0	58.573	0	182.96	1644.9	170120	174020	172460	173860	175450	171660	10062	155280	161500	166030	168370	152560	162110	0	0
P09938	P09938	2	2	2	Ribonucleoside-diphosphate reductase small chain 1	RNR2	sp|P09938|RIR2_YEAST Ribonucleoside-diphosphate reductase small chain 1 OS=Saccharomyces cerevisiae (strain ATCC 204508 / S288c) (Bakers yeast) OX=559292 GN=RNR2 PE=1 SV=2	1	2	2	2	1	1	1	1	1	1	1	1	1	1	1	1	5	5	5	46.147	399	399	0	13.655	0	0	0	979.56	3153.9	410.72	3001.8	929.9	3085.6	0	2989.8	3674.3	4124.8	3994.1	3332	4255.7	0	0
P09950	P09950	1	1	1	5-aminolevulinate synthase, mitochondrial	HEM1	sp|P09950|HEM1_YEAST 5-aminolevulinate synthase, mitochondrial OS=Saccharomyces cerevisiae (strain ATCC 204508 / S288c) (Bakers yeast) OX=559292 GN=HEM1 PE=1 SV=1	1	1	1	1	1	0	0	0	1	0	0	0	1	0	0	0	2.4	2.4	2.4	59.362	548	548	1	-2	0	0	0	0	0	0	0	0	0	0	0	0	0	0	0	0	0	0
P09959	P09959	2	2	2	Regulatory protein SWI6	SWI6	sp|P09959|SWI6_YEAST Regulatory protein SWI6 OS=Saccharomyces cerevisiae (strain ATCC 204508 / S288c) (Bakers yeast) OX=559292 GN=SWI6 PE=1 SV=1	1	2	2	2	0	2	0	0	0	2	0	0	0	2	0	0	4.2	4.2	4.2	90.559	803	803	0	55.295	0	0	0	0	0	0	0	0	0	0	0	0	0	0	0	0	0	0
P09960	P09960	16	16	16	Leukotriene A-4 hydrolase	LTA4H	sp|P09960|LKHA4_HUMAN Leukotriene A-4 hydrolase OS=Homo sapiens (Human) OX=9606 GN=LTA4H PE=1 SV=2	1	16	16	16	9	0	5	4	9	0	5	4	9	0	5	4	29.5	29.5	29.5	69.284	611	611	0	63.263	0	0	998.26	79912	80315	78302	82351	79834	82325	3624	75498	80386	79579	86729	72752	78958	0	0
P09972;P05062	P09972	23;2	12;1	12;1	Fructose-bisphosphate aldolase C	ALDOC	sp|P09972|ALDOC_HUMAN Fructose-bisphosphate aldolase C OS=Homo sapiens (Human) OX=9606 GN=ALDOC PE=1 SV=2	2	23	12	12	14	2	6	10	5	1	3	8	5	1	3	8	56.3	42	42	39.455	364	364;364	0	112.69	0	278.16	2260.6	222140	228220	230020	230620	225690	231400	11987	205550	203900	206860	210810	203750	204990	0	0
P0C024	P0C024	1	1	1	Peroxisomal coenzyme A diphosphatase NUDT7	NUDT7	sp|P0C024|NUDT7_HUMAN Peroxisomal coenzyme A diphosphatase NUDT7 OS=Homo sapiens (Human) OX=9606 GN=NUDT7 PE=1 SV=1	1	1	1	1	1	0	0	0	1	0	0	0	1	0	0	0	3.4	3.4	3.4	26.942	238	238	0.0088638	1.5567	0	0	0	2566.5	2003.2	2286.1	2641.2	2263.9	1942.6	0	2324.9	2065.4	1660.9	2159.4	2038.2	2363.5	0	0
P0C0S5	P0C0S5	9	7	2	Histone H2A.Z	H2AFZ	sp|P0C0S5|H2AZ_HUMAN Histone H2A.Z OS=Homo sapiens (Human) OX=9606 GN=H2AZ1 PE=1 SV=2	1	9	7	2	8	2	3	3	6	0	1	1	2	0	0	0	46.9	34.4	11.7	13.553	128	128	0	26.251	177.79	0	0	50176	53549	50620	53737	52392	50495	3389.7	45881	44878	51302	48104	47948	44419	0	0
Q96KK5;Q6FI13;P20671;P0C0S8;Q99878;Q9BTM1	Q96KK5;Q6FI13;P20671;P0C0S8;Q99878;Q9BTM1	8;8;8;8;7;6	1;1;1;1;1;1	0;0;0;0;0;0	Histone H2A type 1-H;Histone H2A type 2-A;Histone H2A type 1-D;Histone H2A type 1;Histone H2A type 1-J;Histone H2A.J	HIST1H2AH;HIST2H2AA3;HIST1H2AD;HIST1H2AG;HIST1H2AJ;H2AFJ	sp|Q96KK5|H2A1H_HUMAN Histone H2A type 1-H OS=Homo sapiens (Human) OX=9606 GN=HIST1H2AH PE=1 SV=3;sp|Q6FI13|H2A2A_HUMAN Histone H2A type 2-A OS=Homo sapiens (Human) OX=9606 GN=HIST2H2AA3 PE=1 SV=3;sp|P20671|H2A1D_HUMAN Histone H2A type 1-D OS=Homo sapiens	6	8	1	0	8	4	4	3	1	0	0	0	0	0	0	0	49.2	8.6	0	13.906	128	128;130;130;130;128;129	0.00015992	3.4146	0	0	0	0	0	0	0	0	0	0	0	0	0	0	0	0	0	0
Q3E792;P0C0T4	Q3E792;P0C0T4	8;8	8;8	8;8	40S ribosomal protein S25-A;40S ribosomal protein S25-B	RPS25A;RPS25B	sp|Q3E792|RS25A_YEAST 40S ribosomal protein S25-A OS=Saccharomyces cerevisiae (strain ATCC 204508 / S288c) (Bakers yeast) OX=559292 GN=RPS25A PE=1 SV=1;sp|P0C0T4|RS25B_YEAST 40S ribosomal protein S25-B OS=Saccharomyces cerevisiae (strain ATCC 204508 / S28	2	8	8	8	8	0	1	0	8	0	1	0	8	0	1	0	53.7	53.7	53.7	12.039	108	108;108	0	23.012	0	0	1310.1	61190	119320	63294	117630	60120	117120	5013.3	119750	144920	123180	156300	120950	147270	0	0
Q3E754;P0C0V8	Q3E754;P0C0V8	3;3	3;3	3;3	40S ribosomal protein S21-B;40S ribosomal protein S21-A	RPS21B;RPS21A	sp|Q3E754|RS21B_YEAST 40S ribosomal protein S21-B OS=Saccharomyces cerevisiae (strain ATCC 204508 / S288c) (Bakers yeast) OX=559292 GN=RPS21B PE=1 SV=1;sp|P0C0V8|RS21A_YEAST 40S ribosomal protein S21-A OS=Saccharomyces cerevisiae (strain ATCC 204508 / S28	2	3	3	3	2	1	1	1	2	1	1	1	2	1	1	1	24.1	24.1	24.1	9.7597	87	87;87	0	8.3812	2608.2	0	622.1	24048	62613	23584	63487	24360	64239	2709	70139	88477	71562	90058	67927	84567	0	0
Q3E7Y3;P0C0W1	Q3E7Y3;P0C0W1	7;7	6;6	6;6	40S ribosomal protein S22-B;40S ribosomal protein S22-A	RPS22B;RPS22A	sp|Q3E7Y3|RS22B_YEAST 40S ribosomal protein S22-B OS=Saccharomyces cerevisiae (strain ATCC 204508 / S288c) (Bakers yeast) OX=559292 GN=RPS22B PE=1 SV=3;sp|P0C0W1|RS22A_YEAST 40S ribosomal protein S22-A OS=Saccharomyces cerevisiae (strain ATCC 204508 / S28	2	7	6	6	6	0	0	1	5	0	0	1	5	0	0	1	56.9	49.2	49.2	14.626	130	130;130	0	22.075	0	658.04	2345.8	107310	229480	107730	231850	107080	232280	12255	255740	310120	254150	316550	241580	306400	0	0
Q3E757;P0C0W9	Q3E757;P0C0W9	9;9	9;9	9;9	60S ribosomal protein L11-B;60S ribosomal protein L11-A	RPL11B;RPL11A	sp|Q3E757|RL11B_YEAST 60S ribosomal protein L11-B OS=Saccharomyces cerevisiae (strain ATCC 204508 / S288c) (Bakers yeast) OX=559292 GN=RPL11B PE=1 SV=3;sp|P0C0W9|RL11A_YEAST 60S ribosomal protein L11-A OS=Saccharomyces cerevisiae (strain ATCC 204508 / S28	2	9	9	9	8	1	3	3	8	1	3	3	8	1	3	3	37.9	37.9	37.9	19.749	174	174;174	0	39.09	309	0	1631.1	64936	126510	63217	125570	65214	125480	6706.7	136280	148010	135330	159470	132110	154040	0	0
Q3E7X9;P0C0X0	Q3E7X9;P0C0X0	6;6	6;6	5;5	40S ribosomal protein S28-A;40S ribosomal protein S28-B	RPS28A;RPS28B	sp|Q3E7X9|RS28A_YEAST 40S ribosomal protein S28-A OS=Saccharomyces cerevisiae (strain ATCC 204508 / S288c) (Bakers yeast) OX=559292 GN=RPS28A PE=1 SV=1;sp|P0C0X0|RS28B_YEAST 40S ribosomal protein S28-B OS=Saccharomyces cerevisiae (strain ATCC 204508 / S28	2	6	6	5	3	0	3	1	3	0	3	1	2	0	3	1	67.2	67.2	56.7	7.5917	67	67;67	0	15.27	0	0	657.97	16154	44528	16201	43108	14285	41578	2001.3	47195	58764	44765	59465	48509	57112	0	0
P0C1Z6	P0C1Z6	6	6	6	TCF3 fusion partner	TFPT	sp|P0C1Z6|TFPT_HUMAN TCF3 fusion partner OS=Homo sapiens (Human) OX=9606 GN=TFPT PE=1 SV=1	1	6	6	6	0	6	0	1	0	6	0	1	0	6	0	1	21.7	21.7	21.7	28.278	253	253	0	114.31	0	0	0	0	0	0	0	0	0	0	0	0	0	0	0	0	0	0
P0C2H7;P0C2H6	P0C2H7;P0C2H6	5;5	5;5	5;5	60S ribosomal protein L27-B;60S ribosomal protein L27-A	RPL27B;RPL27A	sp|P0C2H7|RL27B_YEAST 60S ribosomal protein L27-B OS=Saccharomyces cerevisiae (strain ATCC 204508 / S288c) (Bakers yeast) OX=559292 GN=RPL27B PE=1 SV=1;sp|P0C2H6|RL27A_YEAST 60S ribosomal protein L27-A OS=Saccharomyces cerevisiae (strain ATCC 204508 / S28	2	5	5	5	5	0	2	2	5	0	2	2	5	0	2	2	40.4	40.4	40.4	15.505	136	136;136	0	20.208	0	0	2485	104910	155320	106990	161070	99742	163960	8111.9	172060	190980	175330	193850	160260	190840	0	0
P0C2H8	P0C2H8	8	8	2	60S ribosomal protein L31-A	RPL31A	sp|P0C2H8|RL31A_YEAST 60S ribosomal protein L31-A OS=Saccharomyces cerevisiae (strain ATCC 204508 / S288c) (Bakers yeast) OX=559292 GN=RPL31A PE=1 SV=1	1	8	8	2	6	0	4	3	6	0	4	3	1	0	1	1	51.3	51.3	10.6	12.953	113	113	0	19.119	177.69	1446.2	4038.8	193700	302340	196880	303330	195200	308570	16012	309520	346650	321320	380410	301620	351030	0	0
P0C2H9	P0C2H9	7	1	1	60S ribosomal protein L31-B	RPL31B	sp|P0C2H9|RL31B_YEAST 60S ribosomal protein L31-B OS=Saccharomyces cerevisiae (strain ATCC 204508 / S288c) (Bakers yeast) OX=559292 GN=RPL31B PE=1 SV=1	1	7	1	1	5	0	4	3	0	0	1	1	0	0	1	1	48.7	8	8	12.967	113	113	0.00088613	2.4587	0	0	0	0	0	0	0	0	0	0	0	0	0	0	0	0	0	0
P0C2I9;P47100;Q12269;Q12273;P0C2J0;Q03612;Q12414;P0C2I5;Q03434;Q04711;P0C2I2;Q03855;P47098;Q04670;Q92393;P0C2I3;Q07793;Q99231;Q12141;P0C2J1;O13535;P0C2I6;Q12316;Q12088;Q03619;Q12193;Q99337;Q12112;Q04214;O74302;P0CX57;P0CX58;P47099;O13527;Q12490;P0C2I4;P0C2I8;P0CX76;Q92392;P0CX75;P0CX68;P0CX67;P0CX66;P0CX65;P0CX60;P0CX59;P0CX70;Q04706;P0CX71;P0CX72;P0CX73;P0CX74;Q6Q5H1;Q12085;Q03856;P0CX69;Q12217;…	P0C2I9;P47100;Q12269;Q12273;P0C2J0;Q03612;Q12414;P0C2I5;Q03434;Q04711;P0C2I2;Q03855;P47098;Q04670;Q92393;P0C2I3;Q07793;Q99231;Q12141;P0C2J1;O13535;P0C2I6;Q12316;Q12088;Q03619;Q12193;Q99337;Q12112	25;24;24;24;24;24;24;24;24;24;24;24;23;23;23;23;23;22;22;22;21;21;20;20;20;20;20;13;12;12;12;12;12;12;11;11;11;11;11;11;11;11;11;11;11;11;11;11;11;11;11;11;11;11;11;11;11;11;10;9;4;3;3;2	25;24;24;24;24;24;24;24;24;24;24;24;23;23;23;23;23;22;22;22;21;21;20;20;20;20;20;13;12;12;12;12;12;12;11;11;11;11;11;11;11;11;11;11;11;11;11;11;11;11;11;11;11;11;11;11;11;11;10;9;4;3;3;2	21;21;20;20;20;20;20;20;20;20;20;20;19;20;20;19;21;18;19;18;17;17;17;17;17;17;16;10;9;12;12;12;12;8;8;11;11;11;11;11;11;11;11;11;11;11;11;11;11;11;11;11;11;11;11;11;11;11;10;9;4;3;3;2	Transposon Ty1-PR1 Gag-Pol polyprotein;Capsid protein;Ty1 protease;Integrase;Reverse transcriptase/ribonuclease H;Transposon Ty1-JR2 Gag-Pol polyprotein;Capsid protein;Ty1 protease;Integrase;Reverse transcriptase/ribonuclease H;Transposon Ty1-GR2 Gag-Pol polyprotein;Capsid protein;Ty1 protease;Integrase;Reverse transcriptase/ribonuclease H;Transposon Ty1-OL Gag-Pol polyprotein;Capsid protein;Ty1 …	TY1B-PR1;TY1B-JR2;TY1B-GR2;TY1B-OL;TY1B-PR2;TY1B-ER1;TY1B-PL;TY1B-LR2;TY1B-ML2;TY1B-ML1;TY1B-DR5;TY1B-DR1;TY1B-JR1;TY1B-MR2;TY1B-OR;TY1B-DR6;TY1B-DR4;TY1B-DR3;TY1B-GR1;TY1B-PR3;TY1B-H;TY1B-LR3;TY1B-GR3;TY1B-LR1;TY1B-ER2;TY1B-BR;TY1B-NL2;TY1B-NL1	sp|P0C2I9|YP12B_YEAST Transposon Ty1-PR1 Gag-Pol polyprotein OS=Saccharomyces cerevisiae (strain ATCC 204508 / S288c) (Bakers yeast) OX=559292 GN=TY1B-PR1 PE=3 SV=1;sp|P47100|YJ12B_YEAST Transposon Ty1-JR2 Gag-Pol polyprotein OS=Saccharomyces cerevisiae (	64	25	25	21	9	7	5	6	9	7	5	6	7	7	5	4	17.2	17.2	14.6	198.57	1755	1755;1755;1755;1755;1756;1755;1755;1755;1755;1755;1755;1755;1755;1755;1755;1755;1604;1755;1755;1755;1793;1755;1755;1755;1755;1756;1749;1755;1755;440;440;440;440;1196;1755;478;440;440;440;440;440;440;440;440;440;440;440;440;440;440;440;440;440;440;440;440;440;440;440;440;440;440;440;440	0	144.8	0	0	664.16	19592	88667	20544	91776	23010	93728	2928.8	114030	144380	114030	152130	106330	139900	0	0
P0C2J3;P0CX63;Q12501;Q12113;P25384;P0CX64;Q03494;Q07791;Q12472;Q12491;P0CX61;P0C2J4;Q99303;Q12439;P0CX62;P25383;Q03483;Q12293;Q12392;Q12260	P0C2J3;P0CX63;Q12501;Q12113;P25384;P0CX64;Q03494;Q07791;Q12472;Q12491	7;7;7;7;7;7;7;6;6;5;3;3;3;3;3;3;3;3;3;2	3;3;3;3;3;3;3;3;3;2;3;3;3;3;3;3;3;3;3;2	3;3;3;3;3;3;3;3;3;2;3;3;3;3;3;3;3;3;3;2	Transposon Ty2-LR1 Gag-Pol polyprotein;Capsid protein;Ty2 protease;Integrase;Reverse transcriptase/ribonuclease H;Transposon Ty2-F Gag-Pol polyprotein;Capsid protein;Ty2 protease;Integrase;Reverse transcriptase/ribonuclease H;Transposon Ty2-OR2 Gag-Pol polyprotein;Capsid protein;Ty2 protease;Integrase;Reverse transcriptase/ribonuclease H;Transposon Ty2-OR1 Gag-Pol polyprotein;Capsid protein;Ty2 p…	TY2B-LR1;TY2B-F;TY2B-OR2;TY2B-OR1;TY2B-C;TY2B-GR2;TY2B-DR2;TY2B-DR3;TY2B-DR1;TY2B-B	sp|P0C2J3|YL21B_YEAST Transposon Ty2-LR1 Gag-Pol polyprotein OS=Saccharomyces cerevisiae (strain ATCC 204508 / S288c) (Bakers yeast) OX=559292 GN=TY2B-LR1 PE=3 SV=1;sp|P0CX63|YF21B_YEAST Transposon Ty2-F Gag-Pol polyprotein OS=Saccharomyces cerevisiae (st	20	7	3	3	2	2	1	2	0	2	1	0	0	2	1	0	5.2	2.6	2.6	202.12	1770	1770;1770;1770;1770;1770;1770;1770;1770;1770;1770;438;438;438;438;438;438;438;438;438;438	0	10.032	0	0	0	0	0	0	0	0	0	0	0	0	0	0	0	0	0	0
P0C7P0	P0C7P0	2	2	2	CDGSH iron-sulfur domain-containing protein 3, mitochondrial	CISD3	sp|P0C7P0|CISD3_HUMAN CDGSH iron-sulfur domain-containing protein 3, mitochondrial OS=Homo sapiens (Human) OX=9606 GN=CISD3 PE=1 SV=1	1	2	2	2	2	0	0	0	2	0	0	0	2	0	0	0	17.3	17.3	17.3	14.215	127	127	0.00016205	3.5553	274.88	180.06	293.07	17019	18179	20362	19688	18352	19883	1664.9	17935	17291	18408	19756	16882	19400	0	0
P0C7T5	P0C7T5	4	4	4	Ataxin-1-like	ATXN1L	sp|P0C7T5|ATX1L_HUMAN Ataxin-1-like OS=Homo sapiens (Human) OX=9606 GN=ATXN1L PE=1 SV=1	1	4	4	4	0	4	0	0	0	4	0	0	0	4	0	0	4.6	4.6	4.6	73.305	689	689	0	69.677	0	0	0	0	0	0	0	0	0	0	0	0	0	0	0	0	0	0
P0C860	P0C860	5	3	3	Putative male-specific lethal-3 protein-like 2	MSL3P1	sp|P0C860|MS3L2_HUMAN Putative male-specific lethal-3 protein-like 2 OS=Homo sapiens (Human) OX=9606 GN=MSL3P1 PE=5 SV=1	1	5	3	3	1	4	0	0	0	3	0	0	0	3	0	0	12.3	9.2	9.2	51.069	447	447	0	22.282	0	0	0	0	0	0	0	0	0	0	0	0	0	0	0	0	0	0
P0CAP2;Q9BZD3	P0CAP2	3;1	3;1	3;1	DNA-directed RNA polymerase II subunit GRINL1A	POLR2M	sp|P0CAP2|GRL1A_HUMAN DNA-directed RNA polymerase II subunit GRINL1A OS=Homo sapiens (Human) OX=9606 GN=POLR2M PE=1 SV=1	2	3	3	3	0	3	0	0	0	3	0	0	0	3	0	0	8.2	8.2	8.2	41.739	368	368;368	0	19.062	0	0	0	0	0	0	0	0	0	0	0	0	0	0	0	0	0	0
P0CG12	P0CG12	4	4	4	Chromosome transmission fidelity protein 8 homolog isoform 2	CHTF8	sp|P0CG12|DERPC_HUMAN Decreased expression in renal and prostate cancer protein OS=Homo sapiens (Human) OX=9606 GN=DERPC PE=1 SV=1	1	4	4	4	0	0	2	3	0	0	2	3	0	0	2	3	11.1	11.1	11.1	51.391	524	524	0	12.871	0	0	0	0	0	0	0	0	0	0	0	0	0	0	0	0	0	0
P0CH09;P0CH08	P0CH09;P0CH08	9;9	3;3	3;3	Ubiquitin-60S ribosomal protein L40;Ubiquitin;60S ribosomal protein L40	RPL40B;RPL40A	sp|P0CH09|RL40B_YEAST Ubiquitin-60S ribosomal protein L40 OS=Saccharomyces cerevisiae (strain ATCC 204508 / S288c) (Bakers yeast) OX=559292 GN=RPL40B PE=1 SV=1;sp|P0CH08|RL40A_YEAST Ubiquitin-60S ribosomal protein L40 OS=Saccharomyces cerevisiae (strain A	2	9	3	3	9	2	3	3	3	0	0	0	3	0	0	0	51.6	18.8	18.8	14.554	128	128;128	0	7.0061	0	0	557.44	4387.9	30472	4621.1	30938	4634.9	31688	1453.9	38644	46602	37940	52055	36640	46175	0	0
P0CS90;P39987	P0CS90	22;5	18;4	18;4	Heat shock protein SSC1, mitochondrial	SSC1	sp|P0CS90|HSP77_YEAST Heat shock protein SSC1, mitochondrial OS=Saccharomyces cerevisiae (strain ATCC 204508 / S288c) (Bakers yeast) OX=559292 GN=SSC1 PE=1 SV=1	2	22	18	18	11	2	10	6	7	2	9	5	7	2	9	5	31.8	28.1	28.1	70.627	654	654;644	0	117.75	0	0	1522.3	98854	187880	105490	199390	102720	204450	11823	215410	256050	225680	274690	207280	263480	0	0
P0CT04	P0CT04	2	2	2	Protease B inhibitor 2	PBI2	sp|P0CT04|IPB2_YEAST Protease B inhibitor 2 OS=Saccharomyces cerevisiae (strain ATCC 204508 / S288c) (Bakers yeast) OX=559292 GN=PBI2 PE=1 SV=1	1	2	2	2	1	0	1	0	1	0	1	0	1	0	1	0	21.3	21.3	21.3	8.5897	75	75	0.0048497	1.8293	0	0	289.72	13162	37757	13191	36358	14629	37944	1300.3	41137	52596	43612	57057	44014	52561	0	0
P42222;P0CX11;P0CX10	P42222;P0CX11;P0CX10	1;1;1	1;1;1	1;1;1	Enolase-related protein 3;Enolase-related protein 2;Enolase-related protein 1	ERR3;ERR2;ERR1	sp|P42222|ERR3_YEAST Enolase-related protein 3 OS=Saccharomyces cerevisiae (strain ATCC 204508 / S288c) (Bakers yeast) OX=559292 GN=ERR3 PE=3 SV=2;sp|P0CX11|ERR2_YEAST Enolase-related protein 2 OS=Saccharomyces cerevisiae (strain ATCC 204508 / S288c) (Bak	3	1	1	1	1	0	0	0	1	0	0	0	1	0	0	0	2.1	2.1	2.1	47.312	437	437;437;437	1	-2	0	0	0	0	0	0	0	0	0	0	0	0	0	0	0	0	0	0
P0CX24;P0CX23	P0CX24;P0CX23	15;15	15;15	14;14	60S ribosomal protein L20-B;60S ribosomal protein L20-A	RPL20B;RPL20A	sp|P0CX24|RL20B_YEAST 60S ribosomal protein L20-B OS=Saccharomyces cerevisiae (strain ATCC 204508 / S288c) (Bakers yeast) OX=559292 GN=RPL20B PE=1 SV=1;sp|P0CX23|RL20A_YEAST 60S ribosomal protein L20-A OS=Saccharomyces cerevisiae (strain ATCC 204508 / S28	2	15	15	14	14	0	2	3	14	0	2	3	14	0	1	3	63.4	63.4	59.3	20.437	172	172;172	0	41.132	0	325.6	4616.1	115570	358930	114570	351230	106360	348910	14618	398760	511210	412580	525410	387620	498190	0	0
P0CX26;P0CX25	P0CX26;P0CX25	6;6	6;6	6;6	60S ribosomal protein L43-B;60S ribosomal protein L43-A	RPL43B;RPL43A	sp|P0CX26|RL43B_YEAST 60S ribosomal protein L43-B OS=Saccharomyces cerevisiae (strain ATCC 204508 / S288c) (Bakers yeast) OX=559292 GN=RPL43B PE=1 SV=1;sp|P0CX25|RL43A_YEAST 60S ribosomal protein L43-A OS=Saccharomyces cerevisiae (strain ATCC 204508 / S28	2	6	6	6	5	0	2	2	5	0	2	2	5	0	2	2	63	63	63	10.091	92	92;92	0	32.552	0	0	0	1058.1	4016.7	1305.7	3880.2	1723	4626	0	3956.9	6106.4	4479.3	5400	3789.2	6208.5	0	0
P0CX28;P0CX27	P0CX28;P0CX27	6;6	6;6	6;6	60S ribosomal protein L42-B;60S ribosomal protein L42-A	RPL42B;RPL42A	sp|P0CX28|RL44B_YEAST 60S ribosomal protein L42-B OS=Saccharomyces cerevisiae (strain ATCC 204508 / S288c) (Bakers yeast) OX=559292 GN=RPL42B PE=1 SV=1;sp|P0CX27|RL44A_YEAST 60S ribosomal protein L42-A OS=Saccharomyces cerevisiae (strain ATCC 204508 / S28	2	6	6	6	5	0	1	0	5	0	1	0	5	0	1	0	40.6	40.6	40.6	12.211	106	106;106	0	7.8052	0	238.94	1202.5	34929	70820	43807	63021	34647	52286	3019.8	60754	61885	83990	71799	56415	71811	0	0
P0CX30;P0CX29	P0CX30;P0CX29	6;6	5;5	5;5	40S ribosomal protein S23-B;40S ribosomal protein S23-A	RPS23B;RPS23A	sp|P0CX30|RS23B_YEAST 40S ribosomal protein S23-B OS=Saccharomyces cerevisiae (strain ATCC 204508 / S288c) (Bakers yeast) OX=559292 GN=RPS23B PE=1 SV=1;sp|P0CX29|RS23A_YEAST 40S ribosomal protein S23-A OS=Saccharomyces cerevisiae (strain ATCC 204508 / S28	2	6	5	5	5	1	2	0	4	1	2	0	4	1	2	0	24.1	18.6	18.6	16.038	145	145;145	0	7.7784	0	0	1865.1	25461	162010	28404	161150	25874	163400	6157.9	192580	263790	205270	270940	195580	259000	276.28	0
P0CX32;P0CX31	P0CX32;P0CX31	9;9	9;9	8;8	40S ribosomal protein S24-B;40S ribosomal protein S24-A	RPS24B;RPS24A	sp|P0CX32|RS24B_YEAST 40S ribosomal protein S24-B OS=Saccharomyces cerevisiae (strain ATCC 204508 / S288c) (Bakers yeast) OX=559292 GN=RPS24B PE=1 SV=1;sp|P0CX31|RS24A_YEAST 40S ribosomal protein S24-A OS=Saccharomyces cerevisiae (strain ATCC 204508 / S28	2	9	9	8	7	0	2	1	7	0	2	1	7	0	2	1	57	57	51.1	15.329	135	135;135	0	22.282	459.74	951.67	4024.8	132830	491900	138290	483570	128580	502180	18355	552640	695190	586610	750400	564230	706380	0	0
[truncated: 6,915 more rows]
[truncated: 207 more columns]

## Sheet: Description
Table S3 - Supplemental protein data
[truncated: 18 more rows]
